# Supplementary material for: Novel cytoplasmic lncRNA IKBKBAS promotes lung adenocarcinoma metastasis by upregulating IKKβ and consequential activation of NF-κB signaling pathway
Source: Cell Death Dis. 2021 Oct 26;12(11):1004. doi: 10.1038/s41419-021-04304-4 (PMC8548314; doi:10.1038/s41419-021-04304-4)
Supplement: Supplementary file 7 — Supplementary Table 1 [file 41419_2021_4304_MOESM7_ESM.xls]

## Sheet: Volcano Plots - LncRNAs
Volcano Plots Volcano Plots are useful tools for visualizing differential expression between two different conditions. They are constructed using fold-change values and P-values, and thus allow you to visulaize the relationship between fold-change (magnitude of change) and statistical significance (which takes both magnitude of change and variability into consideration). They also allow subsets o…

## Sheet: up_Cancer_vs_PreC
# Fold Change cut-off: 2.0 # P-value cut-off: 0.05 # Condition pairs: Cancer_vs_PreC # Column A: ProbeName it represents probe name. # Column B: P-value, P-value calculated from unpaired t-test. # Column C: FDR, FDR is calculated from Benjamini Hochberg FDR. # Column D: FCAbsolute, the absolute ratio (no log scale) of normalized intensities between two conditions. # Column E: Regulation, it depic…
Cancer_vs_PreC 2.0 fold up regulated LncRNAs
	P-value and FDR		Fold change and Regulation		Annotations																		Group--Raw Intensity		Group--Normalized Intensity		Raw Intensity						Normalized Intensity
ProbeName	p-value	FDR	Abs(FC)	Regulation	type	seqname	GeneSymbol	source	RNAlength	chrom	strand	txStart	txEnd	Xhyb	Sequence	relationship	Associated_gene_acc	Associated_gene_name	Associated_protein_name	Associated_gene_strand	Associated_gene_start	Associated_gene_end	group-Cancer(raw)	group-PreC(raw)	group-Cancer(normalized)	group-PreC(normalized)	[L3, Cancer](raw)	[L7, Cancer](raw)	[L8, Cancer](raw)	[C3, PreC](raw)	[L7C, PreC](raw)	[L8C, PreC](raw)	[L3, Cancer](normalized)	[L7, Cancer](normalized)	[L8, Cancer](normalized)	[C3, PreC](normalized)	[L7C, PreC](normalized)	[L8C, PreC](normalized)
ASHGA5P031704	0.0162398	0.178532	4.18238	up	noncoding	uc010vft.2	IGH	UCSC_knowngene	91	chr16	+	32077385	32077476	uc002ect.3, uc010vga.2, uc021thc.1, uc021thd.1, uc021thk.1	AGGAGGCTTGGTACAGCCTGGGGGGTCCCTGAGACTCTCCTGTGCAGCCTCTGGATTCAC	intergenic							608.102	139.514	9.00649	6.94217	1228.19	321.073	275.039	236.58	101.634	80.3284	9.78825	8.65939	8.57183	7.61095	6.68869	6.52685
ASHGA5P046475	0.00851139	0.13026	3.80548	up	noncoding	ENST00000441146	GK-IT1	GENCODE	397	chrX	+	30689751	30690283		TGTTTGCCTGTCACTGGGCTCAAGGAATTACAAAGTATAAAGAGTTACAGTAGCAATTCC	intron sense-overlapping	NM_000167	GK	glycerol kinase isoform b	+	30671475	30749577	865.146	260.598	9.85609	7.92801	787.346	982.28	825.813	231.086	282.216	268.492	9.14158	10.2581	10.1686	7.57429	8.07441	8.13534
ASHGA5P046475	0.00851139	0.13026	3.80548	up	noncoding	ENST00000441146	GK-IT1	GENCODE	397	chrX	+	30689751	30690283		TGTTTGCCTGTCACTGGGCTCAAGGAATTACAAAGTATAAAGAGTTACAGTAGCAATTCC	intron sense-overlapping	NM_001128127	GK	glycerol kinase isoform c	+	30671475	30749577	865.146	260.598	9.85609	7.92801	787.346	982.28	825.813	231.086	282.216	268.492	9.14158	10.2581	10.1686	7.57429	8.07441	8.13534
ASHGA5P046475	0.00851139	0.13026	3.80548	up	noncoding	ENST00000441146	GK-IT1	GENCODE	397	chrX	+	30689751	30690283		TGTTTGCCTGTCACTGGGCTCAAGGAATTACAAAGTATAAAGAGTTACAGTAGCAATTCC	intron sense-overlapping	NM_001205019	GK	glycerol kinase isoform d	+	30671475	30749577	865.146	260.598	9.85609	7.92801	787.346	982.28	825.813	231.086	282.216	268.492	9.14158	10.2581	10.1686	7.57429	8.07441	8.13534
ASHGA5P046475	0.00851139	0.13026	3.80548	up	noncoding	ENST00000441146	GK-IT1	GENCODE	397	chrX	+	30689751	30690283		TGTTTGCCTGTCACTGGGCTCAAGGAATTACAAAGTATAAAGAGTTACAGTAGCAATTCC	intron sense-overlapping	NM_203391	GK	glycerol kinase isoform a	+	30671475	30749577	865.146	260.598	9.85609	7.92801	787.346	982.28	825.813	231.086	282.216	268.492	9.14158	10.2581	10.1686	7.57429	8.07441	8.13534
ASHGA5P057014	0.0109076	0.146618	3.09745	up	noncoding	TCONS_00011960	XLOC_005473	LincRNAs identified by Cabili et al	462	chr6	+	136871938	136872729		AAGTAGCCAGAAACAGATTATTGGCCGAGGAAAAACCAATTTCGCTCTAAAGGATAAGCA	natural antisense	NM_001198616	MAP7	ensconsin isoform 6	-	136663418	136871957	28.3261	9.52383	4.6591	3.02802	49.1754	20.4654	15.3374	16.3219	5	7.24955	4.93558	4.7497	4.29203	3.22203	2.42307	3.43896
ASHGA5P057014	0.0109076	0.146618	3.09745	up	noncoding	TCONS_00011960	XLOC_005473	LincRNAs identified by Cabili et al	462	chr6	+	136871938	136872729		AAGTAGCCAGAAACAGATTATTGGCCGAGGAAAAACCAATTTCGCTCTAAAGGATAAGCA	natural antisense	NM_001198617	MAP7	ensconsin isoform 7	-	136663418	136871957	28.3261	9.52383	4.6591	3.02802	49.1754	20.4654	15.3374	16.3219	5	7.24955	4.93558	4.7497	4.29203	3.22203	2.42307	3.43896
ASHGA5P057014	0.0109076	0.146618	3.09745	up	noncoding	TCONS_00011960	XLOC_005473	LincRNAs identified by Cabili et al	462	chr6	+	136871938	136872729		AAGTAGCCAGAAACAGATTATTGGCCGAGGAAAAACCAATTTCGCTCTAAAGGATAAGCA	natural antisense	NM_003980	MAP7	ensconsin isoform 3	-	136663418	136871957	28.3261	9.52383	4.6591	3.02802	49.1754	20.4654	15.3374	16.3219	5	7.24955	4.93558	4.7497	4.29203	3.22203	2.42307	3.43896
ASHGA5P032500	0.00972645	0.139104	4.87183	up	noncoding	TCONS_00029745	XLOC_014418	LincRNAs identified by Cabili et al	321	chr22	-	50981205	50983413		TGTCATCTGCCCCGTGAAATCAGCCTAACGCCGTTTCTCAATGACGTGGATCGCCCTAGG	intergenic							433.108	99.0615	8.83121	6.54675	362.164	482.658	454.503	92.741	109.441	95.0023	7.95448	9.23788	9.30128	6.10125	6.79235	6.74666
ASHGA5P046788	0.0147389	0.172642	3.27189	up	noncoding	NR_028057	PLCXD1	RefSeq	2103	chrY	+	142990	170022		AGTGTCCCGCAGAGACCCGGCGGGAGCTGCCAGGAGCTCTGGGATTCCAGCGGCTGGAAG	exon sense-overlapping	NM_018390	PLCXD1	PI-PLC X domain-containing protein 1	+	148060	170022	26.2064	10.0171	4.55019	2.84006	45.5543	18.0184	15.0465	20.0513	5	5	4.81842	4.5724	4.25974	3.60598	2.42307	2.49113
ASHGA5P040810	0.0247658	0.217682	2.34254	up	noncoding	uc003lul.1	AX747215	UCSC_knowngene	2163	chr5	-	151136012	151138175		TATACACATACTGGAAGGGGAAGAGTGTGTTACCTGAGAGTTTTCTCAGACAAATGCCCG	exon sense-overlapping	NM_004045	ATOX1	copper transport protein ATOX1	-	151122382	151138210	58.7769	26.8538	5.74356	4.51548	100.834	43.3741	32.1225	49.4673	18.6451	12.4489	6.02682	5.78183	5.42202	5.10118	4.35792	4.08735
ASHGA5P005611	0.000553119	0.0469239	3.35679	up	noncoding	NR_045623	NABP1	RefSeq	3969	chr2	+	192542861	192553248	NR_045622	GGGGTGTAAGATTTTGTATGGTTTATTCAGAAGTGCCAAATTTCAGTGAACCCAACCCAG	exon sense-overlapping	NM_001031716	NABP1	SOSS complex subunit B2 isoform 1	+	192542860	192553248	932.515	289.951	9.83743	8.09034	1526.61	704.24	566.694	281.414	305.043	283.395	10.1025	9.78727	9.62252	7.88657	8.17823	8.20623
ASHGA5P005611	0.000553119	0.0469239	3.35679	up	noncoding	NR_045623	NABP1	RefSeq	3969	chr2	+	192542861	192553248	NR_045622	GGGGTGTAAGATTTTGTATGGTTTATTCAGAAGTGCCAAATTTCAGTGAACCCAACCCAG	exon sense-overlapping	NM_001254736	NABP1	SOSS complex subunit B2 isoform 2	+	192542797	192553248	932.515	289.951	9.83743	8.09034	1526.61	704.24	566.694	281.414	305.043	283.395	10.1025	9.78727	9.62252	7.88657	8.17823	8.20623
ASHGA5P026020	0.0427449	0.286695	2.10133	up	noncoding	NR_073047	DEDD2	RefSeq	1577	chr19	-	42702744	42724304		GCAACCTTTGTGTCTCCAGAACGCTATAGCTATGGCACCTCCAGCTCTTCAAAGAGGACA	exon sense-overlapping	NM_001270614	DEDD2	DNA-binding death effector domain-containing protein 2 isoform 1	-	42702744	42724304	128.014	57.4909	6.8482	5.77689	223.442	58.7864	101.815	61.3239	62.1651	48.9837	7.21499	6.20728	7.12233	5.43931	6.0158	5.87557
ASHGA5P026020	0.0427449	0.286695	2.10133	up	noncoding	NR_073047	DEDD2	RefSeq	1577	chr19	-	42702744	42724304		GCAACCTTTGTGTCTCCAGAACGCTATAGCTATGGCACCTCCAGCTCTTCAAAGAGGACA	exon sense-overlapping	NM_001270615	DEDD2	DNA-binding death effector domain-containing protein 2 isoform 2	-	42702744	42721944	128.014	57.4909	6.8482	5.77689	223.442	58.7864	101.815	61.3239	62.1651	48.9837	7.21499	6.20728	7.12233	5.43931	6.0158	5.87557
ASHGA5P026020	0.0427449	0.286695	2.10133	up	noncoding	NR_073047	DEDD2	RefSeq	1577	chr19	-	42702744	42724304		GCAACCTTTGTGTCTCCAGAACGCTATAGCTATGGCACCTCCAGCTCTTCAAAGAGGACA	exon sense-overlapping	NM_133328	DEDD2	DNA-binding death effector domain-containing protein 2 isoform 1	-	42702744	42721944	128.014	57.4909	6.8482	5.77689	223.442	58.7864	101.815	61.3239	62.1651	48.9837	7.21499	6.20728	7.12233	5.43931	6.0158	5.87557
ASHGA5P018675	0.00988574	0.13986	2.87534	up	noncoding	ENST00000456368	AC093063.1	GENCODE	289	chr19	+	40175883	40185217		GATTCTTCACTTATGTTTGACTCAACACTAAGGCAATGACCCAGAGCTGCGGGTGGAATT	intergenic							38.3097	12.7945	5.03538	3.51165	71.7641	23.7578	19.407	20.911	12.1131	5.35946	5.50973	4.94445	4.65198	3.67814	3.76825	3.08857
ASHGA5P027342	0.0469671	0.30035	2.89525	up	noncoding	ENST00000551846	RP11-603J24.4	GENCODE	300	chr12	-	56423432	56435590		TTAGAGGCCAGAGAGGGACAGATGCTTGGTGGGAATTGTAGTGCGAAGCCAAGAGGCTCC	intronic antisense	NM_022465	IKZF4	zinc finger protein Eos	+	56414688	56432219	24.2302	11.8578	4.51408	2.98039	37.7923	14.4106	20.4877	25.5734	5	5	4.52836	4.27587	4.738	4.02696	2.42307	2.49113
ASHGA5P027919	0.0130547	0.162658	2.02637	up	noncoding	ENST00000538025	RP11-313F23.3	GENCODE	534	chr12	+	34302773	34315173		TGACACTAGAAAAGTTATTGTGGGTTTTGGGGCCTTTCGACCTGTACAGTGGGTAACATG	intergenic							23.1577	10.6041	4.29838	3.27949	43.9269	12.3976	13.1487	16.7037	9.20414	5.90451	4.76513	4.07388	4.05614	3.26426	3.37646	3.19773
ASHGA5P057765	0.0155001	0.175793	2.05371	up	noncoding	TCONS_00021856	XLOC_010451	LincRNAs identified by Cabili et al	757	chr13	+	80585258	80733471		ATTAAAGAAGACATGGGAGTATTCCGTATACACTGGACTGGCATTCTAGCTCATCCTGGG	intergenic							16.7934	8.80397	3.95499	2.91676	27.2258	10.2952	12.8592	15.3709	5	6.04099	4.00664	3.83429	4.02404	3.1041	2.42307	3.22311
ASHGA5P019668	0.0465201	0.299098	2.44323	up	noncoding	uc003yrb.3	CR933665	UCSC_knowngene	5641	chr8	-	125474737	125486804		CATCTTTGAGAGAAGCCAGTATTTGGAGATGTTTACCCTGCTGTTTTGGAAGTTGTCCAC	bidirectional	NM_007218	RNF139	E3 ubiquitin-protein ligase RNF139	+	125487007	125500859	18.758	7.35818	3.9643	2.67551	33.6748	5.43394	17.1652	11.8589	5.21563	5	4.3449	3.08094	4.46707	2.7561	2.77931	2.49113
ASHGA5P023618	0.0136071	0.166528	2.63744	up	noncoding	HMlincRNA1090+	HMlincRNA1090	LincRNAs identified by Khalil et al	1958	chr9	+	33081447	33083405		AAGGAAGTAAGATTTTCCCCCGGGTATTGTTTTTCTTGTTGACTCTGGTCACTGTGGTGC	intergenic							91.0743	37.4772	6.53416	5.13502	104.412	68.7075	100.103	49.3885	39.7144	23.3289	6.07963	6.4266	7.09624	5.09865	5.40541	4.90101
ASHGA5P029091	0.00746619	0.124446	3.26819	up	noncoding	ENST00000556013	PTCSC3	GENCODE	515	chr14	-	36605313	36645674	NR_049735	TTGCATCCCATTTCTACTCTGCCTGTGAGTGAAGACTGTTGTGGAAAAGTCAACTGGAGA	intergenic							112.019	37.7329	6.81405	5.10556	154.894	86.0998	95.0642	40.8212	51.2769	21.1007	6.67166	6.7486	7.02189	4.7879	5.75436	4.77442
ASHGA5P027910	0.0426912	0.286612	2.27617	up	noncoding	ENST00000537346	DENND5B-AS1	GENCODE	1106	chr12	+	31744245	31768600		GAGGGCCTCTTCATGAACTCTTTCTACTCATTTGTTTTCCTATCAGTTCACCATTTCAAC	bidirectional	NM_144973	DENND5B	DENN domain-containing protein 5B	-	31535156	31743952	24.52	10.3793	4.52051	3.33391	37.6264	12.8763	23.0573	11.022	12.6413	7.47451	4.52167	4.12435	4.91552	2.69805	3.82889	3.47479
ASHGA5P028973	0.025611	0.221652	2.98253	up	noncoding	ENST00000546382	CTD-2314B22.3	GENCODE	649	chr14	-	19872435	19925332		GCCAAAGATGAAAGGGGAAGCAATTCCAGGCCGATGAGAAGATGCACGATTGCCATTCAG	intergenic							24.9221	10.2238	4.43436	2.85782	45.9741	12.66	16.1321	20.6713	5	5	4.83218	4.10095	4.36995	3.65927	2.42307	2.49113
ASHGA5P026000	0.0427761	0.286695	2.21577	up	noncoding	NR_051956	ARFRP1	RefSeq	2570	chr20	-	62329994	62339365	NM_001134758, NM_001267544, NM_001267546, NM_001267547, NM_001267548, NM_001267549, NM_003224, NR_051954, NR_051955, NR_051957	ATTGACTCCACCGACGAGGAGAGGCTGGCTGAGTCCAAGCAGGCGTTTGGTGGTGACCAG	exon sense-overlapping	NM_001134758	ARFRP1	ADP-ribosylation factor-related protein 1 isoform b	-	62329994	62339365	123.234	65.4875	6.93807	5.79027	178.448	96.9181	94.3356	119.264	48.466	28.7327	6.88256	6.92167	7.00999	6.5139	5.67968	5.17722
ASHGA5P026000	0.0427761	0.286695	2.21577	up	noncoding	NR_051956	ARFRP1	RefSeq	2570	chr20	-	62329994	62339365	NM_001134758, NM_001267544, NM_001267546, NM_001267547, NM_001267548, NM_001267549, NM_003224, NR_051954, NR_051955, NR_051957	ATTGACTCCACCGACGAGGAGAGGCTGGCTGAGTCCAAGCAGGCGTTTGGTGGTGACCAG	exon sense-overlapping	NM_001267544	ARFRP1	ADP-ribosylation factor-related protein 1 isoform c	-	62329994	62339365	123.234	65.4875	6.93807	5.79027	178.448	96.9181	94.3356	119.264	48.466	28.7327	6.88256	6.92167	7.00999	6.5139	5.67968	5.17722
ASHGA5P026000	0.0427761	0.286695	2.21577	up	noncoding	NR_051956	ARFRP1	RefSeq	2570	chr20	-	62329994	62339365	NM_001134758, NM_001267544, NM_001267546, NM_001267547, NM_001267548, NM_001267549, NM_003224, NR_051954, NR_051955, NR_051957	ATTGACTCCACCGACGAGGAGAGGCTGGCTGAGTCCAAGCAGGCGTTTGGTGGTGACCAG	exon sense-overlapping	NM_001267545	ARFRP1	ADP-ribosylation factor-related protein 1 isoform d	-	62329994	62339365	123.234	65.4875	6.93807	5.79027	178.448	96.9181	94.3356	119.264	48.466	28.7327	6.88256	6.92167	7.00999	6.5139	5.67968	5.17722
ASHGA5P026000	0.0427761	0.286695	2.21577	up	noncoding	NR_051956	ARFRP1	RefSeq	2570	chr20	-	62329994	62339365	NM_001134758, NM_001267544, NM_001267546, NM_001267547, NM_001267548, NM_001267549, NM_003224, NR_051954, NR_051955, NR_051957	ATTGACTCCACCGACGAGGAGAGGCTGGCTGAGTCCAAGCAGGCGTTTGGTGGTGACCAG	exon sense-overlapping	NM_001267546	ARFRP1	ADP-ribosylation factor-related protein 1 isoform e	-	62329994	62339365	123.234	65.4875	6.93807	5.79027	178.448	96.9181	94.3356	119.264	48.466	28.7327	6.88256	6.92167	7.00999	6.5139	5.67968	5.17722
ASHGA5P026000	0.0427761	0.286695	2.21577	up	noncoding	NR_051956	ARFRP1	RefSeq	2570	chr20	-	62329994	62339365	NM_001134758, NM_001267544, NM_001267546, NM_001267547, NM_001267548, NM_001267549, NM_003224, NR_051954, NR_051955, NR_051957	ATTGACTCCACCGACGAGGAGAGGCTGGCTGAGTCCAAGCAGGCGTTTGGTGGTGACCAG	exon sense-overlapping	NM_001267547	ARFRP1	ADP-ribosylation factor-related protein 1 isoform a	-	62329994	62339365	123.234	65.4875	6.93807	5.79027	178.448	96.9181	94.3356	119.264	48.466	28.7327	6.88256	6.92167	7.00999	6.5139	5.67968	5.17722
ASHGA5P026000	0.0427761	0.286695	2.21577	up	noncoding	NR_051956	ARFRP1	RefSeq	2570	chr20	-	62329994	62339365	NM_001134758, NM_001267544, NM_001267546, NM_001267547, NM_001267548, NM_001267549, NM_003224, NR_051954, NR_051955, NR_051957	ATTGACTCCACCGACGAGGAGAGGCTGGCTGAGTCCAAGCAGGCGTTTGGTGGTGACCAG	exon sense-overlapping	NM_001267548	ARFRP1	ADP-ribosylation factor-related protein 1 isoform a	-	62329994	62339205	123.234	65.4875	6.93807	5.79027	178.448	96.9181	94.3356	119.264	48.466	28.7327	6.88256	6.92167	7.00999	6.5139	5.67968	5.17722
ASHGA5P026000	0.0427761	0.286695	2.21577	up	noncoding	NR_051956	ARFRP1	RefSeq	2570	chr20	-	62329994	62339365	NM_001134758, NM_001267544, NM_001267546, NM_001267547, NM_001267548, NM_001267549, NM_003224, NR_051954, NR_051955, NR_051957	ATTGACTCCACCGACGAGGAGAGGCTGGCTGAGTCCAAGCAGGCGTTTGGTGGTGACCAG	exon sense-overlapping	NM_001267549	ARFRP1	ADP-ribosylation factor-related protein 1 isoform b	-	62329994	62339365	123.234	65.4875	6.93807	5.79027	178.448	96.9181	94.3356	119.264	48.466	28.7327	6.88256	6.92167	7.00999	6.5139	5.67968	5.17722
ASHGA5P026000	0.0427761	0.286695	2.21577	up	noncoding	NR_051956	ARFRP1	RefSeq	2570	chr20	-	62329994	62339365	NM_001134758, NM_001267544, NM_001267546, NM_001267547, NM_001267548, NM_001267549, NM_003224, NR_051954, NR_051955, NR_051957	ATTGACTCCACCGACGAGGAGAGGCTGGCTGAGTCCAAGCAGGCGTTTGGTGGTGACCAG	exon sense-overlapping	NM_003224	ARFRP1	ADP-ribosylation factor-related protein 1 isoform a	-	62329994	62339365	123.234	65.4875	6.93807	5.79027	178.448	96.9181	94.3356	119.264	48.466	28.7327	6.88256	6.92167	7.00999	6.5139	5.67968	5.17722
ASHGA5P026000	0.0427761	0.286695	2.21577	up	noncoding	NR_051956	ARFRP1	RefSeq	2570	chr20	-	62329994	62339365	NM_001134758, NM_001267544, NM_001267546, NM_001267547, NM_001267548, NM_001267549, NM_003224, NR_051954, NR_051955, NR_051957	ATTGACTCCACCGACGAGGAGAGGCTGGCTGAGTCCAAGCAGGCGTTTGGTGGTGACCAG	intronic antisense	NM_001083113	ZGPAT	zinc finger CCCH-type with G patch domain-containing protein isoform c	+	62338793	62367494	123.234	65.4875	6.93807	5.79027	178.448	96.9181	94.3356	119.264	48.466	28.7327	6.88256	6.92167	7.00999	6.5139	5.67968	5.17722
ASHGA5P026000	0.0427761	0.286695	2.21577	up	noncoding	NR_051956	ARFRP1	RefSeq	2570	chr20	-	62329994	62339365	NM_001134758, NM_001267544, NM_001267546, NM_001267547, NM_001267548, NM_001267549, NM_003224, NR_051954, NR_051955, NR_051957	ATTGACTCCACCGACGAGGAGAGGCTGGCTGAGTCCAAGCAGGCGTTTGGTGGTGACCAG	natural antisense	NM_003823	TNFRSF6B	tumor necrosis factor receptor superfamily member 6B precursor	+	62328003	62330051	123.234	65.4875	6.93807	5.79027	178.448	96.9181	94.3356	119.264	48.466	28.7327	6.88256	6.92167	7.00999	6.5139	5.67968	5.17722
ASHGA5P023833	0.0250188	0.219121	3.36215	up	noncoding	HMlincRNA599-	HMlincRNA599	LincRNAs identified by Khalil et al	19521	chr12	-	47935555	47955076		TCCCACCAGACAGACCCAGGTGCTCGAGCACTTTTAAAGGAAATATGTCTACTCTTGAAA	intergenic							27.2902	9.45105	4.7713	3.02192	26.9209	27.7651	27.1846	15.8831	5	7.47	3.98862	5.15813	5.16714	3.16842	2.42307	3.47426
ASHGA5P034441	0.0039961	0.0964564	2.33041	up	noncoding	uc002mkb.1	DKFZp547H118	UCSC_knowngene	1809	chr19	+	8552185	8553994		CTTTTTGACTCTGTCCACCAAAATCTAACAAAATCGGGACTGAGTGTCGTCTCTTCTTCC	exon sense-overlapping	NM_005968	HNRNPM	heterogeneous nuclear ribonucleoprotein M isoform a	+	8509802	8554002	603.103	292.847	9.30575	8.08517	794.337	551.621	463.351	252.285	335.253	291.002	9.15198	9.43319	9.3321	7.71146	8.30499	8.23906
ASHGA5P034441	0.0039961	0.0964564	2.33041	up	noncoding	uc002mkb.1	DKFZp547H118	UCSC_knowngene	1809	chr19	+	8552185	8553994		CTTTTTGACTCTGTCCACCAAAATCTAACAAAATCGGGACTGAGTGTCGTCTCTTCTTCC	exon sense-overlapping	NM_031203	HNRNPM	heterogeneous nuclear ribonucleoprotein M isoform b	+	8509802	8554002	603.103	292.847	9.30575	8.08517	794.337	551.621	463.351	252.285	335.253	291.002	9.15198	9.43319	9.3321	7.71146	8.30499	8.23906
ASHGA5P053562	0.0203849	0.199466	2.36508	up	noncoding	uc003ysl.3	PVT1	UCSC_knowngene	1738	chr8	+	128902834	129113499	ENST00000504719, ENST00000517790, ENST00000518528, ENST00000521122, ENST00000522963, ENST00000523068, ENST00000523427, uc010mdp.1, uc010mdq.3	AAAGATGCCCCTCAAGATGGCTGTGCCTGTCAGCTGCATGGAGCTTCGTTCAAGTATTTT	intronic antisense	ENST00000539634	TMEM75	transmembrane protein 75 [Source:HGNC Symbol;Acc:32295]	-	128959125	128960591	132.733	57.5716	7.0026	5.76071	209.441	97.8374	90.9193	49.5686	64.7764	58.3698	7.11978	6.93589	6.95212	5.10451	6.07714	6.10047
ASHGA5P021593	0.000776911	0.0528149	2.52714	up	noncoding	ENST00000535922	AP003419.16	GENCODE	470	chr11	-	67198837	67202870		GGAGGTAGAGGTAGAGTTTGCCACCAGTCTGGAAGGCATAGGCCAGTTCCACAATAAAGG	natural antisense	NM_003952	RPS6KB2	ribosomal protein S6 kinase beta-2	+	67195934	67202879	58.6905	23.1793	5.76361	4.4261	98.8492	41.3281	35.8941	35.9096	17.7181	15.9101	5.99324	5.71065	5.58693	4.57353	4.2908	4.41398
ASHGA5P044686	0.0249755	0.218904	6.15252	up	noncoding	uc003wzq.1	AK127443	UCSC_knowngene	3035	chr8	+	20076170	20079205		ACACTGCTAGTCATATAACAATACATACTGGATAACACTGCTAAGTTGGAAGTCATTTGC	exon sense-overlapping	NM_001693	ATP6V1B2	V-type proton ATPase subunit B, brain isoform	+	20054703	20079207	186.786	34.3624	7.56432	4.94314	156.797	251.944	151.616	22.1401	42.8045	38.1425	6.68977	8.30548	7.6977	3.77717	5.50625	5.546
ASHGA5P053406	0.00296	0.0846088	2.55817	up	noncoding	ENST00000442067	GAS5	GENCODE	1114	chr1	-	173833768	173836181	ENST00000416952, ENST00000436656	TGAAACAGTAGTTGGGAAATCTTTTAGAAATCCACCTATTACTACCTATTGGTAAAGGAG	intergenic							791.372	313.357	9.55509	8.19998	1369.79	553.929	450.401	315.846	309.627	314.599	9.93606	9.44015	9.28906	8.06812	8.19896	8.33285
ASHGA5P016035	0.012411	0.158646	2.55493	up	noncoding	ENST00000426066	LL22NC03-80A10.6	GENCODE	1776	chr22	+	22657588	22677203	NR_027293	AACTCTAAGACTCACACAGTGCTCCAGACCCATGAGGAACAAAACACTGCAAAGTCATTC	intergenic							196.915	88.2556	7.665	6.31171	243.685	165.455	181.606	144.502	66.2684	53.9966	7.34354	7.70077	7.95068	6.82565	6.10647	6.00301
ASHGA5P013986	0.0211833	0.203513	2.39304	up	noncoding	NR_046467	MEG3	RefSeq	1793	chr14	+	101292444	101327360	NR_003530, NR_033358, uc021sbx.1	GCTCACAAAGGGCTAATCTCGGGCCTTGTCGAAGGAAGAGGCTGCAGACGTTAATGAGGT	intergenic							21.9896	10.0538	4.45294	3.1941	24.2486	19.4982	22.222	16.6703	6.80683	6.68428	3.81509	4.68282	4.86092	3.26078	2.97521	3.3463
ASHGA5P045672	0.00788509	0.127251	2.33153	up	noncoding	ENST00000540066	TOPORS-AS1	GENCODE	662	chr9	+	32552343	32553005		TTATTCGACTTTGTTACTTTAATTCCCACCTTAGCAATGGCAACGGTAACCTGACGGGGG	natural antisense	NM_001195622	TOPORS	E3 ubiquitin-protein ligase Topors isoform 2	-	32540541	32552626	258.096	122.19	8.06689	6.84561	318.024	243.996	212.269	115.465	133.081	118.024	7.76029	8.2603	8.18007	6.4591	7.04942	7.0283
ASHGA5P045672	0.00788509	0.127251	2.33153	up	noncoding	ENST00000540066	TOPORS-AS1	GENCODE	662	chr9	+	32552343	32553005		TTATTCGACTTTGTTACTTTAATTCCCACCTTAGCAATGGCAACGGTAACCTGACGGGGG	natural antisense	NM_005802	TOPORS	E3 ubiquitin-protein ligase Topors isoform 1	-	32540541	32552626	258.096	122.19	8.06689	6.84561	318.024	243.996	212.269	115.465	133.081	118.024	7.76029	8.2603	8.18007	6.4591	7.04942	7.0283
ASHGA5P029447	0.0206818	0.201085	2.90548	up	noncoding	uc021rpp.1	AV30S1	UCSC_knowngene	277	chr14	+	22509128	22509405		AAAGAAGGAAAGCTTTCTGCACATCACAGCCCCTAAACCTGAAGACTCAGCCACTTATCT	intergenic							90.0196	27.1928	6.24484	4.70606	174.958	39.012	56.089	29.6353	28.1302	23.8129	6.85531	5.63243	6.24677	4.26997	4.91888	4.92933
ASHGA5P033837	0.0329633	0.250526	2.34807	up	noncoding	TCONS_00003974	XLOC_001788	LincRNAs identified by Cabili et al	2784	chr2	+	192559981	192563100		CCTAAACACACAGAGGAGAATTACTTCAAGTATTTTTAAAACACAGTCACTTGTCTATGC	intergenic							1782.22	727.794	10.6277	9.39627	3488.85	1019.53	838.287	694.169	760.129	729.083	11.3822	10.3134	10.1877	9.26267	9.43863	9.48751
ASHGA5P046477	0.00864758	0.131471	2.43965	up	noncoding	ENST00000497961	RP11-242C19.2	GENCODE	562	chrX	+	30716323	30740049		CTTTACTTAATATCCAGGTTCAGATTTTCAAAGAATATATACAGTAAATGAAAATAGCAG	intron sense-overlapping	NM_000167	GK	glycerol kinase isoform b	+	30671475	30749577	251.836	110.05	7.98062	6.69395	351.105	241.215	163.186	99.9876	121.538	108.623	7.90393	8.24074	7.79719	6.22928	6.93154	6.92101
ASHGA5P046477	0.00864758	0.131471	2.43965	up	noncoding	ENST00000497961	RP11-242C19.2	GENCODE	562	chrX	+	30716323	30740049		CTTTACTTAATATCCAGGTTCAGATTTTCAAAGAATATATACAGTAAATGAAAATAGCAG	intron sense-overlapping	NM_001128127	GK	glycerol kinase isoform c	+	30671475	30749577	251.836	110.05	7.98062	6.69395	351.105	241.215	163.186	99.9876	121.538	108.623	7.90393	8.24074	7.79719	6.22928	6.93154	6.92101
ASHGA5P046477	0.00864758	0.131471	2.43965	up	noncoding	ENST00000497961	RP11-242C19.2	GENCODE	562	chrX	+	30716323	30740049		CTTTACTTAATATCCAGGTTCAGATTTTCAAAGAATATATACAGTAAATGAAAATAGCAG	intron sense-overlapping	NM_001205019	GK	glycerol kinase isoform d	+	30671475	30749577	251.836	110.05	7.98062	6.69395	351.105	241.215	163.186	99.9876	121.538	108.623	7.90393	8.24074	7.79719	6.22928	6.93154	6.92101
ASHGA5P046477	0.00864758	0.131471	2.43965	up	noncoding	ENST00000497961	RP11-242C19.2	GENCODE	562	chrX	+	30716323	30740049		CTTTACTTAATATCCAGGTTCAGATTTTCAAAGAATATATACAGTAAATGAAAATAGCAG	intron sense-overlapping	NM_203391	GK	glycerol kinase isoform a	+	30671475	30749577	251.836	110.05	7.98062	6.69395	351.105	241.215	163.186	99.9876	121.538	108.623	7.90393	8.24074	7.79719	6.22928	6.93154	6.92101
ASHGA5P033308	0.0340016	0.25508	2.20702	up	noncoding	ENST00000413214	RP11-583F2.3	pseudogene	1059	chr17	+	62949800	62952664	NM_001174166, NM_004694	TTTCTGGAAATGGATCTTGCAAAAAATGAGCACAGAGTTCACGTGCAAATGGAGCCGGTA								273.218	138.251	8.15817	7.01607	291.628	300.76	227.267	122.096	150.954	141.702	7.6279	8.56265	8.28396	6.55485	7.22107	7.27228
ASHGA5P056548	0.000348579	0.0386234	3.71988	up	noncoding	TCONS_00006035	XLOC_002675	LincRNAs identified by Cabili et al	464	chr3	+	58419677	58470470		TAACACTTCATGAAGTCATAATGGTGAAGAGGATGGTGACATCCAAGGACAACCACAGGG	intergenic							24.1645	7.98793	4.51645	2.62119	37.4742	16.6914	18.328	13.9638	5	5	4.5138	4.46948	4.56606	2.94937	2.42307	2.49113
ASHGA5P018535	0.000805982	0.0536952	2.82875	up	noncoding	NR_033396	SLC22A20	RefSeq	2377	chr11	+	64981310	65010228		TGGAGAGGAGGGTCAAAGAAGGCTCTTCCAAGAAACATGTAGAAGAGAAGAGTGAAGAAA	exon sense-overlapping	NM_001004326	SLC22A20	solute carrier family 22 member 20	+	64981310	64993511	17.7639	7.60806	4.08807	2.58791	25.5163	13.9424	13.8329	12.8242	5	5	3.89972	4.23009	4.13441	2.84952	2.42307	2.49113
ASHGA5P033675	0.0379978	0.271059	3.36323	up	noncoding	TCONS_00028641	XLOC_013690	LincRNAs identified by Cabili et al	1176	chr20	-	23168343	23169661		ATGGGCAGTTGTGGCAGCTGTGGTTCTATACCGGTCCCAGATCTCACTGCCCATCTGCTT	intergenic							47.683	17.5079	5.40523	3.65539	84.9761	31.6582	26.4146	39.4068	7.01431	6.10266	5.76199	5.33283	5.12089	4.73017	3.0002	3.23579
ASHGA5P028927	0.0198242	0.196446	3.25315	up	noncoding	NR_051977	LINC00551	RefSeq	1967	chr13	+	107270157	107284006		CACTTGGTGCTTAAGACACACTCAAAGAGGTACTGACAATTTATCATATTCTAAAGCAAT	intergenic							287.487	105.512	8.24452	6.54268	287.414	314.524	260.522	180.273	73.7427	62.5199	7.60647	8.63199	8.49509	7.17961	6.25967	6.18875
ASHGA5P020621	0.0108185	0.146131	2.13638	up	noncoding	ENST00000517640	CTD-2534J5.1	GENCODE	552	chr8	-	140126435	140140196		GTAGATACAGGTAAATCCTGAACAAAAAGCAGACCTGGAGGCATACCACCTGACTTTAAG	intergenic							19.6201	9.17271	4.22239	3.12722	29.4383	14.6968	14.7252	12.424	6.79694	8.29714	4.13621	4.30221	4.22873	2.81249	2.97404	3.59513
ASHGA5P029173	0.00709302	0.121754	3.5673	up	noncoding	ENST00000508827	RP11-47I22.2	GENCODE	5103	chr14	-	62023037	62037371		GGGAACTTTAGATGGGGAAATACGGATATACTGATCTCTCAACCAAATGTAATTTGTATT	intronic antisense	ENST00000556347	RP11-47I22.4		+	61995845	62124682	41.9338	12.6088	5.41314	3.5783	43.9404	43.617	38.2442	16.7411	11.3585	9.7268	4.7663	5.78869	5.68443	3.2677	3.67998	3.78723
ASHGA5P029173	0.00709302	0.121754	3.5673	up	noncoding	ENST00000508827	RP11-47I22.2	GENCODE	5103	chr14	-	62023037	62037371		GGGAACTTTAGATGGGGAAATACGGATATACTGATCTCTCAACCAAATGTAATTTGTATT	natural antisense	ENST00000556569	RP11-47I22.3	Uncharacterized protein [Source:UniProtKB/TrEMBL;Acc:G3V2X1]	+	62037313	62121431	41.9338	12.6088	5.41314	3.5783	43.9404	43.617	38.2442	16.7411	11.3585	9.7268	4.7663	5.78869	5.68443	3.2677	3.67998	3.78723
ASHGA5P015435	0.0150539	0.17461	3.58423	up	noncoding	ENST00000420210	LINC00426	GENCODE	508	chr13	-	30915495	30941804		TGTCTCAGAGAATGTCCAGTGCTAGGAGACTCATAAGTTGGAGAGAAACGGCCTGATTTA	intergenic							55.8936	16.9997	5.79672	3.95505	77.4545	45.2143	45.012	15.5143	22.7825	12.7023	5.62401	5.84026	5.92588	3.12287	4.62916	4.11313
ASHGA5P019855	0.00321389	0.0873884	3.25465	up	noncoding	ENST00000509332	RP11-18H21.1	GENCODE	767	chr4	+	153021905	153025384	ENST00000504144	AGCAGCTAAGGTAGAAGCATATGGGAAACTGCATTCCGATCCAGGGAAGTATAGGAAGCA	intergenic							47.8267	16.3186	5.56428	3.86178	65.6203	41.6746	36.1853	27.6187	9.15035	12.1866	5.37262	5.72231	5.5979	4.1581	3.36621	4.06101
ASHGA5P032906	0.0385379	0.273581	5.73515	up	noncoding	ENST00000584962	KRT16P1	GENCODE	1958	chr17	+	18343218	18346206	NR_029392, NR_029393	AGAAACTAGCCCTAGAATAGTGGGCTAGCATTTCTCTATATTGTCTGGCCCATCAGTACC	intergenic							137.38	18.3336	6.57129	4.05145	315.672	47.8832	48.5858	13.5573	19.2103	22.2334	7.7515	5.9219	6.04045	2.91468	4.39918	4.8405
ASHGA5P021276	0.0243371	0.215897	2.14902	up	noncoding	ENST00000529264	RP11-445F12.1	GENCODE	640	chr17	-	35264572	35293951		ATGATACAATACTTTCTGGTGCTGACATTCAGCTGTCTCCCAAACAGCTCTCAATCTGGG	bidirectional	NM_005568	LHX1	LIM/homeobox protein Lhx1	+	35294771	35301915	43.0824	22.0303	5.43564	4.33196	52.9107	32.8909	43.4456	31.6181	23.2671	11.2058	5.04811	5.38834	5.87047	4.37282	4.66091	3.96213
ASHGA5P027153	0.00592724	0.113948	2.10059	up	noncoding	ENST00000545904	RP11-860B13.1	GENCODE	679	chr12	-	27932753	27934000		ACATCTCCAGGCAGTTATTGAGCCGCACCTGGGACAGCAGCAGCTGCAGCAGGGACGTGA	natural antisense	NM_020782	KLHDC5	kelch domain-containing protein 5	+	27933186	27955973	70.5379	35.5533	6.10051	5.02972	101.954	65.0457	44.6145	55.4053	24.936	26.3185	6.04262	6.34628	5.91263	5.27985	4.74909	5.0602
ASHGA5P052872	0.0076274	0.125585	3.27215	up	noncoding	NR_037870	LOC100131825	RefSeq	3294	chr1	-	159165774	159172212		GGGAAATCCAGGGAAGGGCTGAATGCTCTGTGTTTAAGGGAGAGATAGAATGGACAGCTG	natural antisense	NM_001127173	CADM3	cell adhesion molecule 3 isoform 2 precursor	+	159141413	159172932	24.2524	7.53668	4.29119	2.58095	48.7418	12.2884	11.727	12.61	5	5	4.92355	4.06176	3.88825	2.82864	2.42307	2.49113
ASHGA5P052872	0.0076274	0.125585	3.27215	up	noncoding	NR_037870	LOC100131825	RefSeq	3294	chr1	-	159165774	159172212		GGGAAATCCAGGGAAGGGCTGAATGCTCTGTGTTTAAGGGAGAGATAGAATGGACAGCTG	natural antisense	NM_021189	CADM3	cell adhesion molecule 3 isoform 1 precursor	+	159141376	159172932	24.2524	7.53668	4.29119	2.58095	48.7418	12.2884	11.727	12.61	5	5	4.92355	4.06176	3.88825	2.82864	2.42307	2.49113
ASHGA5P015057	0.0445888	0.292339	2.47084	up	noncoding	ENST00000416100	AC102953.6	GENCODE	242	chr7	-	1548290	1549063		TGCAAACAAGATGTCCTCACGAGGCACAGAGACACAGAGAGAAGACGGCCACATGGAGTC	intergenic							20.6866	10.3656	4.17469	2.86969	37.5066	12.811	11.7422	21.0969	5	5	4.51562	4.11795	3.89052	3.69488	2.42307	2.49113
ASHGA5P023155	0.000398415	0.0413772	4.00196	up	noncoding	ENST00000571590	RP11-446F17.3	GENCODE	268	chr6	-	46638180	46655537		CAGGGCTGCGGGAGAACATACTATTTCATATCAAATCAGATTCTCCACGTTACCTACTCA	intronic antisense	NM_001204051	SLC25A27	mitochondrial uncoupling protein 4 isoform 2	+	46620651	46645927	35.8606	9.37918	5.14995	3.14924	48.8388	28.1132	30.6298	13.204	8.34574	6.58784	4.92597	5.17368	5.35019	2.88309	3.23713	3.3275
ASHGA5P023155	0.000398415	0.0413772	4.00196	up	noncoding	ENST00000571590	RP11-446F17.3	GENCODE	268	chr6	-	46638180	46655537		CAGGGCTGCGGGAGAACATACTATTTCATATCAAATCAGATTCTCCACGTTACCTACTCA	intronic antisense	NM_001204052	SLC25A27	mitochondrial uncoupling protein 4 isoform 3	+	46620651	46645927	35.8606	9.37918	5.14995	3.14924	48.8388	28.1132	30.6298	13.204	8.34574	6.58784	4.92597	5.17368	5.35019	2.88309	3.23713	3.3275
ASHGA5P023155	0.000398415	0.0413772	4.00196	up	noncoding	ENST00000571590	RP11-446F17.3	GENCODE	268	chr6	-	46638180	46655537		CAGGGCTGCGGGAGAACATACTATTTCATATCAAATCAGATTCTCCACGTTACCTACTCA	intronic antisense	NM_004277	SLC25A27	mitochondrial uncoupling protein 4 isoform 1	+	46620651	46645927	35.8606	9.37918	5.14995	3.14924	48.8388	28.1132	30.6298	13.204	8.34574	6.58784	4.92597	5.17368	5.35019	2.88309	3.23713	3.3275
ASHGA5P056304	0.0271223	0.228767	2.84428	up	noncoding	TCONS_00002078	XLOC_000266	LincRNAs identified by Cabili et al	263	chr1	+	79842762	79871942		TATGAACAAGGGATTTCACTGTTTTCTGCTATCTGGATTTTCCCAAAGATCCGCTAAATC	intergenic							19.2969	6.37576	4.15492	2.64685	22.3235	24.4827	11.0844	7.53247	6.5948	5	3.68232	4.98376	3.79867	2.49832	2.95111	2.49113
ASHGA5P058621	0.00831803	0.129508	3.02433	up	noncoding	uc011crh.2	SMA4	UCSC_knowngene	1773	chr5	+	69170990	70092800		CTGTAAAACCAGCCTTAGACTATTTTTCAAACAGATGGTGATTGCTCACACCAAAGCCTT	intron sense-overlapping	NM_000344	SMN1	survival motor neuron protein isoform d	+	69345349	69373418	118.842	42.0903	6.92716	5.33055	143.54	116.501	96.4839	41.3888	42.1177	42.7643	6.55267	7.18786	7.04096	4.81046	5.48481	5.69638
ASHGA5P058621	0.00831803	0.129508	3.02433	up	noncoding	uc011crh.2	SMA4	UCSC_knowngene	1773	chr5	+	69170990	70092800		CTGTAAAACCAGCCTTAGACTATTTTTCAAACAGATGGTGATTGCTCACACCAAAGCCTT	intron sense-overlapping	NM_001178087	SERF1B	small EDRK-rich factor 1 isoform 1	+	69321077	69328523	118.842	42.0903	6.92716	5.33055	143.54	116.501	96.4839	41.3888	42.1177	42.7643	6.55267	7.18786	7.04096	4.81046	5.48481	5.69638
ASHGA5P058621	0.00831803	0.129508	3.02433	up	noncoding	uc011crh.2	SMA4	UCSC_knowngene	1773	chr5	+	69170990	70092800		CTGTAAAACCAGCCTTAGACTATTTTTCAAACAGATGGTGATTGCTCACACCAAAGCCTT	intron sense-overlapping	NM_017411	SMN2	survival motor neuron protein isoform d	+	69345349	69373422	118.842	42.0903	6.92716	5.33055	143.54	116.501	96.4839	41.3888	42.1177	42.7643	6.55267	7.18786	7.04096	4.81046	5.48481	5.69638
ASHGA5P058621	0.00831803	0.129508	3.02433	up	noncoding	uc011crh.2	SMA4	UCSC_knowngene	1773	chr5	+	69170990	70092800		CTGTAAAACCAGCCTTAGACTATTTTTCAAACAGATGGTGATTGCTCACACCAAAGCCTT	intron sense-overlapping	NM_021967	SERF1A	small EDRK-rich factor 1 isoform 1	+	69321071	69338940	118.842	42.0903	6.92716	5.33055	143.54	116.501	96.4839	41.3888	42.1177	42.7643	6.55267	7.18786	7.04096	4.81046	5.48481	5.69638
ASHGA5P058621	0.00831803	0.129508	3.02433	up	noncoding	uc011crh.2	SMA4	UCSC_knowngene	1773	chr5	+	69170990	70092800		CTGTAAAACCAGCCTTAGACTATTTTTCAAACAGATGGTGATTGCTCACACCAAAGCCTT	intron sense-overlapping	NM_022874	SMN1	survival motor neuron protein isoform b	+	69345349	69373418	118.842	42.0903	6.92716	5.33055	143.54	116.501	96.4839	41.3888	42.1177	42.7643	6.55267	7.18786	7.04096	4.81046	5.48481	5.69638
ASHGA5P058621	0.00831803	0.129508	3.02433	up	noncoding	uc011crh.2	SMA4	UCSC_knowngene	1773	chr5	+	69170990	70092800		CTGTAAAACCAGCCTTAGACTATTTTTCAAACAGATGGTGATTGCTCACACCAAAGCCTT	intron sense-overlapping	NM_022875	SMN2	survival motor neuron protein isoform a	+	69345349	69373422	118.842	42.0903	6.92716	5.33055	143.54	116.501	96.4839	41.3888	42.1177	42.7643	6.55267	7.18786	7.04096	4.81046	5.48481	5.69638
ASHGA5P058621	0.00831803	0.129508	3.02433	up	noncoding	uc011crh.2	SMA4	UCSC_knowngene	1773	chr5	+	69170990	70092800		CTGTAAAACCAGCCTTAGACTATTTTTCAAACAGATGGTGATTGCTCACACCAAAGCCTT	intron sense-overlapping	NM_022876	SMN2	survival motor neuron protein isoform b	+	69345349	69373422	118.842	42.0903	6.92716	5.33055	143.54	116.501	96.4839	41.3888	42.1177	42.7643	6.55267	7.18786	7.04096	4.81046	5.48481	5.69638
ASHGA5P058621	0.00831803	0.129508	3.02433	up	noncoding	uc011crh.2	SMA4	UCSC_knowngene	1773	chr5	+	69170990	70092800		CTGTAAAACCAGCCTTAGACTATTTTTCAAACAGATGGTGATTGCTCACACCAAAGCCTT	intron sense-overlapping	NM_022877	SMN2	survival motor neuron protein isoform c	+	69345349	69373422	118.842	42.0903	6.92716	5.33055	143.54	116.501	96.4839	41.3888	42.1177	42.7643	6.55267	7.18786	7.04096	4.81046	5.48481	5.69638
ASHGA5P058621	0.00831803	0.129508	3.02433	up	noncoding	uc011crh.2	SMA4	UCSC_knowngene	1773	chr5	+	69170990	70092800		CTGTAAAACCAGCCTTAGACTATTTTTCAAACAGATGGTGATTGCTCACACCAAAGCCTT	intron sense-overlapping	NM_022968	SERF1A	small EDRK-rich factor 1 isoform 2	+	69321071	69328525	118.842	42.0903	6.92716	5.33055	143.54	116.501	96.4839	41.3888	42.1177	42.7643	6.55267	7.18786	7.04096	4.81046	5.48481	5.69638
ASHGA5P058621	0.00831803	0.129508	3.02433	up	noncoding	uc011crh.2	SMA4	UCSC_knowngene	1773	chr5	+	69170990	70092800		CTGTAAAACCAGCCTTAGACTATTTTTCAAACAGATGGTGATTGCTCACACCAAAGCCTT	intron sense-overlapping	NM_022978	SERF1B	small EDRK-rich factor 1 isoform 2	+	69321077	69338934	118.842	42.0903	6.92716	5.33055	143.54	116.501	96.4839	41.3888	42.1177	42.7643	6.55267	7.18786	7.04096	4.81046	5.48481	5.69638
ASHGA5P035753	0.0252944	0.220458	2.14506	up	noncoding	ENST00000415245	AC012506.2	GENCODE	892	chr2	+	23570524	23574735		AGAAATCTCAAAATGGAGAGGACAAAGGCAAAGACAGTGAGTTTCCCAGGAAGCCCCAAA	intergenic							28.1796	15.0605	4.77932	3.6783	39.7697	23.3835	21.3856	27.7776	11.8629	5.54106	4.61029	4.92516	4.80252	4.16793	3.7415	3.12547
ASHGA5P046726	0.00985488	0.139849	2.20292	up	noncoding	ENST00000438219	HCFC1-AS1	GENCODE	350	chrX	+	153234775	153235538		AATTCAGCTTGTAAACCAGAAGGCACCAGATTAGGAGAAGGGGCGACTTGGAAAGAAATG	intronic antisense	NM_005334	HCFC1	host cell factor 1	-	153213007	153236819	17.6553	9.47382	4.04674	2.90732	27.6213	10.7803	14.5642	16.8229	6.59851	5	4.03398	3.89381	4.21241	3.27908	2.95175	2.49113
ASHGA5P045506	0.0378386	0.270466	2.6785	up	noncoding	uc001iaq.1	AX747535	UCSC_knowngene	2767	chr1	+	244866474	244869241		CTGGCAGTGGACCAGGTAATCTTAACCTCTCTTACCTAATACAGAACTCTTTCTCTTCTG	exon sense-overlapping	NM_016076	DESI2	desumoylating isopeptidase 2	+	244816351	244872334	26.3597	10.5564	4.5171	3.09567	48.7254	14.5162	15.8375	13.3534	13.3156	5	4.92332	4.28591	4.34207	2.8972	3.89869	2.49113
ASHGA5P021327	0.0245784	0.216649	2.98159	up	noncoding	ENST00000530169	CTD-2516F10.2	GENCODE	501	chr11	-	7449176	7487053		GTTCAAGGGGATAATTCAATACAAGAAAGAAGATTTGCTTGGGAAGGTCTGAATGGCCCT	intronic antisense	NM_175733	SYT9	synaptotagmin-9	+	7273180	7490276	23.7245	7.68433	4.17038	2.5943	50.4026	7.98834	12.7827	13.053	5	5	4.97428	3.52122	4.01564	2.86869	2.42307	2.49113
ASHGA5P053078	0.00763775	0.125585	3.23832	up	noncoding	ENST00000428867	SEPT7P2	GENCODE	593	chr7	-	45797582	45799071	ENST00000513147, uc001hog.1	CTAACATCTGCACCAATTACTCTTATAGGTGGAACAATCCAAAGTTTTAATCAAAGAAGG	intergenic							45.5772	12.5045	5.25555	3.5603	87.6326	27.7306	21.3683	16.9338	10.1103	10.4693	5.80805	5.15714	4.80145	3.29143	3.51064	3.87883
ASHGA5P040790	0.00654833	0.118485	2.1018	up	noncoding	uc009wle.2	AB074166	UCSC_knowngene	4851	chr1	+	149577754	149582605	uc001elb.4, uc009wka.2	GAGCATGCAGACACTACCAATCAAAAAATTATGTAGAGACATACTTGAGAGTTACAGTTT	intergenic							1028.95	506.861	9.952	8.88037	1765.34	728.098	593.423	585.59	474.965	460.028	10.3337	9.83202	9.69023	9.00836	8.78236	8.8504
ASHGA5P058319	0.0261961	0.223316	2.02479	up	noncoding	uc001aam.4	LOC729737	UCSC_knowngene	3402	chr1	-	136697	140566	NR_024368, NR_024497, NR_028324, NR_028325, NR_028326, NR_039983	CGCTGAGAGAGGTCAGCCCGAGCCCCTTGCCTCACACCGGCCCCTCCCACGCTGAGAGAG	intergenic							5640.37	3432.33	12.5748	11.5571	7250.36	4803.19	4867.57	4865.39	3061.48	2370.14	12.4407	12.5435	12.7403	12.0983	11.4246	11.1483
ASHGA5P025982	0.00119886	0.0583423	4.09278	up	noncoding	NR_047682	BLNK	RefSeq	1536	chr10	-	97951454	98031273	NR_047681	GAGTATATAGGCTGATTATGTGGTCCCCGTGGAAGATAATGATGAAAACTATATTCATCC	exon sense-overlapping	NM_001114094	BLNK	B-cell linker protein isoform 2	-	97951454	98031333	753.291	184.428	9.47546	7.44238	1315	533.169	411.71	183.77	180.69	188.824	9.8798	9.38021	9.16637	7.20997	7.46184	7.65532
ASHGA5P025982	0.00119886	0.0583423	4.09278	up	noncoding	NR_047682	BLNK	RefSeq	1536	chr10	-	97951454	98031273	NR_047681	GAGTATATAGGCTGATTATGTGGTCCCCGTGGAAGATAATGATGAAAACTATATTCATCC	exon sense-overlapping	NM_001258440	BLNK	B-cell linker protein isoform 3	-	97951454	98031273	753.291	184.428	9.47546	7.44238	1315	533.169	411.71	183.77	180.69	188.824	9.8798	9.38021	9.16637	7.20997	7.46184	7.65532
ASHGA5P025982	0.00119886	0.0583423	4.09278	up	noncoding	NR_047682	BLNK	RefSeq	1536	chr10	-	97951454	98031273	NR_047681	GAGTATATAGGCTGATTATGTGGTCCCCGTGGAAGATAATGATGAAAACTATATTCATCC	exon sense-overlapping	NM_001258441	BLNK	B-cell linker protein isoform 4	-	97951454	98031273	753.291	184.428	9.47546	7.44238	1315	533.169	411.71	183.77	180.69	188.824	9.8798	9.38021	9.16637	7.20997	7.46184	7.65532
ASHGA5P025982	0.00119886	0.0583423	4.09278	up	noncoding	NR_047682	BLNK	RefSeq	1536	chr10	-	97951454	98031273	NR_047681	GAGTATATAGGCTGATTATGTGGTCCCCGTGGAAGATAATGATGAAAACTATATTCATCC	exon sense-overlapping	NM_001258442	BLNK	B-cell linker protein isoform 5	-	97951454	98031273	753.291	184.428	9.47546	7.44238	1315	533.169	411.71	183.77	180.69	188.824	9.8798	9.38021	9.16637	7.20997	7.46184	7.65532
ASHGA5P025982	0.00119886	0.0583423	4.09278	up	noncoding	NR_047682	BLNK	RefSeq	1536	chr10	-	97951454	98031273	NR_047681	GAGTATATAGGCTGATTATGTGGTCCCCGTGGAAGATAATGATGAAAACTATATTCATCC	exon sense-overlapping	NM_013314	BLNK	B-cell linker protein isoform 1	-	97951454	98031333	753.291	184.428	9.47546	7.44238	1315	533.169	411.71	183.77	180.69	188.824	9.8798	9.38021	9.16637	7.20997	7.46184	7.65532
ASHGA5P045279	0.0487497	0.306216	6.47532	up	noncoding	NR_039990	LOC100507299	RefSeq	1052	chr9	-	72830974	72873790		CATGCAGAAATTGGTGACCAAATCAAGGGGAAAAATAAAGAGATCCCAAATAATACATGC	intronic antisense	NM_153267	MAMDC2	MAM domain-containing protein 2 precursor	+	72658496	72841888	330.235	40.1485	7.7974	5.10245	774.567	116.766	99.3704	21.1766	50.8013	48.4675	9.11473	7.1919	7.08557	3.70307	5.74191	5.86236
ASHGA5P037716	0.00232335	0.0775424	9.99457	up	noncoding	ENST00000566575	CTA-250D10.23	GENCODE	1078	chr22	-	42318026	42319104		GTAAGTTTCTCTCTCTTTAGAGACTCCACAATAAAGTTTTCAACATGGTAAGGTTTTCCA	intergenic							1721.68	202.257	10.8414	7.52023	1572.39	1902.36	1690.3	146.568	244.475	215.73	10.1526	11.1903	11.1812	6.84659	7.87817	7.83593
ASHGA5P026007	0.0398479	0.277301	3.02026	up	noncoding	NR_052852	MARCKSL1	RefSeq	1337	chr1	-	32799429	32801840		CGGAGCGGAGGAGAATGGCCACGTGAAAAGCAATGGAGACTTATCCCCCAAGGGTGAAGG	exon sense-overlapping	NM_023009	MARCKSL1	MARCKS-related protein	-	32799429	32801840	202.326	80.2707	7.58758	5.99291	342.518	136.128	128.331	162.145	43.4388	35.2281	7.86914	7.42618	7.46741	7.01573	5.52394	5.43905
ASHGA5P021485	0.0405749	0.279573	11.7689	up	noncoding	ENST00000533267	SAA3P	pseudogene	365	chr11	-	18134172	18137625		ACAGAAGTGACTACAGCGATGCCAGAGAGAACGTCCAGAGACTCACAGGAGACCATGCAG								119.467	15.4627	6.72741	3.1705	45.6436	153.131	159.625	36.3882	5	5	4.82072	7.59262	7.76888	4.5973	2.42307	2.49113
ASHGA5P037352	0.00349909	0.0913598	2.52528	up	noncoding	ENST00000423967	AP001058.3	GENCODE	463	chr21	-	45626407	45627282		ACAGCCAGGAGACTGATTTTGTATCCAGAAGTTTCTGTTTCACAATCACTAAACTACTCA	intergenic							46.1495	17.5472	5.39949	4.06305	79.3073	28.9975	30.1438	21.6649	18.1465	12.8302	5.65902	5.2138	5.32565	3.74168	4.32142	4.12605
ASHGA5P036544	0.00542362	0.110288	3.53782	up	noncoding	ENST00000569111	RP11-309M7.1	GENCODE	1201	chr2	+	235131957	235133158		ATGAACAGAAAAGGCCCCCAAAAGACCACATAACTCAGGGGCAATCAGTTTCCATCATTT	intergenic							22.4774	7.82557	4.43031	2.60745	27.475	24.9186	15.0385	13.4767	5	5	4.02447	5.00779	4.25867	2.90815	2.42307	2.49113
ASHGA5P033762	0.00119441	0.0583423	2.1689	up	noncoding	uc002ksd.1	AX748268	UCSC_knowngene	1951	chr18	+	13457207	13459158		TGAGCAACTCTGCGCCTATTTTGAAACATTCACTGCTTTGTTTTGTTTGTTTTGTCTAAT	intron sense-overlapping	NM_181481	C18orf1	uncharacterized protein C18orf1 isoform alpha 1	+	13218785	13652753	643.832	323.128	9.36426	8.2473	913.035	598.269	420.193	390.134	285.175	294.074	9.35299	9.54578	9.19403	8.4011	8.08894	8.25187
ASHGA5P033762	0.00119441	0.0583423	2.1689	up	noncoding	uc002ksd.1	AX748268	UCSC_knowngene	1951	chr18	+	13457207	13459158		TGAGCAACTCTGCGCCTATTTTGAAACATTCACTGCTTTGTTTTGTTTGTTTTGTCTAAT	intron sense-overlapping	NM_181482	C18orf1	uncharacterized protein C18orf1 isoform alpha 2	+	13218785	13652753	643.832	323.128	9.36426	8.2473	913.035	598.269	420.193	390.134	285.175	294.074	9.35299	9.54578	9.19403	8.4011	8.08894	8.25187
ASHGA5P020476	0.0390906	0.275271	2.64141	up	noncoding	ENST00000514303	AC005592.2	GENCODE	152	chr5	+	141733107	141755219		CTTGGAAGTGGTCCATTGGATTCGAAGGGGTCCTCACACGAAGCAGGAAGTCACCCTGTA	intergenic							37.1369	15.7927	5.05883	3.65753	64.637	18.0602	28.7137	31.8154	10.5112	5.05137	5.3499	4.57618	5.25042	4.38259	3.56634	3.02365
ASHGA5P034102	0.0363775	0.265141	2.47905	up	noncoding	ENST00000451054	RP11-465B22.3	GENCODE	565	chr1	+	999897	1001821	ENST00000412397, ENST00000433695	CGGTGTAGCAGGAAGAGCCCATTGATGGGGAAGGTGGGGGCGGTTGTGCACCTCAAGCAG	intergenic							22.9068	11.782	4.41835	3.10856	36.8598	14.7635	17.0972	23.9755	6.37063	5	4.48689	4.3079	4.46025	3.90905	2.92549	2.49113
ASHGA5P040468	0.0209375	0.202302	2.58346	up	noncoding	uc003juq.3	BC028670	UCSC_knowngene	1650	chr5	-	65500950	65505274		CAATTAATGACAGCCTGTAGAGTTCTGTATTCATAGAAGCAGTAGGGGTACATGCTGCAG	intergenic							15.9936	7.56264	3.95287	2.58356	18.7902	10.463	18.7276	12.6879	5	5	3.40521	3.85516	4.59824	2.83649	2.42307	2.49113
ASHGA5P031071	0.0331683	0.251468	2.65878	up	noncoding	ENST00000569039	AC009133.20	GENCODE	589	chr16	-	29820249	29831687		GATGGGACAGGTGCTAACTGAGGGCACCTCTACCCATCTGGCTTTCATTTTCCAATCTGG	intronic antisense	NM_001256442	PRRT2	proline-rich transmembrane protein 2 isoform 2	+	29823408	29827202	33.6818	13.8563	5.06297	3.65221	31.4503	40.672	28.9232	23.1932	10.2101	8.16575	4.23911	5.68901	5.26079	3.85415	3.52485	3.57763
ASHGA5P031071	0.0331683	0.251468	2.65878	up	noncoding	ENST00000569039	AC009133.20	GENCODE	589	chr16	-	29820249	29831687		GATGGGACAGGTGCTAACTGAGGGCACCTCTACCCATCTGGCTTTCATTTTCCAATCTGG	intronic antisense	NM_001256443	PRRT2	proline-rich transmembrane protein 2 isoform 3	+	29823408	29827202	33.6818	13.8563	5.06297	3.65221	31.4503	40.672	28.9232	23.1932	10.2101	8.16575	4.23911	5.68901	5.26079	3.85415	3.52485	3.57763
ASHGA5P031071	0.0331683	0.251468	2.65878	up	noncoding	ENST00000569039	AC009133.20	GENCODE	589	chr16	-	29820249	29831687		GATGGGACAGGTGCTAACTGAGGGCACCTCTACCCATCTGGCTTTCATTTTCCAATCTGG	intronic antisense	NM_145239	PRRT2	proline-rich transmembrane protein 2 isoform 1	+	29823408	29827202	33.6818	13.8563	5.06297	3.65221	31.4503	40.672	28.9232	23.1932	10.2101	8.16575	4.23911	5.68901	5.26079	3.85415	3.52485	3.57763
ASHGA5P031071	0.0331683	0.251468	2.65878	up	noncoding	ENST00000569039	AC009133.20	GENCODE	589	chr16	-	29820249	29831687		GATGGGACAGGTGCTAACTGAGGGCACCTCTACCCATCTGGCTTTCATTTTCCAATCTGG	natural antisense	NM_001042539	MAZ	myc-associated zinc finger protein isoform 2	+	29817854	29822504	33.6818	13.8563	5.06297	3.65221	31.4503	40.672	28.9232	23.1932	10.2101	8.16575	4.23911	5.68901	5.26079	3.85415	3.52485	3.57763
ASHGA5P031071	0.0331683	0.251468	2.65878	up	noncoding	ENST00000569039	AC009133.20	GENCODE	589	chr16	-	29820249	29831687		GATGGGACAGGTGCTAACTGAGGGCACCTCTACCCATCTGGCTTTCATTTTCCAATCTGG	natural antisense	NM_002383	MAZ	myc-associated zinc finger protein isoform 1	+	29817854	29822504	33.6818	13.8563	5.06297	3.65221	31.4503	40.672	28.9232	23.1932	10.2101	8.16575	4.23911	5.68901	5.26079	3.85415	3.52485	3.57763
ASHGA5P031071	0.0331683	0.251468	2.65878	up	noncoding	ENST00000569039	AC009133.20	GENCODE	589	chr16	-	29820249	29831687		GATGGGACAGGTGCTAACTGAGGGCACCTCTACCCATCTGGCTTTCATTTTCCAATCTGG	natural antisense	NM_024516	C16orf53	PAXIP1-associated protein 1	+	29827527	29833816	33.6818	13.8563	5.06297	3.65221	31.4503	40.672	28.9232	23.1932	10.2101	8.16575	4.23911	5.68901	5.26079	3.85415	3.52485	3.57763
ASHGA5P040901	0.0449925	0.293419	3.21462	up	noncoding	ENST00000514846	RP11-1334A24.4	GENCODE	543	chr5	-	176869803	176871581		GACATGTGGCAGCTTACGTTGGACAAAACGAGTAATAAAAATTGGCTTTAAATATGGAAA	natural antisense	NM_001004106	GRK6	G protein-coupled receptor kinase 6 isoform A	+	176853686	176869850	33.5428	10.8677	5.05707	3.37242	29.9989	40.6574	29.972	11.383	14.0528	7.16716	4.16459	5.68881	5.3178	2.71958	3.97219	3.42547
ASHGA5P040901	0.0449925	0.293419	3.21462	up	noncoding	ENST00000514846	RP11-1334A24.4	GENCODE	543	chr5	-	176869803	176871581		GACATGTGGCAGCTTACGTTGGACAAAACGAGTAATAAAAATTGGCTTTAAATATGGAAA	natural antisense	NM_002082	GRK6	G protein-coupled receptor kinase 6 isoform B	+	176853686	176869850	33.5428	10.8677	5.05707	3.37242	29.9989	40.6574	29.972	11.383	14.0528	7.16716	4.16459	5.68881	5.3178	2.71958	3.97219	3.42547
ASHGA5P002846	0.0189317	0.192633	3.62441	up	noncoding	ENST00000262870	FER1L4	GENCODE	2923	chr20	-	34146506	34166852	NR_024377	AGTTCCGGCAGCCTGCAGTGCTGGTCCTGCAGGATCCCTGGAGTTGCAGCTACCAGACAT	intergenic							33.425	12.1537	5.07502	3.21728	36.4764	32.2287	31.5699	22.2691	9.19197	5	4.46987	5.35896	5.39623	3.78671	3.37399	2.49113
ASHGA5P045921	0.0473146	0.301642	5.98104	up	noncoding	ENST00000478294	RP13-463N16.6	GENCODE	697	chr10	-	5636953	5638081		TGATGTGGTTCAGAGACTCACATCCAAGCAATAAAAATGAATCCCTTATGGTGGTCTGCA	intergenic							35.9863	5	4.99248	2.41209	16.5878	40.0933	51.2778	5	5	5	3.19002	5.67203	6.11539	2.32206	2.42307	2.49113
ASHGA5P033445	0.00112484	0.0581323	2.61326	up	noncoding	ENST00000570869	RP13-638C3.2	GENCODE	594	chr17	+	80535898	80536492		CATCCATCCTGGGTTTGATCAAATTACAACAGCCTTAAATTACCTTAGAAACATAGTTAC	intron sense-overlapping	NM_004514	FOXK2	forkhead box protein K2	+	80477593	80562483	54.2959	21.3748	5.74379	4.35793	77.6746	39.8745	45.3386	27.7599	17.7168	18.6478	5.62768	5.66557	5.93811	4.16688	4.29039	4.61653
ASHGA5P037731	0.000347687	0.0386234	2.33379	up	noncoding	ENST00000566851	RRP7B	pseudogene	833	chr22	-	42970738	42978007	ENST00000421116, ENST00000437211, NM_015703, uc003bcs.3	TTCTCTGAAAAGCAACAGGCTTCTCACTACCTCTATGTGAGAGCACACGGCATTCAACAA								77.6984	33.822	6.23363	5.01096	119.808	56.9141	56.373	42.3198	34.3514	24.7949	6.28276	6.16361	6.25453	4.85021	5.19982	4.98284
ASHGA5P037726	0.0334065	0.252493	4.76594	up	noncoding	uc003bcm.3	BC038245	UCSC_knowngene	1076	chr22	-	42760534	42765180		GTTTTCAGGTTTCTGCCTGACATTTAATATCACAAACATTGAGCCTGCTCCTGTCCCCCA	intergenic							659.765	100.404	8.80937	6.55661	1540.94	240.052	198.303	88.8536	106.19	106.169	10.1165	8.2316	8.08003	6.0278	6.75113	6.89089
ASHGA5P042930	0.0447309	0.292592	2.50473	up	noncoding	ENST00000442252	AC002480.5	GENCODE	1282	chr7	-	22611225	22701411		GAGGAATGGGGTGAGGGTATCTATTGCATCTATTTTATGGTAATAAAAGGAAGTTGAAAG	intron sense-overlapping	ENST00000439708	STEAP1B	STEAP family member 1B [Source:HGNC Symbol;Acc:41907]	-	22532295	22672544	74.9095	31.7653	6.24946	4.92481	74.0598	88.9034	61.7653	32.2671	29.7703	33.2585	5.56255	6.79688	6.38894	4.40465	5.00183	5.36793
ASHGA5P054530	0.0381245	0.271546	3.102	up	noncoding	ENST00000454270	RP11-168O10.6	GENCODE	478	chr10	+	91215820	91227897		GCCCATGGGTTACTCGCCATCTAAAACCAAAAATCAGGACATATTTATATCTTATTGCTA	natural antisense	NM_213606	SLC16A12	monocarboxylate transporter 12	-	91190050	91295313	25.0703	7.5919	4.6337	3.0005	22.9441	22.0564	30.2103	8.22157	9.29749	5.25665	3.72249	4.84914	5.32948	2.54575	3.38956	3.0662
ASHGA5P044377	0.00182015	0.0687734	24.0591	up	noncoding	ENST00000524253	CTD-3118D11.2	GENCODE	364	chr8	-	87165662	87166435	ENST00000522679	CTTGCATCTAGAAGATAGGATTTGAAATTGTGTTGCTTTCTCAAGCTGATTACATCAAAG	natural antisense	NM_152565	ATP6V0D2	V-type proton ATPase subunit d 2	+	87111138	87166454	347.198	15.7273	8.47551	3.887	269.23	455.08	317.286	15.6326	17.3079	14.2415	7.50156	9.15281	8.77218	3.13874	4.25648	4.26579
ASHGA5P016266	0.034611	0.257574	2.04966	up	noncoding	ENST00000428782	RP11-94I2.4	GENCODE	492	chr1	+	145952371	145956451		TTTCGGGAAGGGAAGAAGAGTTCCAAACAAAAGATCTACTACCCTGAGAAGCGGTGAAGT	intergenic							87.6844	38.5138	6.21794	5.18255	169.555	40.4354	53.0629	53.107	35.4264	27.0081	6.80633	5.68163	6.16586	5.21139	5.24446	5.09182
ASHGA5P039618	0.00755287	0.124876	2.19114	up	noncoding	ENST00000514727	PPP1R14BP3	pseudogene	442	chr4	-	140036086	140036528	NM_001031801, NM_138689	ATTTCTGGTCTGCTGGACAAGATCCGGGGCATGCAGAAGCTGAGCACACCCCAGAAGAAG								4885.95	2693.45	12.3874	11.2557	5439.04	4801.11	4417.69	3201.52	2547.6	2331.23	12.0109	12.5418	12.6094	11.5053	11.1461	11.1156
ASHGA5P035146	0.000156911	0.0327085	8.23524	up	noncoding	ENST00000430694	IGKJ5	GENCODE	1209	chr2	-	89156708	89165653		TATATAGAGAGAAAGAACCACAAACTTGAAGATGGATATCAGCTACAGACTTTCCTGAGT	intergenic							365.282	43.3595	8.41066	5.36885	645.221	242.343	208.282	55.8623	41.4449	32.7713	8.83385	8.24841	8.14972	5.29328	5.46471	5.34856
ASHGA5P048185	0.0142639	0.170634	2.10655	up	noncoding	ENST00000545308	SNHG1	GENCODE	646	chr11	-	62621913	62622960		TATGAATAAGCTTCATTCCATCCTAATACCTTAAAATAACTAATTTGCTTTCCTTTCCAG	bidirectional	NM_001012662	SLC3A2	4F2 cell-surface antigen heavy chain isoform b	+	62623483	62656355	184.135	84.6645	7.41101	6.33612	321.79	131.641	98.9736	88.149	84.8005	81.0439	7.77718	7.37588	7.07996	6.01612	6.45111	6.54114
ASHGA5P048185	0.0142639	0.170634	2.10655	up	noncoding	ENST00000545308	SNHG1	GENCODE	646	chr11	-	62621913	62622960		TATGAATAAGCTTCATTCCATCCTAATACCTTAAAATAACTAATTTGCTTTCCTTTCCAG	bidirectional	NM_001012664	SLC3A2	4F2 cell-surface antigen heavy chain isoform e	+	62623483	62656355	184.135	84.6645	7.41101	6.33612	321.79	131.641	98.9736	88.149	84.8005	81.0439	7.77718	7.37588	7.07996	6.01612	6.45111	6.54114
ASHGA5P048185	0.0142639	0.170634	2.10655	up	noncoding	ENST00000545308	SNHG1	GENCODE	646	chr11	-	62621913	62622960		TATGAATAAGCTTCATTCCATCCTAATACCTTAAAATAACTAATTTGCTTTCCTTTCCAG	bidirectional	NM_002394	SLC3A2	4F2 cell-surface antigen heavy chain isoform c	+	62623483	62656355	184.135	84.6645	7.41101	6.33612	321.79	131.641	98.9736	88.149	84.8005	81.0439	7.77718	7.37588	7.07996	6.01612	6.45111	6.54114
ASHGA5P014621	0.0113237	0.150427	2.28289	up	noncoding	NR_024533	ALG3	RefSeq	1450	chr3	-	183960116	183966759		AGGGTGGCATGTACCCAGCTGGTTTCGTGTACATCTTTATGGGGTTGTACTATGCCACCA	exon sense-overlapping	NM_001006941	ALG3	dol-P-Man:Man(5)GlcNAc(2)-PP-Dol alpha-1,3-mannosyltransferase isoform d	-	183960116	183967313	55.5194	27.268	5.78522	4.59436	76.5224	39.9905	50.0451	47.611	18.4895	15.7035	5.60676	5.66915	6.07975	5.04017	4.34679	4.39612
ASHGA5P014621	0.0113237	0.150427	2.28289	up	noncoding	NR_024533	ALG3	RefSeq	1450	chr3	-	183960116	183966759		AGGGTGGCATGTACCCAGCTGGTTTCGTGTACATCTTTATGGGGTTGTACTATGCCACCA	exon sense-overlapping	NM_005787	ALG3	dol-P-Man:Man(5)GlcNAc(2)-PP-Dol alpha-1,3-mannosyltransferase isoform a	-	183960116	183966759	55.5194	27.268	5.78522	4.59436	76.5224	39.9905	50.0451	47.611	18.4895	15.7035	5.60676	5.66915	6.07975	5.04017	4.34679	4.39612
ASHGA5P014621	0.0113237	0.150427	2.28289	up	noncoding	NR_024533	ALG3	RefSeq	1450	chr3	-	183960116	183966759		AGGGTGGCATGTACCCAGCTGGTTTCGTGTACATCTTTATGGGGTTGTACTATGCCACCA	natural antisense	NM_138345	VWA5B2	von Willebrand factor A domain-containing protein 5B2	+	183948316	183960117	55.5194	27.268	5.78522	4.59436	76.5224	39.9905	50.0451	47.611	18.4895	15.7035	5.60676	5.66915	6.07975	5.04017	4.34679	4.39612
ASHGA5P020468	0.0139259	0.168138	2.11645	up	noncoding	ENST00000514126	CTD-2516F10.2	GENCODE	727	chr11	-	7448496	7461756		ACATTGGGAAGGGGGGTTCCAACTCTTTTAAGGTCTCATCTTCAGCACTTCTAAACTGTG	intronic antisense	NM_175733	SYT9	synaptotagmin-9	+	7273180	7490276	77.911	38.2421	6.2748	5.19316	110.264	62.0951	61.3742	38.4862	41.0898	35.1503	6.15978	6.28327	6.38136	4.69177	5.45264	5.43506
ASHGA5P042079	0.000887826	0.0553907	2.28806	up	noncoding	ENST00000440578	RP11-356I2.2	GENCODE	1025	chr6	-	138144809	138147031		ATATCAAAATTTGCCATGGTGCCCAGCATGGTTCAAGATCATAAGTGTCAAGCACATCAG	intergenic							67.6751	30.9923	6.08078	4.88665	91.6763	55.0076	56.3412	40.0806	27.3437	25.5525	5.87503	6.11374	6.25356	4.75877	4.8776	5.02357
ASHGA5P058207	0.0183301	0.189965	4.1176	up	noncoding	TCONS_00028193	XLOC_013543	LincRNAs identified by Cabili et al	3722	chr20	+	46523132	46527679		ATGACCCTCACACTAGAACAGCAGCAGCAGCACAGGGAGGAGCTGCTGCTGTTCAAGACT	intergenic							42.5173	9.31798	5.00553	2.96373	89.4794	22.796	15.2764	17.4303	5	5.52367	5.839	4.89184	4.28576	3.34578	2.42307	3.12233
ASHGA5P039351	0.0405314	0.279377	3.19718	up	noncoding	ENST00000515048	ZEB2P1	pseudogene	991	chr4	-	16362461	16363452	ENST00000572816	CTCTGACTCGGAGGAGAGGAAGAGTACGCCGAGGGATGGCGAGAGCTAGAAACAGCGCGA								26.3422	12.2846	4.68441	3.00761	36.6209	22.0403	20.3655	26.8539	5	5	4.47545	4.8479	4.72987	4.10862	2.42307	2.49113
ASHGA5P044824	0.00962413	0.138918	2.04019	up	noncoding	ENST00000518552	RP11-318K15.2	GENCODE	651	chr8	+	56806153	56808276		CAATGCTTTGTCAAATACCAGTCTTGGGACATTAGATGAAGCTCCTTCATCTAATGTTTT	intron sense-overlapping	NM_001111097	LYN	tyrosine-protein kinase Lyn isoform B	+	56792385	56925006	46.5828	23.9398	5.47152	4.44282	72.2537	37.3972	30.0975	34.6046	25.1179	12.0969	5.51994	5.57205	5.32258	4.51483	4.76078	4.05285
ASHGA5P044824	0.00962413	0.138918	2.04019	up	noncoding	ENST00000518552	RP11-318K15.2	GENCODE	651	chr8	+	56806153	56808276		CAATGCTTTGTCAAATACCAGTCTTGGGACATTAGATGAAGCTCCTTCATCTAATGTTTT	intron sense-overlapping	NM_002350	LYN	tyrosine-protein kinase Lyn isoform A	+	56792385	56925006	46.5828	23.9398	5.47152	4.44282	72.2537	37.3972	30.0975	34.6046	25.1179	12.0969	5.51994	5.57205	5.32258	4.51483	4.76078	4.05285
ASHGA5P015084	0.0399179	0.277301	2.00169	up	noncoding	ENST00000416432	NUCB1-AS1	GENCODE	433	chr19	-	49414186	49422148		ATCTGAAGGGAAGAGGATAGCAAGGAGATTCAGATGATCCACCTGTACATCTGGAAGAGA	natural antisense	NM_006184	NUCB1	nucleobindin-1 precursor	+	49403306	49426540	17.9727	9.66162	3.96519	2.96396	32.6956	8.17317	13.0493	14.9831	9.00175	5	4.30069	3.5497	4.04517	3.05709	3.34368	2.49113
ASHGA5P031858	0.0232838	0.212496	2.27096	up	noncoding	uc002esn.1	AK021876	UCSC_knowngene	1857	chr16	+	67295830	67297687		ATTTGGCAGGCACTGGGAAGCATTTCAGGGGATTACCACTAGATGATGAAAAGGTGCTAA	intron sense-overlapping	NM_004594	SLC9A5	sodium/hydrogen exchanger 5 precursor	+	67282854	67306094	60.5174	26.7587	5.75263	4.56933	108.939	31.3527	41.2609	46.6854	17.021	16.5698	6.1428	5.31837	5.79673	5.00719	4.23373	4.46707
ASHGA5P026639	0.00733743	0.123441	5.94834	up	noncoding	ENST00000412349	RP11-24J23.2	GENCODE	1574	chr1	-	64560124	64577888	uc001dbk.3	TAAGTAGGCTGTTTCATTGAACTGAAATGCAAAAGTAAACCGGAGATGTAAGTTGTCACA	intronic antisense	NM_001083592	ROR1	tyrosine-protein kinase transmembrane receptor ROR1 isoform 2 precursor	+	64239689	64609052	37.2002	6.2352	5.20188	2.62939	31.5701	46.8643	33.1663	7.59964	6.10597	5	4.2442	5.89154	5.46988	2.50289	2.89415	2.49113
ASHGA5P026639	0.00733743	0.123441	5.94834	up	noncoding	ENST00000412349	RP11-24J23.2	GENCODE	1574	chr1	-	64560124	64577888	uc001dbk.3	TAAGTAGGCTGTTTCATTGAACTGAAATGCAAAAGTAAACCGGAGATGTAAGTTGTCACA	intronic antisense	NM_005012	ROR1	tyrosine-protein kinase transmembrane receptor ROR1 isoform 1 precursor	+	64239689	64647179	37.2002	6.2352	5.20188	2.62939	31.5701	46.8643	33.1663	7.59964	6.10597	5	4.2442	5.89154	5.46988	2.50289	2.89415	2.49113
ASHGA5P028463	0.0233033	0.212522	4.11376	up	noncoding	ENST00000412722	LINC00427	GENCODE	430	chr13	-	30890496	30894040		TATTTTGGAGGACCTGAATTAGTCATGTGGGGTACTTGATTAAAAATCACTTGAACAGCC	intergenic							30.5703	8.24782	4.91628	2.87582	26.8448	36.6489	28.2173	9.67911	10.0644	5	3.98455	5.54047	5.22383	2.63116	3.50519	2.49113
ASHGA5P022473	0.00594934	0.114019	2.81899	up	noncoding	ENST00000557551	RP11-1017G21.4	GENCODE	566	chr14	-	102502651	102510740		ATCTTATCCGAACCACCGCAAAGCTTTATCCTTCTGATACAAAATGAAGTCTTACAAAGT	natural antisense	NM_001376	DYNC1H1	cytoplasmic dynein 1 heavy chain 1	+	102430864	102517135	22.0897	8.50104	4.28232	2.78715	39.5125	10.6644	16.0921	15.4974	5.00576	5	4.60149	3.87915	4.36633	3.12027	2.75004	2.49113
ASHGA5P054920	0.041953	0.28443	2.3196	up	noncoding	ENST00000544983	SNHG1	GENCODE	870	chr11	-	62622153	62623230	ENST00000540904, ENST00000545308	CCAGGGTGAATACAGGTAATTATCCAAATTGGTGTATGTCATCTTTGTAAATGTTCAAGA	bidirectional	NM_001012662	SLC3A2	4F2 cell-surface antigen heavy chain isoform b	+	62623483	62656355	102.6	40.2449	6.4724	5.25852	194.569	60.6056	52.6251	37.7353	41.0559	41.9435	7.01537	6.24913	6.15269	4.6557	5.45116	5.6687
ASHGA5P054920	0.041953	0.28443	2.3196	up	noncoding	ENST00000544983	SNHG1	GENCODE	870	chr11	-	62622153	62623230	ENST00000540904, ENST00000545308	CCAGGGTGAATACAGGTAATTATCCAAATTGGTGTATGTCATCTTTGTAAATGTTCAAGA	bidirectional	NM_001012664	SLC3A2	4F2 cell-surface antigen heavy chain isoform e	+	62623483	62656355	102.6	40.2449	6.4724	5.25852	194.569	60.6056	52.6251	37.7353	41.0559	41.9435	7.01537	6.24913	6.15269	4.6557	5.45116	5.6687
ASHGA5P054920	0.041953	0.28443	2.3196	up	noncoding	ENST00000544983	SNHG1	GENCODE	870	chr11	-	62622153	62623230	ENST00000540904, ENST00000545308	CCAGGGTGAATACAGGTAATTATCCAAATTGGTGTATGTCATCTTTGTAAATGTTCAAGA	bidirectional	NM_002394	SLC3A2	4F2 cell-surface antigen heavy chain isoform c	+	62623483	62656355	102.6	40.2449	6.4724	5.25852	194.569	60.6056	52.6251	37.7353	41.0559	41.9435	7.01537	6.24913	6.15269	4.6557	5.45116	5.6687
ASHGA5P027226	0.0417229	0.283801	3.33963	up	noncoding	uc001rpo.1	AX747844	UCSC_knowngene	2073	chr12	-	47599681	47601754		GTCTGTAACTACCGTCAGATCTACTTCTTCACTTTCATTTTTAACATACAAGGTCCTTAA	intronic antisense	ENST00000546455	PCED1B	PC-esterase domain containing 1B [Source:HGNC Symbol;Acc:28255]	+	47473385	47630443	261.233	87.7735	8.08363	6.34395	214.142	295.634	273.924	69.182	103.218	90.9208	7.1484	8.53685	8.56565	5.6295	6.71193	6.69041
ASHGA5P049162	0.0363178	0.264868	2.26566	up	noncoding	NR_037609	SLX1B-SULT1A4	RefSeq	2214	chr16	+	30205753	30215650		GGTGCCCGGGGCATCTCCGCGGCGGAACTCAGGGAAGGAGCTAGCTGGGGCGGGGGTGAT	exon sense-overlapping	NM_001014999	SLX1A	structure-specific endonuclease subunit SLX1 isoform 1	+	30205163	30208887	54.6083	27.1564	5.72412	4.54418	71.7494	59.6368	32.4386	49.8036	18.0734	13.5921	5.5092	6.22706	5.43609	5.11135	4.31615	4.20505
ASHGA5P049162	0.0363178	0.264868	2.26566	up	noncoding	NR_037609	SLX1B-SULT1A4	RefSeq	2214	chr16	+	30205753	30215650		GGTGCCCGGGGCATCTCCGCGGCGGAACTCAGGGAAGGAGCTAGCTGGGGCGGGGGTGAT	exon sense-overlapping	NM_001015000	SLX1A	structure-specific endonuclease subunit SLX1 isoform 2	+	30205163	30208887	54.6083	27.1564	5.72412	4.54418	71.7494	59.6368	32.4386	49.8036	18.0734	13.5921	5.5092	6.22706	5.43609	5.11135	4.31615	4.20505
ASHGA5P049162	0.0363178	0.264868	2.26566	up	noncoding	NR_037609	SLX1B-SULT1A4	RefSeq	2214	chr16	+	30205753	30215650		GGTGCCCGGGGCATCTCCGCGGCGGAACTCAGGGAAGGAGCTAGCTGGGGCGGGGGTGAT	exon sense-overlapping	NM_001017390	SULT1A4	sulfotransferase 1A3/1A4	+	30210548	30215650	54.6083	27.1564	5.72412	4.54418	71.7494	59.6368	32.4386	49.8036	18.0734	13.5921	5.5092	6.22706	5.43609	5.11135	4.31615	4.20505
ASHGA5P049162	0.0363178	0.264868	2.26566	up	noncoding	NR_037609	SLX1B-SULT1A4	RefSeq	2214	chr16	+	30205753	30215650		GGTGCCCGGGGCATCTCCGCGGCGGAACTCAGGGAAGGAGCTAGCTGGGGCGGGGGTGAT	exon sense-overlapping	NM_024044	SLX1B	structure-specific endonuclease subunit SLX1 isoform 1	+	30205163	30208887	54.6083	27.1564	5.72412	4.54418	71.7494	59.6368	32.4386	49.8036	18.0734	13.5921	5.5092	6.22706	5.43609	5.11135	4.31615	4.20505
ASHGA5P049162	0.0363178	0.264868	2.26566	up	noncoding	NR_037609	SLX1B-SULT1A4	RefSeq	2214	chr16	+	30205753	30215650		GGTGCCCGGGGCATCTCCGCGGCGGAACTCAGGGAAGGAGCTAGCTGGGGCGGGGGTGAT	exon sense-overlapping	NM_177552	SULT1A3	sulfotransferase 1A3/1A4	+	30210548	30215650	54.6083	27.1564	5.72412	4.54418	71.7494	59.6368	32.4386	49.8036	18.0734	13.5921	5.5092	6.22706	5.43609	5.11135	4.31615	4.20505
ASHGA5P049162	0.0363178	0.264868	2.26566	up	noncoding	NR_037609	SLX1B-SULT1A4	RefSeq	2214	chr16	+	30205753	30215650		GGTGCCCGGGGCATCTCCGCGGCGGAACTCAGGGAAGGAGCTAGCTGGGGCGGGGGTGAT	exon sense-overlapping	NM_178044	SLX1B	structure-specific endonuclease subunit SLX1 isoform 2	+	30205163	30208887	54.6083	27.1564	5.72412	4.54418	71.7494	59.6368	32.4386	49.8036	18.0734	13.5921	5.5092	6.22706	5.43609	5.11135	4.31615	4.20505
ASHGA5P047584	0.000459622	0.0438301	2.32966	up	noncoding	ENST00000439157	RP11-94M14.2	GENCODE	784	chr10	+	92214454	92290873		AATGAAAAAGTATCACAGCTGAGACAAAGCTCCTCAGCCTCAGCATGTTTGTCAGTGTGC	intergenic							107.452	48.9427	6.75847	5.53835	144.781	86.0109	91.5645	63.9411	44.346	38.5409	6.56622	6.74666	6.96253	5.50393	5.55391	5.55721
ASHGA5P040082	0.00486844	0.104919	5.63021	up	noncoding	ENST00000506942	RP11-33B1.3	GENCODE	573	chr4	+	120377504	120378432		GGCATAAAAATATTGTGACATCAGTTACTTAGGCTAAACATGCCTATTATGCTAAGTGAG	intergenic							103.988	18.9645	6.64267	4.14949	160.465	87.9224	63.5761	16.9506	21.4007	18.5422	6.71932	6.7804	6.4283	3.29305	4.54687	4.60854
ASHGA5P037015	0.031598	0.247111	2.03334	up	noncoding	ENST00000413983	RP11-410N8.3	GENCODE	469	chr20	+	31148894	31161690		ATAAAGCCTTTCACCCCTAGCCTGCTCCTGTCTCAACCTCAACCTCCAGAGAACATCCAT	intronic antisense	NM_001256798	C20orf112	uncharacterized protein C20orf112 isoform 1	-	31030861	31172875	1229.11	699.171	10.2996	9.27571	1823.34	1029.25	834.743	985.13	694.251	418.132	10.3856	10.3304	10.1827	9.79136	9.31568	8.72011
ASHGA5P016975	0.000229895	0.0353067	7.97886	up	noncoding	ENST00000436158	RP11-38J22.6	GENCODE	515	chr1	-	206288155	206306115		GAGGTAACAGGGGACCTACTTCTCTCGGGAATCTCAATACTTGGAACAAGAACCTCCTAG	exon sense-overlapping	NM_001007544	C1orf186	uncharacterized protein C1orf186	-	206238871	206288647	195.143	23.6843	7.49977	4.50359	341.863	136.633	106.932	29.1108	24.136	17.8062	7.86579	7.43292	7.20062	4.24355	4.70797	4.55926
ASHGA5P015232	8.39262e-05	0.0251643	2.11221	up	noncoding	ENST00000418209	IGKJ5	GENCODE	253	chr2	-	89130699	89161435		GAAATCAAACGAAGCAGTTTTGCATCAGTAGCTGCATCTCCTCCATGATTCTAGCTGCCA	intergenic							491.074	255.568	8.99245	7.91369	679.813	407.463	385.947	301.451	251.535	213.717	8.9176	8.99621	9.06353	7.99946	7.91949	7.82213
ASHGA5P027825	0.00133688	0.0604467	4.30627	up	noncoding	ENST00000544591	RP11-291B21.2	GENCODE	868	chr12	+	10705961	10710648		AGGGAGGAATTTTCAGATTGACCAAAGAGTATTGGTCTACATCATTAGTACTTTCAGTGA	intergenic							577.195	152.281	9.26439	7.15795	681.26	556.274	494.052	139.665	155.857	161.32	8.92044	9.44789	9.42484	6.77101	7.26249	7.44036
ASHGA5P031710	0.0307623	0.243453	2.79104	up	noncoding	uc021thc.1	IGH	UCSC_knowngene	84	chr16	+	32926554	32926638	uc002ect.3, uc010vft.2, uc021thd.1, uc021thk.1	GGAGGCCTTGGTACAGCCTGGGGGGTCCCTTAGACTCTCCTGTGCAGCCTCTGGATTCAC	intergenic							534.85	179.736	8.83097	7.35017	1070.17	284.397	249.986	273.491	150.828	114.888	9.58283	8.48011	8.42998	7.83673	7.21963	6.99415
ASHGA5P039803	0.0227081	0.210393	2.531	up	noncoding	uc003gjt.1	AX747238	UCSC_knowngene	2139	chr4	+	6945337	6947476		CTGTCCACGGAAAGGGCTGGAAAGGAGTTATCTTAAATTCACATAGATTAAAGAAAGCAT	intron sense-overlapping	NM_001113361	TBC1D14	TBC1 domain family member 14 isoform a	+	6911170	7034845	708.918	329.381	9.50793	8.16822	1015.3	603.781	507.673	544.196	212.522	231.425	9.50405	9.55772	9.46203	8.89584	7.67982	7.92901
ASHGA5P039803	0.0227081	0.210393	2.531	up	noncoding	uc003gjt.1	AX747238	UCSC_knowngene	2139	chr4	+	6945337	6947476		CTGTCCACGGAAAGGGCTGGAAAGGAGTTATCTTAAATTCACATAGATTAAAGAAAGCAT	intron sense-overlapping	NM_020773	TBC1D14	TBC1 domain family member 14 isoform a	+	6911494	7034845	708.918	329.381	9.50793	8.16822	1015.3	603.781	507.673	544.196	212.522	231.425	9.50405	9.55772	9.46203	8.89584	7.67982	7.92901
ASHGA5P049148	0.0257004	0.221811	2.77135	up	noncoding	ENST00000569981	AC009133.14	GENCODE	2440	chr16	-	29819965	29823306		AGATCATCTCTTCCAACCAGGACTTCTTAGAGTCTAATGATGTTCATTCAGGTGTCCCCC	natural antisense	NM_001042539	MAZ	myc-associated zinc finger protein isoform 2	+	29817854	29822504	1600.58	687.619	10.7407	9.27006	1513.78	1778.02	1509.94	995.376	530.836	536.643	10.0873	11.0908	11.0439	9.80694	8.94212	9.06112
ASHGA5P049148	0.0257004	0.221811	2.77135	up	noncoding	ENST00000569981	AC009133.14	GENCODE	2440	chr16	-	29819965	29823306		AGATCATCTCTTCCAACCAGGACTTCTTAGAGTCTAATGATGTTCATTCAGGTGTCCCCC	natural antisense	NM_002383	MAZ	myc-associated zinc finger protein isoform 1	+	29817854	29822504	1600.58	687.619	10.7407	9.27006	1513.78	1778.02	1509.94	995.376	530.836	536.643	10.0873	11.0908	11.0439	9.80694	8.94212	9.06112
ASHGA5P020761	0.0207483	0.201205	2.8551	up	noncoding	ENST00000519481	PVT1	GENCODE	542	chr8	+	128902922	129008896		TGGGCTTGAGAATCCTGTTACACCTGGGATTTAGGCACTTTCAATCTGAAAAAATACATA	intronic antisense	ENST00000539634	TMEM75	transmembrane protein 75 [Source:HGNC Symbol;Acc:32295]	-	128959125	128960591	93.1456	34.491	6.51659	5.00305	137.302	72.0309	70.1041	28.732	45.6122	29.1289	6.48743	6.49249	6.56985	4.22088	5.59347	5.19479
ASHGA5P018688	0.020841	0.201579	2.98609	up	noncoding	ENST00000456532	RP5-1158E12.3	GENCODE	375	chrX	-	45707508	45710920		CTGCGCGCAGGTGGCAGTGTAGAAGCCAGACCGGGAGCTTCCAGAAGTGGTTTCTGAAAG	intergenic							32.1246	11.7231	4.78858	3.21033	60.25	17.9977	18.1261	19.5247	10.6446	5	5.24711	4.57068	4.54796	3.55607	3.58378	2.49113
ASHGA5P019094	0.000470136	0.0440695	3.87982	up	noncoding	NR_047680	BLNK	RefSeq	1593	chr10	-	97951454	98031273		TTCGCCAGAGGCTGATTATGTGGTCCCCGTGGAAGATAATGATGAAAACTATATTCATCC	exon sense-overlapping	NM_001114094	BLNK	B-cell linker protein isoform 2	-	97951454	98031333	668.297	177.297	9.3434	7.38741	1118.57	478.932	407.389	180.926	180.412	170.552	9.65271	9.2287	9.1488	7.18563	7.46016	7.51646
ASHGA5P019094	0.000470136	0.0440695	3.87982	up	noncoding	NR_047680	BLNK	RefSeq	1593	chr10	-	97951454	98031273		TTCGCCAGAGGCTGATTATGTGGTCCCCGTGGAAGATAATGATGAAAACTATATTCATCC	exon sense-overlapping	NM_001258440	BLNK	B-cell linker protein isoform 3	-	97951454	98031273	668.297	177.297	9.3434	7.38741	1118.57	478.932	407.389	180.926	180.412	170.552	9.65271	9.2287	9.1488	7.18563	7.46016	7.51646
ASHGA5P019094	0.000470136	0.0440695	3.87982	up	noncoding	NR_047680	BLNK	RefSeq	1593	chr10	-	97951454	98031273		TTCGCCAGAGGCTGATTATGTGGTCCCCGTGGAAGATAATGATGAAAACTATATTCATCC	exon sense-overlapping	NM_001258441	BLNK	B-cell linker protein isoform 4	-	97951454	98031273	668.297	177.297	9.3434	7.38741	1118.57	478.932	407.389	180.926	180.412	170.552	9.65271	9.2287	9.1488	7.18563	7.46016	7.51646
ASHGA5P019094	0.000470136	0.0440695	3.87982	up	noncoding	NR_047680	BLNK	RefSeq	1593	chr10	-	97951454	98031273		TTCGCCAGAGGCTGATTATGTGGTCCCCGTGGAAGATAATGATGAAAACTATATTCATCC	exon sense-overlapping	NM_001258442	BLNK	B-cell linker protein isoform 5	-	97951454	98031273	668.297	177.297	9.3434	7.38741	1118.57	478.932	407.389	180.926	180.412	170.552	9.65271	9.2287	9.1488	7.18563	7.46016	7.51646
ASHGA5P019094	0.000470136	0.0440695	3.87982	up	noncoding	NR_047680	BLNK	RefSeq	1593	chr10	-	97951454	98031273		TTCGCCAGAGGCTGATTATGTGGTCCCCGTGGAAGATAATGATGAAAACTATATTCATCC	exon sense-overlapping	NM_013314	BLNK	B-cell linker protein isoform 1	-	97951454	98031333	668.297	177.297	9.3434	7.38741	1118.57	478.932	407.389	180.926	180.412	170.552	9.65271	9.2287	9.1488	7.18563	7.46016	7.51646
ASHGA5P031297	0.0063558	0.117496	2.38436	up	noncoding	ENST00000436656	GAS5	GENCODE	822	chr1	-	173833038	173837127	ENST00000416952, ENST00000442067	GAAATCTTTTAGAAATCCACCTATTACTACCTATTGGTAAAGGAGATTAAATTTCTACAG	bidirectional	NM_001122770	ZBTB37	zinc finger and BTB domain-containing protein 37 isoform a	+	173837492	173855774	667.543	279.267	9.29793	8.04433	1156.07	505.45	341.106	306.131	270.083	261.586	9.7045	9.30875	8.88054	8.0224	8.01331	8.09727
ASHGA5P031297	0.0063558	0.117496	2.38436	up	noncoding	ENST00000436656	GAS5	GENCODE	822	chr1	-	173833038	173837127	ENST00000416952, ENST00000442067	GAAATCTTTTAGAAATCCACCTATTACTACCTATTGGTAAAGGAGATTAAATTTCTACAG	bidirectional	NM_032522	ZBTB37	zinc finger and BTB domain-containing protein 37 isoform b	+	173837492	173842778	667.543	279.267	9.29793	8.04433	1156.07	505.45	341.106	306.131	270.083	261.586	9.7045	9.30875	8.88054	8.0224	8.01331	8.09727
ASHGA5P032216	0.00542292	0.110288	3.62135	up	noncoding	ENST00000562897	RP11-416I2.1	GENCODE	3077	chr17	-	16915227	16918304		ATATAAGAATGATTCCTGCAGACACACGAGTGATTTCAACTGTTCACAGGGCTCAGGCAG	intergenic							38.4215	9.54324	4.9961	3.13957	75.5501	18.2304	21.4839	15.5563	5.99719	7.07625	5.58803	4.58891	4.81135	3.12858	2.88062	3.4095
ASHGA5P029505	0.00848183	0.130097	2.54282	up	noncoding	TCONS_00008880	XLOC_003677	LincRNAs identified by Cabili et al	3852	chr4	+	123621605	123629294		AGGGGAAAACACTAGGAGAATTTGATCTTAGCTCCACGTACCCAAAGGCCAGATACATCA	intergenic							17.8272	8.81725	4.06288	2.71645	27.3096	14.1984	11.9736	16.4518	5	5	4.01252	4.25716	3.91896	3.23516	2.42307	2.49113
ASHGA5P031713	0.0194032	0.194059	2.88799	up	noncoding	uc002edk.1	IGH	UCSC_knowngene	88	chr16	+	33013796	33013884	ENST00000561990, ENST00000567363, uc002ecv.1, uc021sff.1, uc021thj.1	GTGAAGAAGCCTGGGGCCTCAGTGAAGGTCTCCTGCCAGGCTTCTGGATACACCTTCACC	intergenic							283.691	85.5329	7.86975	6.33969	581.481	133.928	135.666	112.857	71.8452	71.8969	8.66537	7.39947	7.54441	6.42463	6.2223	6.37213
ASHGA5P035759	0.00112575	0.0581323	2.08072	up	noncoding	ENST00000352271	AC104699.1	GENCODE	414	chr2	+	25643985	25650512		TACAGACCTGGGTGCAATGGTGAGAAAGACCTCAGTAAAGCAAAGGAATTACGAAAGGGA	natural antisense	NM_001256303	DTNB	dystrobrevin beta isoform 6	-	25600111	25896516	33.8918	16.2123	4.97592	3.91884	56.2816	20.4155	24.9782	24.3697	14.1364	10.1306	5.14568	4.74642	5.03567	3.93807	3.98204	3.83641
ASHGA5P035759	0.00112575	0.0581323	2.08072	up	noncoding	ENST00000352271	AC104699.1	GENCODE	414	chr2	+	25643985	25650512		TACAGACCTGGGTGCAATGGTGAGAAAGACCTCAGTAAAGCAAAGGAATTACGAAAGGGA	natural antisense	NM_001256304	DTNB	dystrobrevin beta isoform 7	-	25600111	25875529	33.8918	16.2123	4.97592	3.91884	56.2816	20.4155	24.9782	24.3697	14.1364	10.1306	5.14568	4.74642	5.03567	3.93807	3.98204	3.83641
ASHGA5P035759	0.00112575	0.0581323	2.08072	up	noncoding	ENST00000352271	AC104699.1	GENCODE	414	chr2	+	25643985	25650512		TACAGACCTGGGTGCAATGGTGAGAAAGACCTCAGTAAAGCAAAGGAATTACGAAAGGGA	natural antisense	NM_001256308	DTNB	dystrobrevin beta isoform 8	-	25600066	25873091	33.8918	16.2123	4.97592	3.91884	56.2816	20.4155	24.9782	24.3697	14.1364	10.1306	5.14568	4.74642	5.03567	3.93807	3.98204	3.83641
ASHGA5P035759	0.00112575	0.0581323	2.08072	up	noncoding	ENST00000352271	AC104699.1	GENCODE	414	chr2	+	25643985	25650512		TACAGACCTGGGTGCAATGGTGAGAAAGACCTCAGTAAAGCAAAGGAATTACGAAAGGGA	natural antisense	NM_021907	DTNB	dystrobrevin beta isoform 1	-	25600111	25896516	33.8918	16.2123	4.97592	3.91884	56.2816	20.4155	24.9782	24.3697	14.1364	10.1306	5.14568	4.74642	5.03567	3.93807	3.98204	3.83641
ASHGA5P035759	0.00112575	0.0581323	2.08072	up	noncoding	ENST00000352271	AC104699.1	GENCODE	414	chr2	+	25643985	25650512		TACAGACCTGGGTGCAATGGTGAGAAAGACCTCAGTAAAGCAAAGGAATTACGAAAGGGA	natural antisense	NM_033147	DTNB	dystrobrevin beta isoform 2	-	25600111	25896516	33.8918	16.2123	4.97592	3.91884	56.2816	20.4155	24.9782	24.3697	14.1364	10.1306	5.14568	4.74642	5.03567	3.93807	3.98204	3.83641
ASHGA5P035759	0.00112575	0.0581323	2.08072	up	noncoding	ENST00000352271	AC104699.1	GENCODE	414	chr2	+	25643985	25650512		TACAGACCTGGGTGCAATGGTGAGAAAGACCTCAGTAAAGCAAAGGAATTACGAAAGGGA	natural antisense	NM_033148	DTNB	dystrobrevin beta isoform 3	-	25600111	25896516	33.8918	16.2123	4.97592	3.91884	56.2816	20.4155	24.9782	24.3697	14.1364	10.1306	5.14568	4.74642	5.03567	3.93807	3.98204	3.83641
ASHGA5P035759	0.00112575	0.0581323	2.08072	up	noncoding	ENST00000352271	AC104699.1	GENCODE	414	chr2	+	25643985	25650512		TACAGACCTGGGTGCAATGGTGAGAAAGACCTCAGTAAAGCAAAGGAATTACGAAAGGGA	natural antisense	NM_183360	DTNB	dystrobrevin beta isoform 4	-	25600111	25896516	33.8918	16.2123	4.97592	3.91884	56.2816	20.4155	24.9782	24.3697	14.1364	10.1306	5.14568	4.74642	5.03567	3.93807	3.98204	3.83641
ASHGA5P035759	0.00112575	0.0581323	2.08072	up	noncoding	ENST00000352271	AC104699.1	GENCODE	414	chr2	+	25643985	25650512		TACAGACCTGGGTGCAATGGTGAGAAAGACCTCAGTAAAGCAAAGGAATTACGAAAGGGA	natural antisense	NM_183361	DTNB	dystrobrevin beta isoform 5	-	25600111	25896516	33.8918	16.2123	4.97592	3.91884	56.2816	20.4155	24.9782	24.3697	14.1364	10.1306	5.14568	4.74642	5.03567	3.93807	3.98204	3.83641
ASHGA5P058359	0.0264361	0.224713	5.16832	up	noncoding	uc001vdo.1	DLEU2	UCSC_knowngene	3068	chr13	-	50556687	50699677		TAAGTATTTAGGCCTACTCTAGGTGCGGTACTTCACTATAGTTTATAAAAGATGGTCCCT	intronic antisense	NM_173605	KCNRG	potassium channel regulatory protein isoform 1	+	50589389	50595058	121.248	25.2949	6.83017	4.46047	198.021	98.7188	67.0035	15.5016	32.1887	28.1945	7.04058	6.94762	6.5023	3.12118	5.10885	5.15138
ASHGA5P058359	0.0264361	0.224713	5.16832	up	noncoding	uc001vdo.1	DLEU2	UCSC_knowngene	3068	chr13	-	50556687	50699677		TAAGTATTTAGGCCTACTCTAGGTGCGGTACTTCACTATAGTTTATAAAAGATGGTCCCT	intronic antisense	NM_199464	KCNRG	potassium channel regulatory protein isoform 2	+	50589389	50595058	121.248	25.2949	6.83017	4.46047	198.021	98.7188	67.0035	15.5016	32.1887	28.1945	7.04058	6.94762	6.5023	3.12118	5.10885	5.15138
ASHGA5P058359	0.0264361	0.224713	5.16832	up	noncoding	uc001vdo.1	DLEU2	UCSC_knowngene	3068	chr13	-	50556687	50699677		TAAGTATTTAGGCCTACTCTAGGTGCGGTACTTCACTATAGTTTATAAAAGATGGTCCCT	natural antisense	NM_001007278	TRIM13	E3 ubiquitin-protein ligase TRIM13 isoform 2	+	50571142	50592603	121.248	25.2949	6.83017	4.46047	198.021	98.7188	67.0035	15.5016	32.1887	28.1945	7.04058	6.94762	6.5023	3.12118	5.10885	5.15138
ASHGA5P058359	0.0264361	0.224713	5.16832	up	noncoding	uc001vdo.1	DLEU2	UCSC_knowngene	3068	chr13	-	50556687	50699677		TAAGTATTTAGGCCTACTCTAGGTGCGGTACTTCACTATAGTTTATAAAAGATGGTCCCT	natural antisense	NM_005798	TRIM13	E3 ubiquitin-protein ligase TRIM13 isoform 1	+	50571142	50592603	121.248	25.2949	6.83017	4.46047	198.021	98.7188	67.0035	15.5016	32.1887	28.1945	7.04058	6.94762	6.5023	3.12118	5.10885	5.15138
ASHGA5P058359	0.0264361	0.224713	5.16832	up	noncoding	uc001vdo.1	DLEU2	UCSC_knowngene	3068	chr13	-	50556687	50699677		TAAGTATTTAGGCCTACTCTAGGTGCGGTACTTCACTATAGTTTATAAAAGATGGTCCCT	natural antisense	NM_052811	TRIM13	E3 ubiquitin-protein ligase TRIM13 isoform 1	+	50571142	50592603	121.248	25.2949	6.83017	4.46047	198.021	98.7188	67.0035	15.5016	32.1887	28.1945	7.04058	6.94762	6.5023	3.12118	5.10885	5.15138
ASHGA5P058359	0.0264361	0.224713	5.16832	up	noncoding	uc001vdo.1	DLEU2	UCSC_knowngene	3068	chr13	-	50556687	50699677		TAAGTATTTAGGCCTACTCTAGGTGCGGTACTTCACTATAGTTTATAAAAGATGGTCCCT	natural antisense	NM_213590	TRIM13	E3 ubiquitin-protein ligase TRIM13 isoform 1	+	50571142	50592603	121.248	25.2949	6.83017	4.46047	198.021	98.7188	67.0035	15.5016	32.1887	28.1945	7.04058	6.94762	6.5023	3.12118	5.10885	5.15138
ASHGA5P027755	0.00838686	0.129924	2.3356	up	noncoding	ENST00000544380	RP11-500M8.4	GENCODE	572	chr12	+	4754661	4757193		TAATATAGGTGGGGGAATACGGGAAGGGGACATTTTGCCAATGGATTCCACTTAAAGCAG	intronic antisense	ENST00000545990	AKAP3	A kinase (PRKA) anchor protein 3 [Source:HGNC Symbol;Acc:373]	-	4724734	4758213	19.4972	8.4679	4.19192	2.96813	29.0162	10.1626	19.3128	14.4899	5.61217	5.30159	4.11421	3.81633	4.64523	2.99519	2.83302	3.07618
ASHGA5P043673	0.0048068	0.104881	2.28578	up	noncoding	NR_038994	LOC285878	RefSeq	3061	chr7	+	54624662	54639419		CAGGTTTTTCAGAAGTATTTATAGATTTGATGCAGTCCCAGTCAAAACACCTTCTCATTA	intron sense-overlapping	NM_182546	VSTM2A	V-set and transmembrane domain-containing protein 2A precursor	+	54610018	54636948	16.2419	8.13684	3.94666	2.75397	23.5085	10.0645	15.1526	13.7073	5.70324	5	3.76491	3.80317	4.2719	2.92728	2.8435	2.49113
ASHGA5P052237	0.0296049	0.238559	2.42755	up	noncoding	ENST00000515466	RP11-159F24.1	GENCODE	557	chr5	-	43575879	43603278	ENST00000506247	TCCCCGCCCCAGCTTTCTTCCCGCCAGGCCCCCTCCACCCGATCGCCGCGCGCTCTCCGA	natural antisense	NM_012343	NNT	NAD(P) transhydrogenase, mitochondrial	+	43602790	43705668	10966.3	5633.31	13.5551	12.2756	10591.8	11048.6	11258.4	7308.12	5884.68	3707.12	13.0006	13.7159	13.949	12.6842	12.3513	11.7914
ASHGA5P052237	0.0296049	0.238559	2.42755	up	noncoding	ENST00000515466	RP11-159F24.1	GENCODE	557	chr5	-	43575879	43603278	ENST00000506247	TCCCCGCCCCAGCTTTCTTCCCGCCAGGCCCCCTCCACCCGATCGCCGCGCGCTCTCCGA	natural antisense	NM_182977	NNT	NAD(P) transhydrogenase, mitochondrial	+	43603228	43705668	10966.3	5633.31	13.5551	12.2756	10591.8	11048.6	11258.4	7308.12	5884.68	3707.12	13.0006	13.7159	13.949	12.6842	12.3513	11.7914
ASHGA5P031133	0.0234358	0.21266	3.10386	up	noncoding	uc010vga.2	IGH	UCSC_knowngene	91	chr16	-	33647451	33647542	uc002ect.3, uc010vft.2, uc021thd.1	TGGTACAGCCTGGGGGGTCCCTGAGACTGTCCTGTCCAGACTCTGGATTCACCTTCAGTA	intergenic							325.804	89.56	8.03287	6.39881	682.831	166.484	128.096	122.052	79.3942	67.234	8.92364	7.70992	7.46505	6.55374	6.3593	6.28339
ASHGA5P045047	0.0414067	0.282685	6.71596	up	noncoding	ENST00000520149	RP11-157E21.1	GENCODE	507	chr8	+	134898738	134914575		TCCCCTGGAGAAAATGCATCTAATGACTGATTGAGATGACGAACAGAAGTCTGGCCCTTT	intergenic							44.2488	6.66286	5.26805	2.52046	19.1208	66.8987	46.727	9.98857	5	5	3.43338	6.38768	5.9831	2.64718	2.42307	2.49113
ASHGA5P016518	0.00146652	0.0625288	2.36622	up	noncoding	ENST00000431259	AC009948.3	GENCODE	655	chr2	+	179388225	179402395		AGACACCATATCGGTACTCCTCAGAGTTGATGCAGAGTGTTCATATGAGGAGAGACTTTC	natural antisense	NM_001256850	TTN	titin isoform 1	-	179390716	179672150	15.6696	7.68547	3.83698	2.59439	26.1269	9.15203	11.73	13.0564	5	5	3.94029	3.68201	3.88863	2.86898	2.42307	2.49113
ASHGA5P016518	0.00146652	0.0625288	2.36622	up	noncoding	ENST00000431259	AC009948.3	GENCODE	655	chr2	+	179388225	179402395		AGACACCATATCGGTACTCCTCAGAGTTGATGCAGAGTGTTCATATGAGGAGAGACTTTC	natural antisense	NM_001267550	TTN	titin isoform IC	-	179390716	179672150	15.6696	7.68547	3.83698	2.59439	26.1269	9.15203	11.73	13.0564	5	5	3.94029	3.68201	3.88863	2.86898	2.42307	2.49113
ASHGA5P016518	0.00146652	0.0625288	2.36622	up	noncoding	ENST00000431259	AC009948.3	GENCODE	655	chr2	+	179388225	179402395		AGACACCATATCGGTACTCCTCAGAGTTGATGCAGAGTGTTCATATGAGGAGAGACTTTC	natural antisense	NM_003319	TTN	titin isoform N2-B	-	179390717	179672150	15.6696	7.68547	3.83698	2.59439	26.1269	9.15203	11.73	13.0564	5	5	3.94029	3.68201	3.88863	2.86898	2.42307	2.49113
ASHGA5P016518	0.00146652	0.0625288	2.36622	up	noncoding	ENST00000431259	AC009948.3	GENCODE	655	chr2	+	179388225	179402395		AGACACCATATCGGTACTCCTCAGAGTTGATGCAGAGTGTTCATATGAGGAGAGACTTTC	natural antisense	NM_133378	TTN	titin isoform N2-A	-	179390717	179672150	15.6696	7.68547	3.83698	2.59439	26.1269	9.15203	11.73	13.0564	5	5	3.94029	3.68201	3.88863	2.86898	2.42307	2.49113
ASHGA5P016518	0.00146652	0.0625288	2.36622	up	noncoding	ENST00000431259	AC009948.3	GENCODE	655	chr2	+	179388225	179402395		AGACACCATATCGGTACTCCTCAGAGTTGATGCAGAGTGTTCATATGAGGAGAGACTTTC	natural antisense	NM_133432	TTN	titin isoform novex-1	-	179390717	179672150	15.6696	7.68547	3.83698	2.59439	26.1269	9.15203	11.73	13.0564	5	5	3.94029	3.68201	3.88863	2.86898	2.42307	2.49113
ASHGA5P016518	0.00146652	0.0625288	2.36622	up	noncoding	ENST00000431259	AC009948.3	GENCODE	655	chr2	+	179388225	179402395		AGACACCATATCGGTACTCCTCAGAGTTGATGCAGAGTGTTCATATGAGGAGAGACTTTC	natural antisense	NM_133437	TTN	titin isoform novex-2	-	179390717	179672150	15.6696	7.68547	3.83698	2.59439	26.1269	9.15203	11.73	13.0564	5	5	3.94029	3.68201	3.88863	2.86898	2.42307	2.49113
ASHGA5P043050	7.92364e-05	0.0249662	3.21565	up	noncoding	ENST00000582727	SNHG15	GENCODE	1039	chr7	-	45023213	45026273		TACTATTTTGGGACAAACAGTTGTCTAGTGTTTGGACTCATGAACCCTGATTCTTGAGGG	intergenic							640.509	221.537	9.39111	7.706	829.048	606.807	485.672	251.388	213.027	200.197	9.21197	9.56249	9.39889	7.70319	7.68355	7.73127
ASHGA5P028636	0.0207437	0.201205	3.7896	up	noncoding	ENST00000416909	CLDN10-AS1	GENCODE	895	chr13	-	96131697	96186164		CTAGCTGATATCCTTCTTTGCTGTACTATATGGGAAAAGCAAGAAATATTTGACACCAAA	intronic antisense	NM_001160100	CLDN10	claudin-10 isoform a_i1	+	96085852	96232010	31.4916	7.12988	4.93416	3.01212	37.249	36.244	20.9818	5.45237	6.2253	9.71198	4.50431	5.52488	4.7733	2.34275	2.90917	3.78443
ASHGA5P028636	0.0207437	0.201205	3.7896	up	noncoding	ENST00000416909	CLDN10-AS1	GENCODE	895	chr13	-	96131697	96186164		CTAGCTGATATCCTTCTTTGCTGTACTATATGGGAAAAGCAAGAAATATTTGACACCAAA	intronic antisense	NM_182848	CLDN10	claudin-10 isoform a	+	96085852	96232010	31.4916	7.12988	4.93416	3.01212	37.249	36.244	20.9818	5.45237	6.2253	9.71198	4.50431	5.52488	4.7733	2.34275	2.90917	3.78443
ASHGA5P025998	0.00410778	0.0974446	2.37982	up	noncoding	NR_049790	PLEKHB2	RefSeq	4183	chr2	+	131862419	131907425		GAATGTCGGGGCGTATGTGGGCTCTGCAGTCATGACCGATGAGACATCCGTGGTTTCCTC	exon sense-overlapping	NM_001100623	PLEKHB2	pleckstrin homology domain-containing family B member 2 isoform 3	+	131862419	131907425	374.607	170.144	8.54452	7.29366	578.674	281.05	264.096	249.265	129.729	131.437	8.65896	8.4632	8.5114	7.69013	7.01686	7.17399
ASHGA5P025998	0.00410778	0.0974446	2.37982	up	noncoding	NR_049790	PLEKHB2	RefSeq	4183	chr2	+	131862419	131907425		GAATGTCGGGGCGTATGTGGGCTCTGCAGTCATGACCGATGAGACATCCGTGGTTTCCTC	exon sense-overlapping	NM_001267062	PLEKHB2	pleckstrin homology domain-containing family B member 2 isoform 4	+	131862419	131907425	374.607	170.144	8.54452	7.29366	578.674	281.05	264.096	249.265	129.729	131.437	8.65896	8.4632	8.5114	7.69013	7.01686	7.17399
ASHGA5P025998	0.00410778	0.0974446	2.37982	up	noncoding	NR_049790	PLEKHB2	RefSeq	4183	chr2	+	131862419	131907425		GAATGTCGGGGCGTATGTGGGCTCTGCAGTCATGACCGATGAGACATCCGTGGTTTCCTC	exon sense-overlapping	NM_001267063	PLEKHB2	pleckstrin homology domain-containing family B member 2 isoform 5	+	131862419	131907425	374.607	170.144	8.54452	7.29366	578.674	281.05	264.096	249.265	129.729	131.437	8.65896	8.4632	8.5114	7.69013	7.01686	7.17399
ASHGA5P025998	0.00410778	0.0974446	2.37982	up	noncoding	NR_049790	PLEKHB2	RefSeq	4183	chr2	+	131862419	131907425		GAATGTCGGGGCGTATGTGGGCTCTGCAGTCATGACCGATGAGACATCCGTGGTTTCCTC	exon sense-overlapping	NM_001267064	PLEKHB2	pleckstrin homology domain-containing family B member 2 isoform 6	+	131862419	131907425	374.607	170.144	8.54452	7.29366	578.674	281.05	264.096	249.265	129.729	131.437	8.65896	8.4632	8.5114	7.69013	7.01686	7.17399
ASHGA5P025998	0.00410778	0.0974446	2.37982	up	noncoding	NR_049790	PLEKHB2	RefSeq	4183	chr2	+	131862419	131907425		GAATGTCGGGGCGTATGTGGGCTCTGCAGTCATGACCGATGAGACATCCGTGGTTTCCTC	exon sense-overlapping	NM_001267065	PLEKHB2	pleckstrin homology domain-containing family B member 2 isoform 7	+	131862419	131907425	374.607	170.144	8.54452	7.29366	578.674	281.05	264.096	249.265	129.729	131.437	8.65896	8.4632	8.5114	7.69013	7.01686	7.17399
ASHGA5P025998	0.00410778	0.0974446	2.37982	up	noncoding	NR_049790	PLEKHB2	RefSeq	4183	chr2	+	131862419	131907425		GAATGTCGGGGCGTATGTGGGCTCTGCAGTCATGACCGATGAGACATCCGTGGTTTCCTC	exon sense-overlapping	NM_001267066	PLEKHB2	pleckstrin homology domain-containing family B member 2 isoform 8	+	131862419	131907425	374.607	170.144	8.54452	7.29366	578.674	281.05	264.096	249.265	129.729	131.437	8.65896	8.4632	8.5114	7.69013	7.01686	7.17399
ASHGA5P025998	0.00410778	0.0974446	2.37982	up	noncoding	NR_049790	PLEKHB2	RefSeq	4183	chr2	+	131862419	131907425		GAATGTCGGGGCGTATGTGGGCTCTGCAGTCATGACCGATGAGACATCCGTGGTTTCCTC	exon sense-overlapping	NM_001267067	PLEKHB2	pleckstrin homology domain-containing family B member 2 isoform 9	+	131862419	131907425	374.607	170.144	8.54452	7.29366	578.674	281.05	264.096	249.265	129.729	131.437	8.65896	8.4632	8.5114	7.69013	7.01686	7.17399
ASHGA5P025998	0.00410778	0.0974446	2.37982	up	noncoding	NR_049790	PLEKHB2	RefSeq	4183	chr2	+	131862419	131907425		GAATGTCGGGGCGTATGTGGGCTCTGCAGTCATGACCGATGAGACATCCGTGGTTTCCTC	exon sense-overlapping	NM_001267068	PLEKHB2	pleckstrin homology domain-containing family B member 2 isoform 10	+	131862419	131907425	374.607	170.144	8.54452	7.29366	578.674	281.05	264.096	249.265	129.729	131.437	8.65896	8.4632	8.5114	7.69013	7.01686	7.17399
ASHGA5P025998	0.00410778	0.0974446	2.37982	up	noncoding	NR_049790	PLEKHB2	RefSeq	4183	chr2	+	131862419	131907425		GAATGTCGGGGCGTATGTGGGCTCTGCAGTCATGACCGATGAGACATCCGTGGTTTCCTC	exon sense-overlapping	NM_017958	PLEKHB2	pleckstrin homology domain-containing family B member 2 isoform 2	+	131862419	131907425	374.607	170.144	8.54452	7.29366	578.674	281.05	264.096	249.265	129.729	131.437	8.65896	8.4632	8.5114	7.69013	7.01686	7.17399
ASHGA5P038247	0.0230459	0.211672	2.02618	up	noncoding	ENST00000453229	RP11-230B22.1	GENCODE	1228	chr1	+	63154152	63176365		GAAGGATCTTTGAAATCCTACCCTCTGTGTAAATCAGTATCTGTGAATTTTTCTCTTGTT	bidirectional	NM_033407	DOCK7	dedicator of cytokinesis protein 7	-	62920396	63153969	30.3426	14.3234	4.76284	3.74408	52.6977	21.6871	16.643	18.1569	16.0946	8.71877	5.04175	4.82726	4.41952	3.41836	4.15727	3.6566
ASHGA5P023593	0.00547686	0.110288	2.16498	up	noncoding	NR_047534	CDKN2B-AS1	RefSeq	1910	chr9	+	21994789	22121093		ATCTAACTCCAAAGAAACCATCAGAGGTAACAGGTGGAGAACTTCAGTAGAGGAAGTGGC	intronic antisense	NM_004936	CDKN2B	cyclin-dependent kinase 4 inhibitor B isoform 1	-	22002901	22009312	16.6104	8.43783	3.92583	2.81147	26.9293	12.3503	10.5515	12.8314	7.48206	5	3.9893	4.06797	3.72021	2.84988	3.09341	2.49113
ASHGA5P023593	0.00547686	0.110288	2.16498	up	noncoding	NR_047534	CDKN2B-AS1	RefSeq	1910	chr9	+	21994789	22121093		ATCTAACTCCAAAGAAACCATCAGAGGTAACAGGTGGAGAACTTCAGTAGAGGAAGTGGC	intronic antisense	NM_078487	CDKN2B	cyclin-dependent kinase 4 inhibitor B isoform 2	-	22002901	22009312	16.6104	8.43783	3.92583	2.81147	26.9293	12.3503	10.5515	12.8314	7.48206	5	3.9893	4.06797	3.72021	2.84988	3.09341	2.49113
ASHGA5P036390	0.0122273	0.157632	6.89154	up	noncoding	ENST00000429730	AC079767.4	GENCODE	492	chr2	+	208527098	208531748		TGATTTGGAGGCGTGTTCTCATTCAAAACCTTGCAAAATATAATTTCTTCTTGTCTGGGA	intergenic							1875.71	300.199	10.8891	8.10423	1160.95	2490.57	1975.62	237.45	325.605	337.543	9.7102	11.5646	11.3924	7.61765	8.26727	8.42776
ASHGA5P052218	0.00321913	0.0873884	2.7205	up	noncoding	ENST00000510986	GDNF-AS1	GENCODE	1941	chr5	+	37873526	37875901		GGTTTCTCAGTCACGGAAGAATAGAAGAACAACTCAGAGGAGGAAGAAGTCAGACATAGC	intergenic							18.3696	7.70223	4.03981	2.59594	30.8665	13.9391	10.3032	13.1067	5	5	4.21133	4.22948	3.67864	2.87363	2.42307	2.49113
ASHGA5P042932	0.0176774	0.186924	2.03309	up	noncoding	uc010kun.2	LOC541472	UCSC_knowngene	1360	chr7	-	22765013	22767235		CGTGCACTGTGATCCGTCTATGTAATGTGAGCTTGCTTTTACTCAACTATCTATTTTTTA	natural antisense	NM_000600	IL6	interleukin-6 precursor	+	22766765	22771621	31.4155	17.2647	4.93844	3.91476	45.0203	23.5029	25.7234	31.0315	9.8725	10.89	4.80177	4.93127	5.08227	4.34279	3.47593	3.92557
ASHGA5P040181	0.04508	0.293419	2.21403	up	noncoding	uc003imp.1	BC040914	UCSC_knowngene	1509	chr4	+	153021969	153025789		AACCAAATTTCCTGGACAGGCTTCAGAAAACATTCTCCCTGGTGATACAGACATCTGAAA	intergenic							752.06	408.457	9.66343	8.51676	803.632	746.517	706.031	282.742	483.564	459.065	9.16889	9.87369	9.94771	7.89403	8.80758	8.84866
ASHGA5P057081	0.00251112	0.0796618	4.03203	up	noncoding	TCONS_00012731	XLOC_005737	LincRNAs identified by Cabili et al	1374	chr6	-	45523579	45525046		AACAGGAAAGGCCTTGGAAGCAAAGCCCCCAGGAATGACTGGAAGACAACACTCTGCAGA	intronic antisense	ENST00000576263	RUNX2	runt-related transcription factor 2 [Source:HGNC Symbol;Acc:10472]	+	45296463	45632086	27.6068	8.60055	4.70218	2.69068	40.6177	25.5923	16.6105	15.8017	5	5	4.64453	5.04577	4.41625	3.15783	2.42307	2.49113
ASHGA5P037294	0.000143769	0.0314432	3.24134	up	noncoding	NR_026812	RUNX1-IT1	RefSeq	1502	chr21	-	36410232	36411723		CCATGTTGAAGTGTAAACTCCACTCAGCTCCAGGAGGAATCGTGTTTTCTTTATCACCAG	intron sense-overlapping	NM_001754	RUNX1	runt-related transcription factor 1 isoform AML1c	-	36160097	36421595	668.47	229.173	9.45288	7.75629	887.919	588.294	529.197	229.613	235.685	222.221	9.31377	9.52144	9.52344	7.56341	7.82926	7.87621
ASHGA5P053402	0.00184796	0.0689566	2.2688	up	noncoding	uc001gjk.3	GAS5	UCSC_knowngene	1696	chr1	-	173833038	173837125	ENST00000442067	TTTTAAGTGTTGTAAAGCCGATACAATGATGATAACATAGTTCAGCAGACTAACGCTGAT	bidirectional	NM_001122770	ZBTB37	zinc finger and BTB domain-containing protein 37 isoform a	+	173837492	173855774	2166.76	1039.64	11.0953	9.91338	3338.08	1908.88	1253.32	1086.34	1036.64	995.941	11.3097	11.1945	10.7817	9.9385	9.87785	9.92378
ASHGA5P053402	0.00184796	0.0689566	2.2688	up	noncoding	uc001gjk.3	GAS5	UCSC_knowngene	1696	chr1	-	173833038	173837125	ENST00000442067	TTTTAAGTGTTGTAAAGCCGATACAATGATGATAACATAGTTCAGCAGACTAACGCTGAT	bidirectional	NM_032522	ZBTB37	zinc finger and BTB domain-containing protein 37 isoform b	+	173837492	173842778	2166.76	1039.64	11.0953	9.91338	3338.08	1908.88	1253.32	1086.34	1036.64	995.941	11.3097	11.1945	10.7817	9.9385	9.87785	9.92378
ASHGA5P021144	0.0104072	0.143843	2.40585	up	noncoding	uc001lxw.4	LOC650368	UCSC_knowngene	1243	chr11	+	3402190	3419302	ENST00000526488, ENST00000530366, ENST00000533775, NR_024248, uc001lxy.2	ACGTAAACAGGTGGTGAAGCTCCTTATGGTCCTGACCCTACAGTTCCTGTCCCATGACCA	intergenic							860.439	404.507	9.7751	8.50855	1290.26	665.534	625.523	602.879	304.477	306.166	9.86054	9.70106	9.76371	9.05279	8.17541	8.29747
ASHGA5P045060	0.0416214	0.283318	2.93946	up	noncoding	ENST00000521793	RP11-489O18.1	GENCODE	596	chr8	+	139075510	139085483		AGATGACAACTTTTTGATGTAGGGACTATTTTGGCGTGTCCCACACACAGCATCAAGGGA	intergenic							27.6157	8.95461	4.51596	2.96041	51.9788	19.4346	11.4338	9.98935	11.8745	5	5.02239	4.67726	3.84824	2.64724	3.74286	2.49113
ASHGA5P038737	0.0213251	0.203912	2.19722	up	noncoding	ENST00000418728	OSBPL10-AS1	GENCODE	458	chr3	+	31745708	31763068	NR_049771	AGCATTCAACAGGCTGGTGTTCTGGTTGAGAAGGAGTACATGGATCTTTCTTTCTCCTAC	intronic antisense	NM_001174060	OSBPL10	oxysterol-binding protein-related protein 10 isoform 2	-	31702316	32023342	21.0417	9.81364	4.28974	3.15407	28.5935	22.8281	11.7034	16.1285	7.86337	5.44906	4.08872	4.89447	3.88605	3.19959	3.15647	3.10614
ASHGA5P038737	0.0213251	0.203912	2.19722	up	noncoding	ENST00000418728	OSBPL10-AS1	GENCODE	458	chr3	+	31745708	31763068	NR_049771	AGCATTCAACAGGCTGGTGTTCTGGTTGAGAAGGAGTACATGGATCTTTCTTTCTCCTAC	intronic antisense	NM_017784	OSBPL10	oxysterol-binding protein-related protein 10 isoform 1	-	31702316	32023342	21.0417	9.81364	4.28974	3.15407	28.5935	22.8281	11.7034	16.1285	7.86337	5.44906	4.08872	4.89447	3.88605	3.19959	3.15647	3.10614
ASHGA5P033343	0.0156122	0.176218	3.86004	up	noncoding	ENST00000569655	RP11-143K11.1	GENCODE	1151	chr17	+	71171621	71172772		GGGATATGTACATTGCTGAGTACGCTGATATCTTTTTCATGGGTATGATTTTTTAACAAG	intergenic							41.5653	13.5254	5.28296	3.33434	63.9815	36.8649	23.8495	25.6948	9.88133	5	5.33366	5.54888	4.96634	4.03545	3.47646	2.49113
ASHGA5P053429	0.0156547	0.176376	6.92984	up	noncoding	ENST00000527672	AC022182.1	GENCODE	926	chr8	+	61831539	61879116		GGGTGAAGTCATTCTGGAGAACAAGGTAAATTATAGCCAAATTATATATTTGCATATGCC	intergenic							40.3502	5.85437	5.26431	2.47149	25.336	53.2219	42.4929	7.5631	5	5	3.88764	6.06771	5.83759	2.50028	2.42307	2.49113
ASHGA5P022995	0.00455675	0.102307	2.8826	up	noncoding	ENST00000567344	CTD-2576D5.4	GENCODE	641	chr16	+	17228360	17232593		AGGGCTCATGCCAGGTTTGGGCACCATGTGATAAGATGACCTGCAGGTCTGGCCTTGGAT	natural antisense	NM_022166	XYLT1	xylosyltransferase 1 precursor	-	17196180	17564738	35.9587	12.4255	5.07864	3.55126	58.0991	23.0227	26.7543	14.9905	13.1009	9.18498	5.19266	4.90436	5.13889	3.05784	3.87619	3.71977
ASHGA5P019831	2.707e-08	0.000503231	33.0578	up	noncoding	NR_045784	CHIT1	RefSeq	2553	chr1	-	203185206	203198860		CAAAACCAAGGTCATGCTTACGTTAAGACAAGGAGACTGCAAAATGACTGATGTCCAAGC	exon sense-overlapping	NM_001256125	CHIT1	chitotriosidase-1 isoform 2 precursor	-	203185206	203198860	184.357	6.02616	7.53057	2.48365	268.253	151.766	133.051	8.07849	5	5	7.49713	7.57928	7.51529	2.53674	2.42307	2.49113
ASHGA5P019831	2.707e-08	0.000503231	33.0578	up	noncoding	NR_045784	CHIT1	RefSeq	2553	chr1	-	203185206	203198860		CAAAACCAAGGTCATGCTTACGTTAAGACAAGGAGACTGCAAAATGACTGATGTCCAAGC	exon sense-overlapping	NM_001270509	CHIT1	chitotriosidase-1 isoform 3 precursor	-	203185206	203198860	184.357	6.02616	7.53057	2.48365	268.253	151.766	133.051	8.07849	5	5	7.49713	7.57928	7.51529	2.53674	2.42307	2.49113
ASHGA5P019831	2.707e-08	0.000503231	33.0578	up	noncoding	NR_045784	CHIT1	RefSeq	2553	chr1	-	203185206	203198860		CAAAACCAAGGTCATGCTTACGTTAAGACAAGGAGACTGCAAAATGACTGATGTCCAAGC	exon sense-overlapping	NM_003465	CHIT1	chitotriosidase-1 isoform 1 precursor	-	203185206	203198860	184.357	6.02616	7.53057	2.48365	268.253	151.766	133.051	8.07849	5	5	7.49713	7.57928	7.51529	2.53674	2.42307	2.49113
ASHGA5P016248	0.0293147	0.237763	8.79804	up	noncoding	ENST00000428495	RP4-644L1.2	GENCODE	273	chr20	-	39326534	39327256		AGTCCAACAGAGACATATATTCACAGACACGTGTACATCTTTATGCCCACACAGAAGGGT	intergenic							93.6021	12.4994	6.43877	3.30158	43.2372	122.079	115.49	19.9243	12.5739	5	4.73838	7.26008	7.31784	3.5928	3.82082	2.49113
ASHGA5P022057	0.0469506	0.300348	2.16622	up	noncoding	ENST00000548141	CTD-2311B13.3	pseudogene	928	chr14	-	19498564	19502394		AAAGTGTGAGATCGCCCTGGAGAAACTCAAGAATGACATGGCGGGCATCCTACCGCCAGC								64.3288	35.0701	5.99683	4.88165	88.5555	44.6186	59.8125	66.2588	18.9753	19.9761	5.82454	5.82159	6.34435	5.56196	4.38202	4.70096
ASHGA5P054959	0.0118811	0.154454	2.11668	up	noncoding	uc010rog.2	NEAT1	UCSC_knowngene	21760	chr11	+	65190268	65212028		CTCATTAGAATTGTTGTATTGCTATGTTACATTTCTCGACCCCTATCACATTGCCTTCAT	intergenic							97.3908	48.7371	6.62092	5.53911	127.794	84.1265	80.2522	53.0975	41.3858	51.728	6.37997	6.71455	6.76823	5.21108	5.4621	5.94416
ASHGA5P030227	0.00160937	0.0652983	2.02918	up	noncoding	ENST00000558980	RP11-815J21.4	GENCODE	660	chr15	-	86162853	86214179		ATGACATCTCTACATAACTTCCAACACCAGTTGATCTGAATCCGCATACAGGTCCACTAA	intronic antisense	NM_006738	AKAP13	A-kinase anchor protein 13 isoform 1	+	85923846	86292589	38.8667	19.5242	5.24444	4.22354	55.5171	33.1212	27.9618	26.3049	16.1447	16.1229	5.12605	5.39861	5.20866	4.07611	4.16191	4.4326
ASHGA5P030227	0.00160937	0.0652983	2.02918	up	noncoding	ENST00000558980	RP11-815J21.4	GENCODE	660	chr15	-	86162853	86214179		ATGACATCTCTACATAACTTCCAACACCAGTTGATCTGAATCCGCATACAGGTCCACTAA	intronic antisense	NM_007200	AKAP13	A-kinase anchor protein 13 isoform 2	+	85923846	86292589	38.8667	19.5242	5.24444	4.22354	55.5171	33.1212	27.9618	26.3049	16.1447	16.1229	5.12605	5.39861	5.20866	4.07611	4.16191	4.4326
ASHGA5P030227	0.00160937	0.0652983	2.02918	up	noncoding	ENST00000558980	RP11-815J21.4	GENCODE	660	chr15	-	86162853	86214179		ATGACATCTCTACATAACTTCCAACACCAGTTGATCTGAATCCGCATACAGGTCCACTAA	natural antisense	NM_001270546	AKAP13	A-kinase anchor protein 13 isoform 4	+	86163180	86292589	38.8667	19.5242	5.24444	4.22354	55.5171	33.1212	27.9618	26.3049	16.1447	16.1229	5.12605	5.39861	5.20866	4.07611	4.16191	4.4326
ASHGA5P033548	0.0109443	0.146792	2.87652	up	noncoding	ENST00000579713	RP11-403A21.2	GENCODE	817	chr18	-	21574176	21595303		GCTCTCACACAAAGGTTTTGGAAATACAGACTGATTTCCTTTGGTTACTAAAACTGATTT	intronic antisense	NM_001135993	TTC39C	tetratricopeptide repeat protein 39C isoform 1	+	21594383	21715574	43.6552	18.1619	5.44307	3.91875	58.4691	35.9794	36.5171	35.3739	10.8503	8.2615	5.20163	5.51502	5.61257	4.55147	3.61328	3.59149
ASHGA5P033548	0.0109443	0.146792	2.87652	up	noncoding	ENST00000579713	RP11-403A21.2	GENCODE	817	chr18	-	21574176	21595303		GCTCTCACACAAAGGTTTTGGAAATACAGACTGATTTCCTTTGGTTACTAAAACTGATTT	intronic antisense	NM_001243425	TTC39C	tetratricopeptide repeat protein 39C isoform 3	+	21594383	21600262	43.6552	18.1619	5.44307	3.91875	58.4691	35.9794	36.5171	35.3739	10.8503	8.2615	5.20163	5.51502	5.61257	4.55147	3.61328	3.59149
ASHGA5P033548	0.0109443	0.146792	2.87652	up	noncoding	ENST00000579713	RP11-403A21.2	GENCODE	817	chr18	-	21574176	21595303		GCTCTCACACAAAGGTTTTGGAAATACAGACTGATTTCCTTTGGTTACTAAAACTGATTT	intronic antisense	NM_153211	TTC39C	tetratricopeptide repeat protein 39C isoform 2	+	21572736	21715574	43.6552	18.1619	5.44307	3.91875	58.4691	35.9794	36.5171	35.3739	10.8503	8.2615	5.20163	5.51502	5.61257	4.55147	3.61328	3.59149
ASHGA5P019864	0.0173889	0.184609	2.92728	up	noncoding	ENST00000504300	CTD-2015H6.3	GENCODE	837	chr5	-	79778530	79783882	ENST00000508000	AATTTCAACAAGCCGCATGTTGAAGTGTGAGGCGTGAAAGGGTATGTCTGATATTTGCTT	natural antisense	NM_205548	FAM151B	protein FAM151B	+	79783799	79838382	603.674	187.674	9.01495	7.46539	1201.99	332.727	276.3	184.749	186.426	191.846	9.7571	8.71011	8.57764	7.21833	7.50037	7.67747
ASHGA5P056403	0.0427782	0.286695	2.2856	up	noncoding	TCONS_00003951	XLOC_001768	LincRNAs identified by Cabili et al	332	chr2	+	177714313	177722672		ACCCTATGAGAAGTCAAGGAAGGTCTTGATGTGACGCAGGCAGAAACTCCCTAAAAGATT	intergenic							18.6858	9.77282	4.00924	2.81666	34.6364	10.315	11.1061	19.3185	5	5	4.38763	3.83764	3.80243	3.53579	2.42307	2.49113
ASHGA5P019758	0.00537122	0.109726	4.4238	up	noncoding	ENST00000502693	RP11-323F5.2	GENCODE	724	chr4	+	4543966	4639631		CAGGATAGAGCAAACATTGAGTGGGCCAGACACTGTTCTGAAAAATACGCAGTCGACTTT	natural antisense	ENST00000507908	STX18	syntaxin 18 [Source:HGNC Symbol;Acc:15942]	-	4426899	4544073	100.083	21.9285	6.49228	4.34699	179.231	65.3487	55.6677	22.5051	28.9331	14.3474	6.88796	6.35339	6.23549	3.80552	4.96076	4.27469
ASHGA5P028464	0.0139467	0.168138	2.18991	up	noncoding	ENST00000417079	LINC00426	GENCODE	1045	chr13	-	30916596	30939898		ATTTTGGAAAAGGCTCATCTTCCCAAAGAGGTTCACTTCAGGAGGTGAATTAATGTGCTC	intergenic							21.9948	10.8514	4.42951	3.29864	28.8009	14.9667	22.2167	16.9324	10.4921	5.12961	4.10249	4.32547	4.86058	3.29122	3.56314	3.04156
ASHGA5P018388	0.0269337	0.227825	3.48864	up	noncoding	ENST00000452844	SDHAP2	GENCODE	583	chr3	+	195384935	195390980		GTGGTCTGTTTCCAGTACAAGAGTCCTGGAAAAAATGTAGAAAATTATGGCATGCCGTTT	intron sense-overlapping	ENST00000381954	MUC20	mucin 20, cell surface associated [Source:HGNC Symbol;Acc:23282]	+	195343315	195460421	89.0729	22.8835	6.22739	4.42472	171.744	57.2858	38.189	20.0184	26.5464	22.0856	6.82784	6.17227	5.68205	3.60331	4.83867	4.83218
ASHGA5P054505	0.00271708	0.0825598	6.72632	up	noncoding	ENST00000430963	RP11-773D16.1	GENCODE	555	chr10	-	81563812	81565878	ENST00000419697	AGAAAGACAGGTAAGTCATTTGTTAAAATCTCACTACTGTTGTTTAACAGAAACATATAT	intergenic							566.563	91.4649	9.14028	6.39047	866.264	497.935	335.491	68.4386	103.041	102.915	9.28065	9.2856	8.8546	5.61302	6.7097	6.84868
ASHGA5P039807	0.00212771	0.0732334	71.4002	up	noncoding	NR_026892	AFAP1-AS1	RefSeq	6810	chr4	+	7755816	7780654		CCACGGGGGGCTTTTTACCCTTGAGCTGTTGAAATAAACATATAAGAACATTAAAAATAA	natural antisense	NM_001134647	AFAP1	actin filament-associated protein 1 isoform a	-	7760439	7941653	10232.4	144.506	12.9431	6.78529	22801.7	4473.14	3422.39	301.536	63.9195	68.0639	14.1836	12.423	12.2229	7.99991	6.05764	6.29834
ASHGA5P039807	0.00212771	0.0732334	71.4002	up	noncoding	NR_026892	AFAP1-AS1	RefSeq	6810	chr4	+	7755816	7780654		CCACGGGGGGCTTTTTACCCTTGAGCTGTTGAAATAAACATATAAGAACATTAAAAATAA	natural antisense	NM_198595	AFAP1	actin filament-associated protein 1	-	7760439	7941653	10232.4	144.506	12.9431	6.78529	22801.7	4473.14	3422.39	301.536	63.9195	68.0639	14.1836	12.423	12.2229	7.99991	6.05764	6.29834
ASHGA5P019558	0.00183361	0.0689566	59.6729	up	noncoding	NR_045785	CHIT1	RefSeq	2396	chr1	-	203185206	203198860	NR_045784	TCAGCTGTAGGTCTTCCATACTTGCCTTCAGGCACCCCAGAGCTTGAAGTTCCAAAACCA	exon sense-overlapping	NM_001256125	CHIT1	chitotriosidase-1 isoform 2 precursor	-	203185206	203198860	4041.83	83.5275	11.9595	6.06048	6688.01	2814.98	2622.51	34.1379	113.715	102.73	12.3169	11.7514	11.8102	4.49389	6.84079	6.84678
ASHGA5P019558	0.00183361	0.0689566	59.6729	up	noncoding	NR_045785	CHIT1	RefSeq	2396	chr1	-	203185206	203198860	NR_045784	TCAGCTGTAGGTCTTCCATACTTGCCTTCAGGCACCCCAGAGCTTGAAGTTCCAAAACCA	exon sense-overlapping	NM_001270509	CHIT1	chitotriosidase-1 isoform 3 precursor	-	203185206	203198860	4041.83	83.5275	11.9595	6.06048	6688.01	2814.98	2622.51	34.1379	113.715	102.73	12.3169	11.7514	11.8102	4.49389	6.84079	6.84678
ASHGA5P019558	0.00183361	0.0689566	59.6729	up	noncoding	NR_045785	CHIT1	RefSeq	2396	chr1	-	203185206	203198860	NR_045784	TCAGCTGTAGGTCTTCCATACTTGCCTTCAGGCACCCCAGAGCTTGAAGTTCCAAAACCA	exon sense-overlapping	NM_003465	CHIT1	chitotriosidase-1 isoform 1 precursor	-	203185206	203198860	4041.83	83.5275	11.9595	6.06048	6688.01	2814.98	2622.51	34.1379	113.715	102.73	12.3169	11.7514	11.8102	4.49389	6.84079	6.84678
ASHGA5P029388	0.000697285	0.0514386	2.95777	up	noncoding	ENST00000497872	AL928768.3	GENCODE	359	chr14	-	106170300	106170939		AACCTCTTGGAGAAGCCAGCTATGCTTGCCAGAACTCAGCCCTTTCAGACATCACCGACC	intergenic							3209.16	1271.7	11.7552	10.1907	3830.61	3146.76	2650.11	1108.38	1387.38	1319.34	11.5175	11.9153	11.8328	9.96632	10.2868	10.319
ASHGA5P022837	0.038807	0.274409	2.64512	up	noncoding	ENST00000563806	AC009133.14	GENCODE	494	chr16	-	29819969	29821028		CAGTTAACCGGAATCTAGACGCCACGAGCTCTTGGCTACAGCACCCTTAACCCGTATCCG	natural antisense	NM_001042539	MAZ	myc-associated zinc finger protein isoform 2	+	29817854	29822504	1105.67	510.241	10.2241	8.82079	1070.63	1066.65	1179.73	789.525	387.77	353.427	9.58355	10.3886	10.7002	9.46549	8.50608	8.49081
ASHGA5P022837	0.038807	0.274409	2.64512	up	noncoding	ENST00000563806	AC009133.14	GENCODE	494	chr16	-	29819969	29821028		CAGTTAACCGGAATCTAGACGCCACGAGCTCTTGGCTACAGCACCCTTAACCCGTATCCG	natural antisense	NM_002383	MAZ	myc-associated zinc finger protein isoform 1	+	29817854	29822504	1105.67	510.241	10.2241	8.82079	1070.63	1066.65	1179.73	789.525	387.77	353.427	9.58355	10.3886	10.7002	9.46549	8.50608	8.49081
ASHGA5P054467	0.00377516	0.0949664	10.8071	up	noncoding	ENST00000443523	RP11-556E13.1	GENCODE	369	chr10	-	54316742	54515169		GTTGAATGTACAGCTGGTATAAAAATGGTGCTTTGTCGTCATGAAGAAGGTGTATTCTGG	intergenic							149.804	15.6601	7.253	3.81908	117.007	189.776	142.628	23.0579	17.0786	6.84388	6.24569	7.89516	7.61814	3.84495	4.23864	3.37367
ASHGA5P020854	0.00729815	0.123115	2.29045	up	noncoding	ENST00000520890	RP11-231D20.2	GENCODE	368	chr8	-	42112845	42127906		CTGACTACAGGAAGTCCCAGCCGGAAACACAGAAAGGATATGGAGAAAATTATTATTCTG	bidirectional	NM_001190720	IKBKB	inhibitor of nuclear factor kappa-B kinase subunit beta isoform 2	+	42128819	42190171	36.3936	16.4824	5.16233	3.9667	49.82	31.2277	28.1333	19.8285	18.0855	11.5332	4.95546	5.31219	5.21934	3.58482	4.31707	3.99821
ASHGA5P020854	0.00729815	0.123115	2.29045	up	noncoding	ENST00000520890	RP11-231D20.2	GENCODE	368	chr8	-	42112845	42127906		CTGACTACAGGAAGTCCCAGCCGGAAACACAGAAAGGATATGGAGAAAATTATTATTCTG	bidirectional	NM_001242778	IKBKB	inhibitor of nuclear factor kappa-B kinase subunit beta isoform 5	+	42128819	42190171	36.3936	16.4824	5.16233	3.9667	49.82	31.2277	28.1333	19.8285	18.0855	11.5332	4.95546	5.31219	5.21934	3.58482	4.31707	3.99821
ASHGA5P020854	0.00729815	0.123115	2.29045	up	noncoding	ENST00000520890	RP11-231D20.2	GENCODE	368	chr8	-	42112845	42127906		CTGACTACAGGAAGTCCCAGCCGGAAACACAGAAAGGATATGGAGAAAATTATTATTCTG	bidirectional	NM_001556	IKBKB	inhibitor of nuclear factor kappa-B kinase subunit beta isoform 1	+	42128819	42190171	36.3936	16.4824	5.16233	3.9667	49.82	31.2277	28.1333	19.8285	18.0855	11.5332	4.95546	5.31219	5.21934	3.58482	4.31707	3.99821
ASHGA5P043859	0.0391957	0.275482	2.55716	up	noncoding	TCONS_00018588	XLOC_008922	LincRNAs identified by Cabili et al	855	chr10	-	102819375	102820683		AAGACTGCCTGAGTGTTTAACCTGGATTTTCTGAGTCGCTGATGGAGAACAGTAGGTAGA	intergenic							23.8882	10.8438	4.47938	3.12483	38.4793	15.9945	17.1909	13.3463	14.1852	5	4.55689	4.41161	4.46963	2.89641	3.98696	2.49113
ASHGA5P044707	0.0345228	0.257277	2.1289	up	noncoding	NR_033928	LOC389641	RefSeq	1970	chr8	+	23082733	23088439	TCONS_00014652	TGAGTCAGCTGTCGTTCATATCTTTGTTACCTGTGAATGCACAAAATTTGCTCTGTATGA	bidirectional	NM_003844	TNFRSF10A	tumor necrosis factor receptor superfamily member 10A	-	23048969	23082680	916.303	427.536	9.71278	8.62267	1664.15	657.369	427.392	358.489	465.444	458.677	10.2395	9.68211	9.21677	8.26666	8.75477	8.84658
ASHGA5P030690	0.00292269	0.0841066	4.62587	up	noncoding	ENST00000316148	RP11-16K12.1	GENCODE	1900	chr15	+	79271230	79278268		GGTCACCAAAGGATATAAAAGGCTTGAATAACAGAGAAAGAGATCAAATTCCCAAATGGG	natural antisense	NM_001145648	RASGRF1	ras-specific guanine nucleotide-releasing factor 1 isoform 3	-	79252288	79383215	90.4328	20.5672	6.50574	4.29601	118.999	82.4669	69.8321	20.9997	19.8071	20.8947	6.27264	6.68214	6.56243	3.68616	4.4411	4.76078
ASHGA5P030690	0.00292269	0.0841066	4.62587	up	noncoding	ENST00000316148	RP11-16K12.1	GENCODE	1900	chr15	+	79271230	79278268		GGTCACCAAAGGATATAAAAGGCTTGAATAACAGAGAAAGAGATCAAATTCCCAAATGGG	natural antisense	NM_002891	RASGRF1	ras-specific guanine nucleotide-releasing factor 1 isoform 1	-	79252288	79383215	90.4328	20.5672	6.50574	4.29601	118.999	82.4669	69.8321	20.9997	19.8071	20.8947	6.27264	6.68214	6.56243	3.68616	4.4411	4.76078
ASHGA5P030690	0.00292269	0.0841066	4.62587	up	noncoding	ENST00000316148	RP11-16K12.1	GENCODE	1900	chr15	+	79271230	79278268		GGTCACCAAAGGATATAAAAGGCTTGAATAACAGAGAAAGAGATCAAATTCCCAAATGGG	natural antisense	NM_153815	RASGRF1	ras-specific guanine nucleotide-releasing factor 1 isoform 2	-	79252288	79298002	90.4328	20.5672	6.50574	4.29601	118.999	82.4669	69.8321	20.9997	19.8071	20.8947	6.27264	6.68214	6.56243	3.68616	4.4411	4.76078
ASHGA5P053557	0.0114845	0.151417	7.76	up	noncoding	NR_038446	LOC100130231	RefSeq	5338	chr8	-	126953375	126963441		ACAACTTTAGGTTGGTTTGCCTAAACTACTAGGTTCTCAATCTATATGAACCTCCTCCAG	intergenic							53.5148	6.75719	5.7381	2.78204	40.4028	62.8315	57.3103	5	10.2716	5	4.63664	6.30027	6.27737	2.32206	3.53293	2.49113
ASHGA5P044321	0.0024208	0.0782749	3.1491	up	noncoding	ENST00000562490	RP11-102F4.3	GENCODE	3266	chr8	-	70579283	70582549		CGTGTGTTTAATGAAATCTGTTGTCGATGTACTAATCTTGGTTTACAGCATCTTGAATAC	intergenic							251.866	86.2283	8.01245	6.35751	297.422	282.84	175.334	109.109	76.3241	73.2519	7.65817	8.47334	7.90584	6.37004	6.30595	6.39653
ASHGA5P045792	0.0234439	0.21266	2.42324	up	noncoding	uc022bjc.1	AK124523	UCSC_knowngene	2238	chr9	+	88459099	88464635		AATGCTATGCCTTAAATAGTATCACTGCCTGGCTGGATTTTAGAGTAGAGTATTTTTATG	intergenic							51.0344	20.3683	5.53096	4.25402	87.409	38.094	27.6001	21.3291	25.5677	14.2081	5.80432	5.60018	5.18837	3.71466	4.78426	4.26313
ASHGA5P035263	0.0176237	0.186468	2.99299	up	noncoding	ENST00000584273	RP11-19E11.1	GENCODE	612	chr2	-	119591275	119592185		CCTCTAGCACCTGAGTGTTGATGATCATTACTTTAAATTAAAAGTCTCTTTTCTCCTTTC	intergenic							22.5525	8.98117	4.49005	2.90846	25.5543	19.2348	22.8683	12.463	9.48052	5	3.90234	4.66409	4.90372	2.8159	3.41836	2.49113
ASHGA5P020726	0.0234486	0.21266	3.87952	up	noncoding	ENST00000523459	RP11-231D20.2	GENCODE	590	chr8	-	42091192	42128429	ENST00000518994	GACAAAGGAGGAAGTCCCAGCCGGAAACACAGAAAGGATATGGAGAAAATTATTATTCTG	bidirectional	NM_001190720	IKBKB	inhibitor of nuclear factor kappa-B kinase subunit beta isoform 2	+	42128819	42190171	59.9103	13.245	5.60344	3.64756	120.7	31.0576	27.9735	12.2896	15.822	11.6234	6.29374	5.30663	5.20995	2.80032	4.13548	4.00689
ASHGA5P020726	0.0234486	0.21266	3.87952	up	noncoding	ENST00000523459	RP11-231D20.2	GENCODE	590	chr8	-	42091192	42128429	ENST00000518994	GACAAAGGAGGAAGTCCCAGCCGGAAACACAGAAAGGATATGGAGAAAATTATTATTCTG	bidirectional	NM_001242778	IKBKB	inhibitor of nuclear factor kappa-B kinase subunit beta isoform 5	+	42128819	42190171	59.9103	13.245	5.60344	3.64756	120.7	31.0576	27.9735	12.2896	15.822	11.6234	6.29374	5.30663	5.20995	2.80032	4.13548	4.00689
ASHGA5P020726	0.0234486	0.21266	3.87952	up	noncoding	ENST00000523459	RP11-231D20.2	GENCODE	590	chr8	-	42091192	42128429	ENST00000518994	GACAAAGGAGGAAGTCCCAGCCGGAAACACAGAAAGGATATGGAGAAAATTATTATTCTG	bidirectional	NM_001556	IKBKB	inhibitor of nuclear factor kappa-B kinase subunit beta isoform 1	+	42128819	42190171	59.9103	13.245	5.60344	3.64756	120.7	31.0576	27.9735	12.2896	15.822	11.6234	6.29374	5.30663	5.20995	2.80032	4.13548	4.00689
ASHGA5P035617	0.0140477	0.168808	2.38206	up	noncoding	ENST00000563747	RP11-400N9.1	GENCODE	2285	chr2	-	234259777	234262062		ACTCATCATTTTAGAGTCAAGGAGGCAAGGGCATGAACGTGACGGTTAAGAAGCAGAAAC	intergenic							19.7839	9.80375	4.19078	2.93857	31.6529	15.2045	12.4944	18.4914	5.91985	5	4.2477	4.34512	3.97951	3.45334	2.87124	2.49113
ASHGA5P044560	0.00928622	0.136467	2.70403	up	noncoding	ENST00000517658	RP11-10J21.4	GENCODE	397	chr8	-	142262384	142263391		ATGAAAACACGGAAATTCACAGACACGCAGGTGGGCATGAAAACACGGAAATTCACAGAC	intron sense-overlapping	ENST00000433583	SLC45A4	solute carrier family 45, member 4 [Source:HGNC Symbol;Acc:29196]	-	142220627	142264225	100.482	34.6679	6.49216	5.05706	181.318	64.1323	55.9951	36.7683	34.8356	32.3998	6.90521	6.32687	6.24441	4.61491	5.22294	5.33331
ASHGA5P044560	0.00928622	0.136467	2.70403	up	noncoding	ENST00000517658	RP11-10J21.4	GENCODE	397	chr8	-	142262384	142263391		ATGAAAACACGGAAATTCACAGACACGCAGGTGGGCATGAAAACACGGAAATTCACAGAC	intron sense-overlapping	ENST00000517878	SLC45A4	solute carrier family 45, member 4 [Source:HGNC Symbol;Acc:29196]	-	142220627	142264328	100.482	34.6679	6.49216	5.05706	181.318	64.1323	55.9951	36.7683	34.8356	32.3998	6.90521	6.32687	6.24441	4.61491	5.22294	5.33331
ASHGA5P044560	0.00928622	0.136467	2.70403	up	noncoding	ENST00000517658	RP11-10J21.4	GENCODE	397	chr8	-	142262384	142263391		ATGAAAACACGGAAATTCACAGACACGCAGGTGGGCATGAAAACACGGAAATTCACAGAC	intron sense-overlapping	ENST00000520137	SLC45A4	solute carrier family 45, member 4 [Source:HGNC Symbol;Acc:29196]	-	142228872	142318404	100.482	34.6679	6.49216	5.05706	181.318	64.1323	55.9951	36.7683	34.8356	32.3998	6.90521	6.32687	6.24441	4.61491	5.22294	5.33331
ASHGA5P037181	0.00706046	0.121652	2.34015	up	noncoding	NR_045370	LOC100505815	RefSeq	4760	chr20	+	62507483	62512243		CGAACCACAGAATGTTCACATGGTTTTATGCATTTGTTATTTCAGGGAAAATCAAGGTTA	intron sense-overlapping	NM_001243891	TPD52L2	tumor protein D54 isoform g	+	62496580	62522898	497.554	231.609	8.95623	7.72963	767.273	409.676	315.715	337.527	186.992	170.308	9.09878	9.004	8.76591	8.1696	7.50466	7.51461
ASHGA5P037181	0.00706046	0.121652	2.34015	up	noncoding	NR_045370	LOC100505815	RefSeq	4760	chr20	+	62507483	62512243		CGAACCACAGAATGTTCACATGGTTTTATGCATTTGTTATTTCAGGGAAAATCAAGGTTA	intron sense-overlapping	NM_001243892	TPD52L2	tumor protein D54 isoform h	+	62496580	62522898	497.554	231.609	8.95623	7.72963	767.273	409.676	315.715	337.527	186.992	170.308	9.09878	9.004	8.76591	8.1696	7.50466	7.51461
ASHGA5P037181	0.00706046	0.121652	2.34015	up	noncoding	NR_045370	LOC100505815	RefSeq	4760	chr20	+	62507483	62512243		CGAACCACAGAATGTTCACATGGTTTTATGCATTTGTTATTTCAGGGAAAATCAAGGTTA	intron sense-overlapping	NM_001243894	TPD52L2	tumor protein D54 isoform i	+	62496580	62522898	497.554	231.609	8.95623	7.72963	767.273	409.676	315.715	337.527	186.992	170.308	9.09878	9.004	8.76591	8.1696	7.50466	7.51461
ASHGA5P037181	0.00706046	0.121652	2.34015	up	noncoding	NR_045370	LOC100505815	RefSeq	4760	chr20	+	62507483	62512243		CGAACCACAGAATGTTCACATGGTTTTATGCATTTGTTATTTCAGGGAAAATCAAGGTTA	intron sense-overlapping	NM_001243895	TPD52L2	tumor protein D54 isoform j	+	62496580	62522898	497.554	231.609	8.95623	7.72963	767.273	409.676	315.715	337.527	186.992	170.308	9.09878	9.004	8.76591	8.1696	7.50466	7.51461
ASHGA5P037181	0.00706046	0.121652	2.34015	up	noncoding	NR_045370	LOC100505815	RefSeq	4760	chr20	+	62507483	62512243		CGAACCACAGAATGTTCACATGGTTTTATGCATTTGTTATTTCAGGGAAAATCAAGGTTA	intron sense-overlapping	NM_003288	TPD52L2	tumor protein D54 isoform e	+	62496580	62522898	497.554	231.609	8.95623	7.72963	767.273	409.676	315.715	337.527	186.992	170.308	9.09878	9.004	8.76591	8.1696	7.50466	7.51461
ASHGA5P037181	0.00706046	0.121652	2.34015	up	noncoding	NR_045370	LOC100505815	RefSeq	4760	chr20	+	62507483	62512243		CGAACCACAGAATGTTCACATGGTTTTATGCATTTGTTATTTCAGGGAAAATCAAGGTTA	intron sense-overlapping	NM_199359	TPD52L2	tumor protein D54 isoform f	+	62496580	62522898	497.554	231.609	8.95623	7.72963	767.273	409.676	315.715	337.527	186.992	170.308	9.09878	9.004	8.76591	8.1696	7.50466	7.51461
ASHGA5P037181	0.00706046	0.121652	2.34015	up	noncoding	NR_045370	LOC100505815	RefSeq	4760	chr20	+	62507483	62512243		CGAACCACAGAATGTTCACATGGTTTTATGCATTTGTTATTTCAGGGAAAATCAAGGTTA	intron sense-overlapping	NM_199360	TPD52L2	tumor protein D54 isoform a	+	62496580	62522898	497.554	231.609	8.95623	7.72963	767.273	409.676	315.715	337.527	186.992	170.308	9.09878	9.004	8.76591	8.1696	7.50466	7.51461
ASHGA5P037181	0.00706046	0.121652	2.34015	up	noncoding	NR_045370	LOC100505815	RefSeq	4760	chr20	+	62507483	62512243		CGAACCACAGAATGTTCACATGGTTTTATGCATTTGTTATTTCAGGGAAAATCAAGGTTA	intron sense-overlapping	NM_199361	TPD52L2	tumor protein D54 isoform b	+	62496580	62522898	497.554	231.609	8.95623	7.72963	767.273	409.676	315.715	337.527	186.992	170.308	9.09878	9.004	8.76591	8.1696	7.50466	7.51461
ASHGA5P037181	0.00706046	0.121652	2.34015	up	noncoding	NR_045370	LOC100505815	RefSeq	4760	chr20	+	62507483	62512243		CGAACCACAGAATGTTCACATGGTTTTATGCATTTGTTATTTCAGGGAAAATCAAGGTTA	intron sense-overlapping	NM_199362	TPD52L2	tumor protein D54 isoform c	+	62496580	62522898	497.554	231.609	8.95623	7.72963	767.273	409.676	315.715	337.527	186.992	170.308	9.09878	9.004	8.76591	8.1696	7.50466	7.51461
ASHGA5P037181	0.00706046	0.121652	2.34015	up	noncoding	NR_045370	LOC100505815	RefSeq	4760	chr20	+	62507483	62512243		CGAACCACAGAATGTTCACATGGTTTTATGCATTTGTTATTTCAGGGAAAATCAAGGTTA	intron sense-overlapping	NM_199363	TPD52L2	tumor protein D54 isoform d	+	62496580	62522898	497.554	231.609	8.95623	7.72963	767.273	409.676	315.715	337.527	186.992	170.308	9.09878	9.004	8.76591	8.1696	7.50466	7.51461
ASHGA5P029301	0.00750573	0.124693	2.11766	up	noncoding	ENST00000555975	CTD-3035D6.2	GENCODE	384	chr14	-	91288708	91294472		TTTCTGACAAAGAATCAAGTGTTCCTTTCAACCAGCCAAGGGACTGGTTTTCTCGCTGAC	intergenic							14.448	8.43733	3.7528	2.67034	22.4285	10.0164	10.8991	15.312	5	5	3.68893	3.79687	3.77262	3.0968	2.42307	2.49113
ASHGA5P032503	0.00489896	0.104919	3.50036	up	noncoding	ENST00000579033	RP11-433M22.1	GENCODE	333	chr17	-	46454623	46457732		ATCTCAAGATGTTTCTGATGCTGGAGAATCCCTCAAAGTGAGACAGAACTGAAAGCCCTG	intron sense-overlapping	NM_001075099	SKAP1	src kinase-associated phosphoprotein 1 isoform 2	-	46210801	46507594	31.4591	9.12886	4.97669	3.16919	38.7093	28.2738	27.3942	10.9418	8.63959	7.80525	4.56836	5.18229	5.17943	2.69357	3.28621	3.52778
ASHGA5P032503	0.00489896	0.104919	3.50036	up	noncoding	ENST00000579033	RP11-433M22.1	GENCODE	333	chr17	-	46454623	46457732		ATCTCAAGATGTTTCTGATGCTGGAGAATCCCTCAAAGTGAGACAGAACTGAAAGCCCTG	intron sense-overlapping	NM_003726	SKAP1	src kinase-associated phosphoprotein 1 isoform 1	-	46210801	46507594	31.4591	9.12886	4.97669	3.16919	38.7093	28.2738	27.3942	10.9418	8.63959	7.80525	4.56836	5.18229	5.17943	2.69357	3.28621	3.52778
ASHGA5P021480	0.00165695	0.0654664	2.80081	up	noncoding	ENST00000533170	RP11-626H12.2	GENCODE	369	chr11	-	69860972	69862556		AACAGCATAGGTTTTTCAGCAGACAATCACAACCATGAAAACGCCCAAAATGGCTCCATG	intergenic							18.5436	7.64615	4.07714	2.5913	30.9745	9.9796	14.6766	12.9385	5	5	4.21543	3.79128	4.2247	2.85969	2.42307	2.49113
ASHGA5P056005	0.0311625	0.244952	2.72015	up	noncoding	NR_026797	LINC00520	RefSeq	2030	chr14	-	56247852	56263392	NR_026796	GTTAAATACCTCAAATCTTTCGAGAACAGCAAGGAGCAAAATAAACTTAACTTCTCTGAG	intergenic							57.335	21.8285	5.78866	4.34498	88.2137	43.1163	40.6751	18.5431	25.043	21.8995	5.81869	5.77219	5.7751	3.45978	4.75607	4.81908
ASHGA5P035430	0.012711	0.159768	3.76911	up	noncoding	ENST00000436922	AC093818.1	GENCODE	474	chr2	-	173420153	173421135		ACAGTAGTACGTAAATACGAAAGCTGAACACTGGGACGTGTGGCCCTAAATAGTATCACC	natural antisense	NM_002610	PDK1	pyruvate dehydrogenase kinase, isozyme 1	+	173420778	173463862	79.0081	19.5535	6.11392	4.1997	147.4	43.2597	46.3651	20.2053	15.2548	23.2004	6.59275	5.7779	5.97111	3.61864	4.08797	4.89249
ASHGA5P058275	0.0477481	0.303153	2.18465	up	noncoding	TCONS_00029080	XLOC_014003	LincRNAs identified by Cabili et al	705	chr21	-	16134079	16135509		GCAGATAATACAAGAGACTGAATCCAGACAACTTTGGACATTCCTTCATTTGAAGAATTT	intergenic							44.6872	21.0175	5.44119	4.31379	62.7284	41.8479	29.4853	20.1755	19.7181	23.1589	5.3047	5.72702	5.29186	3.61542	4.43532	4.89063
ASHGA5P035051	0.000360711	0.0396782	2.65886	up	noncoding	uc002sag.3	AL833181	UCSC_knowngene	3727	chr2	-	60751623	60755350		CTGGTAATCAGCTGTTTCTGATTTTGCATGCTCTTCTATCTCTGGTAACAAAATAAAATC	intron sense-overlapping	NM_018014	BCL11A	B-cell lymphoma/leukemia 11A isoform 2	-	60678301	60780633	454.932	181.491	8.83384	7.42303	684.573	393.784	286.439	196.921	170.957	176.595	8.92689	8.945	8.62962	7.31796	7.38678	7.56435
ASHGA5P035051	0.000360711	0.0396782	2.65886	up	noncoding	uc002sag.3	AL833181	UCSC_knowngene	3727	chr2	-	60751623	60755350		CTGGTAATCAGCTGTTTCTGATTTTGCATGCTCTTCTATCTCTGGTAACAAAATAAAATC	intron sense-overlapping	NM_022893	BCL11A	B-cell lymphoma/leukemia 11A isoform 1	-	60684328	60780633	454.932	181.491	8.83384	7.42303	684.573	393.784	286.439	196.921	170.957	176.595	8.92689	8.945	8.62962	7.31796	7.38678	7.56435
ASHGA5P035051	0.000360711	0.0396782	2.65886	up	noncoding	uc002sag.3	AL833181	UCSC_knowngene	3727	chr2	-	60751623	60755350		CTGGTAATCAGCTGTTTCTGATTTTGCATGCTCTTCTATCTCTGGTAACAAAATAAAATC	intron sense-overlapping	NM_138559	BCL11A	B-cell lymphoma/leukemia 11A isoform 3	-	60678301	60780633	454.932	181.491	8.83384	7.42303	684.573	393.784	286.439	196.921	170.957	176.595	8.92689	8.945	8.62962	7.31796	7.38678	7.56435
ASHGA5P043383	0.019371	0.194059	4.51867	up	noncoding	uc022ani.1	T-cell receptor IGR b 16 Vbeta	UCSC_knowngene	348	chr7	-	142161932	142162280		ACTGATAAAGGAGAAGTCCCGAATGGCTACAACGTCTCCAGATCAACCACAGAGTATTTC	intergenic							90.2241	22.5308	6.5333	4.35741	103.761	84.0374	82.8744	17.0874	28.6251	21.8798	6.07193	6.71266	6.81532	3.30817	4.94587	4.81818
ASHGA5P047598	0.0045041	0.101588	3.169	up	noncoding	ENST00000432120	RP11-119K6.6	GENCODE	645	chr10	+	96337195	96370995		GAATATGATTTGCAGAAATCTCAGTTCAGGAGTTTAGCAAAGTTTATGAATGTGTACAGC	intron sense-overlapping	NM_018063	HELLS	lymphoid-specific helicase	+	96305573	96361856	69.0278	23.7807	6.14196	4.47794	76.4101	68.1281	62.5453	35.1001	17.5231	18.719	5.60375	6.41416	6.40797	4.53792	4.27377	4.62211
ASHGA5P050965	0.00678939	0.120224	3.42468	up	noncoding	ENST00000400465	FER1L4	GENCODE	3350	chr20	-	34146513	34171889		TCTTTTTTAGGGCAAGGTGGAGGCAGAGTTTGAGCTGCTGACTGTGGAGGAGGCCGAGAA	intergenic							165.08	56.8953	7.42293	5.64696	195.652	153.691	145.896	98.9151	38.6605	33.1103	7.02354	7.59676	7.64849	6.21002	5.36831	5.36254
ASHGA5P021875	0.01576	0.176496	2.16591	up	noncoding	NR_046372	P2RX4	RefSeq	2081	chr12	+	121647663	121671909		TGGCACACAGGAGTCTCAACAGGCAGGTGCGTAGCTTTCAACGGGTCTGTCAAGACGTGT	exon sense-overlapping	NM_001256796	P2RX4	P2X purinoceptor 4 isoform 1	+	121647663	121671909	211.516	97.1634	7.60151	6.48654	379.435	135.227	119.887	146.482	77.3146	67.6933	8.02181	7.41345	7.36928	6.84551	6.32289	6.29121
ASHGA5P021875	0.01576	0.176496	2.16591	up	noncoding	NR_046372	P2RX4	RefSeq	2081	chr12	+	121647663	121671909		TGGCACACAGGAGTCTCAACAGGCAGGTGCGTAGCTTTCAACGGGTCTGTCAAGACGTGT	exon sense-overlapping	NM_001261397	P2RX4	P2X purinoceptor 4 isoform 3	+	121647663	121671909	211.516	97.1634	7.60151	6.48654	379.435	135.227	119.887	146.482	77.3146	67.6933	8.02181	7.41345	7.36928	6.84551	6.32289	6.29121
ASHGA5P021875	0.01576	0.176496	2.16591	up	noncoding	NR_046372	P2RX4	RefSeq	2081	chr12	+	121647663	121671909		TGGCACACAGGAGTCTCAACAGGCAGGTGCGTAGCTTTCAACGGGTCTGTCAAGACGTGT	exon sense-overlapping	NM_001261398	P2RX4	P2X purinoceptor 4 isoform 4	+	121647663	121671909	211.516	97.1634	7.60151	6.48654	379.435	135.227	119.887	146.482	77.3146	67.6933	8.02181	7.41345	7.36928	6.84551	6.32289	6.29121
ASHGA5P021875	0.01576	0.176496	2.16591	up	noncoding	NR_046372	P2RX4	RefSeq	2081	chr12	+	121647663	121671909		TGGCACACAGGAGTCTCAACAGGCAGGTGCGTAGCTTTCAACGGGTCTGTCAAGACGTGT	exon sense-overlapping	NM_002560	P2RX4	P2X purinoceptor 4 isoform 2	+	121647663	121671909	211.516	97.1634	7.60151	6.48654	379.435	135.227	119.887	146.482	77.3146	67.6933	8.02181	7.41345	7.36928	6.84551	6.32289	6.29121
ASHGA5P032878	0.00775368	0.126054	2.04619	up	noncoding	ENST00000480811	C17orf76-AS1	GENCODE	968	chr17	+	16342640	16345146	ENST00000497774	ACCCCGAGGGCGGTGTACGTCGGTAAGATTGTAACAGTATTACTGGAAGACTTATTCGAC	intergenic							67.9086	31.3717	5.9272	4.89426	122.374	39.4892	41.8624	43.2893	25.7004	25.1253	6.31497	5.64947	5.81715	4.88938	4.79305	5.00034
ASHGA5P036857	0.00726232	0.123036	2.0554	up	noncoding	ENST00000417346	RP4-800J21.3	GENCODE	1540	chr20	-	55959215	55968118		TGGGATTCATAAGAGGAGGAAGAAACCTATCATGCTGACGGGTAGTGAAGAAGAGAAATG	natural antisense	NM_017495	RBM38	RNA-binding protein 38 isoform a	+	55966453	55984386	47.1813	23.5841	5.53247	4.49305	68.0724	37.9174	35.554	29.2678	18.3476	23.1368	5.43193	5.59383	5.57165	4.2514	4.33838	4.88938
ASHGA5P036857	0.00726232	0.123036	2.0554	up	noncoding	ENST00000417346	RP4-800J21.3	GENCODE	1540	chr20	-	55959215	55968118		TGGGATTCATAAGAGGAGGAAGAAACCTATCATGCTGACGGGTAGTGAAGAAGAGAAATG	natural antisense	NM_183425	RBM38	RNA-binding protein 38 isoform b	+	55966453	55984386	47.1813	23.5841	5.53247	4.49305	68.0724	37.9174	35.554	29.2678	18.3476	23.1368	5.43193	5.59383	5.57165	4.2514	4.33838	4.88938
ASHGA5P043961	0.0403301	0.27892	2.3808	up	noncoding	uc022anq.1	TRBV	UCSC_knowngene	90	chr7	+	142334824	142334914		CTCTGACAGTGACCAGTGCCCATCCTGAAGACAGCAGCTTCTACATCTGCAGTGCTAGAG	intergenic							181.695	83.1324	7.56094	6.30949	168.116	201.041	175.929	86.0616	84.7454	78.5901	6.79288	7.97933	7.91062	5.98035	6.44974	6.49839
ASHGA5P016620	0.0435654	0.288905	2.63589	up	noncoding	NR_047555	UBE2V1	RefSeq	2432	chr20	-	48697660	48729735		ACGGGCTCGGCTGGAACAGTGCTGAGTCAATTCATTTACCATGACGCTGCCCCAGGCACT	exon sense-overlapping	NM_001032288	UBE2V1	ubiquitin-conjugating enzyme E2 variant 1 isoform d	-	48697660	48729735	35.309	14.8614	4.9417	3.5434	64.7706	16.5856	24.5707	31.1173	8.14244	5.32449	5.35382	4.46084	5.01042	4.34748	3.2018	3.08094
ASHGA5P016620	0.0435654	0.288905	2.63589	up	noncoding	NR_047555	UBE2V1	RefSeq	2432	chr20	-	48697660	48729735		ACGGGCTCGGCTGGAACAGTGCTGAGTCAATTCATTTACCATGACGCTGCCCCAGGCACT	exon sense-overlapping	NM_001257393	UBE2V1	ubiquitin-conjugating enzyme E2 variant 1 isoform a	-	48697660	48732496	35.309	14.8614	4.9417	3.5434	64.7706	16.5856	24.5707	31.1173	8.14244	5.32449	5.35382	4.46084	5.01042	4.34748	3.2018	3.08094
ASHGA5P016620	0.0435654	0.288905	2.63589	up	noncoding	NR_047555	UBE2V1	RefSeq	2432	chr20	-	48697660	48729735		ACGGGCTCGGCTGGAACAGTGCTGAGTCAATTCATTTACCATGACGCTGCCCCAGGCACT	exon sense-overlapping	NM_001257394	UBE2V1	ubiquitin-conjugating enzyme E2 variant 1 isoform c	-	48697660	48732496	35.309	14.8614	4.9417	3.5434	64.7706	16.5856	24.5707	31.1173	8.14244	5.32449	5.35382	4.46084	5.01042	4.34748	3.2018	3.08094
ASHGA5P016620	0.0435654	0.288905	2.63589	up	noncoding	NR_047555	UBE2V1	RefSeq	2432	chr20	-	48697660	48729735		ACGGGCTCGGCTGGAACAGTGCTGAGTCAATTCATTTACCATGACGCTGCCCCAGGCACT	exon sense-overlapping	NM_001257395	UBE2V1	ubiquitin-conjugating enzyme E2 variant 1 isoform e	-	48697660	48729735	35.309	14.8614	4.9417	3.5434	64.7706	16.5856	24.5707	31.1173	8.14244	5.32449	5.35382	4.46084	5.01042	4.34748	3.2018	3.08094
ASHGA5P016620	0.0435654	0.288905	2.63589	up	noncoding	NR_047555	UBE2V1	RefSeq	2432	chr20	-	48697660	48729735		ACGGGCTCGGCTGGAACAGTGCTGAGTCAATTCATTTACCATGACGCTGCCCCAGGCACT	exon sense-overlapping	NM_001257396	UBE2V1	ubiquitin-conjugating enzyme E2 variant 1 isoform f	-	48697660	48729735	35.309	14.8614	4.9417	3.5434	64.7706	16.5856	24.5707	31.1173	8.14244	5.32449	5.35382	4.46084	5.01042	4.34748	3.2018	3.08094
ASHGA5P016620	0.0435654	0.288905	2.63589	up	noncoding	NR_047555	UBE2V1	RefSeq	2432	chr20	-	48697660	48729735		ACGGGCTCGGCTGGAACAGTGCTGAGTCAATTCATTTACCATGACGCTGCCCCAGGCACT	exon sense-overlapping	NM_001257397	UBE2V1	ubiquitin-conjugating enzyme E2 variant 1 isoform g	-	48697660	48729735	35.309	14.8614	4.9417	3.5434	64.7706	16.5856	24.5707	31.1173	8.14244	5.32449	5.35382	4.46084	5.01042	4.34748	3.2018	3.08094
ASHGA5P016620	0.0435654	0.288905	2.63589	up	noncoding	NR_047555	UBE2V1	RefSeq	2432	chr20	-	48697660	48729735		ACGGGCTCGGCTGGAACAGTGCTGAGTCAATTCATTTACCATGACGCTGCCCCAGGCACT	exon sense-overlapping	NM_001257398	UBE2V1	ubiquitin-conjugating enzyme E2 variant 1 isoform g	-	48697660	48729735	35.309	14.8614	4.9417	3.5434	64.7706	16.5856	24.5707	31.1173	8.14244	5.32449	5.35382	4.46084	5.01042	4.34748	3.2018	3.08094
ASHGA5P016620	0.0435654	0.288905	2.63589	up	noncoding	NR_047555	UBE2V1	RefSeq	2432	chr20	-	48697660	48729735		ACGGGCTCGGCTGGAACAGTGCTGAGTCAATTCATTTACCATGACGCTGCCCCAGGCACT	exon sense-overlapping	NM_001257399	UBE2V1	ubiquitin-conjugating enzyme E2 variant 1 isoform g	-	48697660	48729735	35.309	14.8614	4.9417	3.5434	64.7706	16.5856	24.5707	31.1173	8.14244	5.32449	5.35382	4.46084	5.01042	4.34748	3.2018	3.08094
ASHGA5P016620	0.0435654	0.288905	2.63589	up	noncoding	NR_047555	UBE2V1	RefSeq	2432	chr20	-	48697660	48729735		ACGGGCTCGGCTGGAACAGTGCTGAGTCAATTCATTTACCATGACGCTGCCCCAGGCACT	exon sense-overlapping	NM_021988	UBE2V1	ubiquitin-conjugating enzyme E2 variant 1 isoform a	-	48697660	48732496	35.309	14.8614	4.9417	3.5434	64.7706	16.5856	24.5707	31.1173	8.14244	5.32449	5.35382	4.46084	5.01042	4.34748	3.2018	3.08094
ASHGA5P016620	0.0435654	0.288905	2.63589	up	noncoding	NR_047555	UBE2V1	RefSeq	2432	chr20	-	48697660	48729735		ACGGGCTCGGCTGGAACAGTGCTGAGTCAATTCATTTACCATGACGCTGCCCCAGGCACT	exon sense-overlapping	NM_022442	UBE2V1	ubiquitin-conjugating enzyme E2 variant 1 isoform c	-	48697660	48732496	35.309	14.8614	4.9417	3.5434	64.7706	16.5856	24.5707	31.1173	8.14244	5.32449	5.35382	4.46084	5.01042	4.34748	3.2018	3.08094
ASHGA5P016620	0.0435654	0.288905	2.63589	up	noncoding	NR_047555	UBE2V1	RefSeq	2432	chr20	-	48697660	48729735		ACGGGCTCGGCTGGAACAGTGCTGAGTCAATTCATTTACCATGACGCTGCCCCAGGCACT	exon sense-overlapping	NM_199144	UBE2V1	ubiquitin-conjugating enzyme E2 variant 1 isoform a	-	48697660	48732496	35.309	14.8614	4.9417	3.5434	64.7706	16.5856	24.5707	31.1173	8.14244	5.32449	5.35382	4.46084	5.01042	4.34748	3.2018	3.08094
ASHGA5P016620	0.0435654	0.288905	2.63589	up	noncoding	NR_047555	UBE2V1	RefSeq	2432	chr20	-	48697660	48729735		ACGGGCTCGGCTGGAACAGTGCTGAGTCAATTCATTTACCATGACGCTGCCCCAGGCACT	exon sense-overlapping	NM_199203	TMEM189-UBE2V1	TMEM189-UBE2V1 fusion protein	-	48697660	48770335	35.309	14.8614	4.9417	3.5434	64.7706	16.5856	24.5707	31.1173	8.14244	5.32449	5.35382	4.46084	5.01042	4.34748	3.2018	3.08094
ASHGA5P002210	0.0497506	0.308819	2.68482	up	noncoding	ENST00000255183	RP11-445H22.3	GENCODE	1001	chr20	-	43285091	43292139	NR_034104	CCTGGAGACAGCATCATCAAGCGAAAACGTATGAGGAAGAAAATAGCAGATGAGAAGAAT	intergenic							17.0088	7.47132	4.00003	2.5752	16.0852	22.2047	12.7365	12.414	5	5	3.13273	4.85811	4.00925	2.81141	2.42307	2.49113
ASHGA5P020029	0.0322551	0.249072	2.4151	up	noncoding	ENST00000506914	RP11-38L15.3	GENCODE	669	chr10	+	46951471	46966835		CAGATAATTCACACAGAAAGAAGGACGAGGGATTGGATCAAGCTGGGGCGAGATAGAGTG	intronic antisense	NM_031912	SYT15	synaptotagmin-15 isoform a	-	46957880	46970601	30.7387	13.6407	4.76251	3.49043	55.4155	15.4618	21.3388	27.3183	7.41903	6.18457	5.12206	4.36647	4.79901	4.14045	3.07972	3.25113
ASHGA5P020029	0.0322551	0.249072	2.4151	up	noncoding	ENST00000506914	RP11-38L15.3	GENCODE	669	chr10	+	46951471	46966835		CAGATAATTCACACAGAAAGAAGGACGAGGGATTGGATCAAGCTGGGGCGAGATAGAGTG	intronic antisense	NM_181519	SYT15	synaptotagmin-15 isoform b	-	46955443	46970601	30.7387	13.6407	4.76251	3.49043	55.4155	15.4618	21.3388	27.3183	7.41903	6.18457	5.12206	4.36647	4.79901	4.14045	3.07972	3.25113
ASHGA5P027894	0.00682221	0.120224	2.80156	up	noncoding	TCONS_00012034	XLOC_005567	LincRNAs identified by Cabili et al	721	chr6	-	277863	286279		AACAACAACTAACATGAGGACAACTGCTGGGAAGAGGCTGAAGCAATTGCAGCATGATCA	intergenic							90.1911	34.3358	6.52493	5.03871	103.53	94.5968	72.4468	41.4319	28.8396	32.7359	6.06825	6.88923	6.61732	4.81254	4.95636	5.34722
ASHGA5P033795	0.0466119	0.299108	2.16899	up	noncoding	ENST00000577354	RP11-449D8.5	GENCODE	472	chr18	+	22305744	22346609		TCAATCTTCTTTGCCACGTCATGCATGCCCTTGAAGCATTAGAATTCCTTAAAGCTTCAT	intergenic							23.6854	11.0642	4.44621	3.32919	30.8263	27.8487	12.3812	17.2191	10.6481	5.32545	4.20946	5.16207	3.96711	3.32138	3.58463	3.08157
ASHGA5P039911	0.0241331	0.215379	5.32115	up	noncoding	ENST00000511279	RP11-109E24.1	GENCODE	1128	chr4	+	42708123	42709352		GTTTTTGAGATATTGGGAATGTTGCTGACCTGTAATACTGATTCCTATTGTGAATTCCTT	intergenic							33.8301	7.79753	5.01682	2.60508	22.4202	42.8272	36.2428	13.3926	5	5	3.68848	5.76209	5.59989	2.90105	2.42307	2.49113
ASHGA5P026823	0.0242209	0.215852	2.40931	up	noncoding	ENST00000581173	RP11-728F11.4	GENCODE	587	chr11	+	117704624	117709522		TAGGTGATCACTTGCCTTCGAGAGCCCCATCCAGAAGACGGGAGTAATGAGCCCTGCTCT	intronic antisense	NM_001164831	FXYD6	FXYD domain-containing ion transport regulator 6 precursor	-	117707690	117748201	123.78	48.1846	6.7912	5.52258	224.792	73.585	72.9617	45.374	48.9367	50.243	7.22274	6.52087	6.62999	4.96503	5.69377	5.90895
ASHGA5P026823	0.0242209	0.215852	2.40931	up	noncoding	ENST00000581173	RP11-728F11.4	GENCODE	587	chr11	+	117704624	117709522		TAGGTGATCACTTGCCTTCGAGAGCCCCATCCAGAAGACGGGAGTAATGAGCCCTGCTCT	intronic antisense	NM_001164832	FXYD6	FXYD domain-containing ion transport regulator 6 precursor	-	117707690	117747746	123.78	48.1846	6.7912	5.52258	224.792	73.585	72.9617	45.374	48.9367	50.243	7.22274	6.52087	6.62999	4.96503	5.69377	5.90895
ASHGA5P026823	0.0242209	0.215852	2.40931	up	noncoding	ENST00000581173	RP11-728F11.4	GENCODE	587	chr11	+	117704624	117709522		TAGGTGATCACTTGCCTTCGAGAGCCCCATCCAGAAGACGGGAGTAATGAGCCCTGCTCT	intronic antisense	NM_001164836	FXYD6	FXYD domain-containing ion transport regulator 6 precursor	-	117707690	117747746	123.78	48.1846	6.7912	5.52258	224.792	73.585	72.9617	45.374	48.9367	50.243	7.22274	6.52087	6.62999	4.96503	5.69377	5.90895
ASHGA5P026823	0.0242209	0.215852	2.40931	up	noncoding	ENST00000581173	RP11-728F11.4	GENCODE	587	chr11	+	117704624	117709522		TAGGTGATCACTTGCCTTCGAGAGCCCCATCCAGAAGACGGGAGTAATGAGCCCTGCTCT	intronic antisense	NM_001164837	FXYD6	FXYD domain-containing ion transport regulator 6 precursor	-	117707690	117747746	123.78	48.1846	6.7912	5.52258	224.792	73.585	72.9617	45.374	48.9367	50.243	7.22274	6.52087	6.62999	4.96503	5.69377	5.90895
ASHGA5P026823	0.0242209	0.215852	2.40931	up	noncoding	ENST00000581173	RP11-728F11.4	GENCODE	587	chr11	+	117704624	117709522		TAGGTGATCACTTGCCTTCGAGAGCCCCATCCAGAAGACGGGAGTAATGAGCCCTGCTCT	intronic antisense	NM_001204268	FXYD6-FXYD2	FXYD6-FXYD2 read-through protein isoform 1 precursor	-	117690789	117747746	123.78	48.1846	6.7912	5.52258	224.792	73.585	72.9617	45.374	48.9367	50.243	7.22274	6.52087	6.62999	4.96503	5.69377	5.90895
ASHGA5P026823	0.0242209	0.215852	2.40931	up	noncoding	ENST00000581173	RP11-728F11.4	GENCODE	587	chr11	+	117704624	117709522		TAGGTGATCACTTGCCTTCGAGAGCCCCATCCAGAAGACGGGAGTAATGAGCCCTGCTCT	intronic antisense	NM_001243598	FXYD6-FXYD2	FXYD6-FXYD2 read-through protein isoform 2 precursor	-	117690789	117747746	123.78	48.1846	6.7912	5.52258	224.792	73.585	72.9617	45.374	48.9367	50.243	7.22274	6.52087	6.62999	4.96503	5.69377	5.90895
ASHGA5P026823	0.0242209	0.215852	2.40931	up	noncoding	ENST00000581173	RP11-728F11.4	GENCODE	587	chr11	+	117704624	117709522		TAGGTGATCACTTGCCTTCGAGAGCCCCATCCAGAAGACGGGAGTAATGAGCCCTGCTCT	intronic antisense	NM_022003	FXYD6	FXYD domain-containing ion transport regulator 6 precursor	-	117707690	117747746	123.78	48.1846	6.7912	5.52258	224.792	73.585	72.9617	45.374	48.9367	50.243	7.22274	6.52087	6.62999	4.96503	5.69377	5.90895
ASHGA5P021740	0.00790625	0.127474	4.59552	up	noncoding	NR_033955	P2RX7	RefSeq	3543	chr12	+	121570630	121624354	NR_033950, NR_033956	GGCAATTCAGATACGCCAAGTACTACAAGGAAAACAATGTTGAGAAACGGACTCTGATAA	exon sense-overlapping	NM_002562	P2RX7	P2X purinoceptor 7	+	121570630	121624354	37.2326	8.10871	4.83137	2.63115	78.7126	17.2029	15.7824	14.3261	5	5	5.64732	4.51065	4.33615	2.97923	2.42307	2.49113
ASHGA5P018666	0.00160013	0.0652714	4.26135	up	noncoding	ENST00000456327	AC073479.1	GENCODE	1434	chr2	+	6072818	6120819		TAAGTAGGAGAGGGAGAAGAAAGTACTGCTTTGATCTAAAATTAAGCAAACGTTCTTCAA	intergenic							31.9438	7.99844	4.92549	2.83418	49.2206	24.2929	22.318	9.804	9.19133	5	4.9368	4.97269	4.86698	2.63775	3.37367	2.49113
ASHGA5P056439	0.00121753	0.0588746	2.87976	up	noncoding	TCONS_00004288	XLOC_002133	LincRNAs identified by Cabili et al	237	chr2	-	65278454	65283268		ACATTCGCGTCTGCAAGACCCGGCGGCGCGACCGAGGCCCGAACAGCATTATTCACAAGA	intergenic							196.951	69.2411	7.57124	6.04529	323.04	137.929	129.885	74.4492	68.1584	65.1157	7.78467	7.44517	7.48387	5.74503	6.14752	6.24331
ASHGA5P016889	0.0102878	0.143089	2.82052	up	noncoding	uc002uns.1	AK125001	UCSC_knowngene	1765	chr2	+	181988563	182264280		CAACTCAGAGTTTCATCCTAAACTGAGAGACCAACATCAAAAGAATCTTCTCAAGTTTCT	intergenic							305.777	119.552	8.28054	6.78457	433.018	255.468	228.844	94.4297	137.879	126.347	8.22009	8.32208	8.29943	6.13244	7.09965	7.12163
ASHGA5P053210	0.00885135	0.132435	6.56956	up	noncoding	ENST00000411909	AZGP1P1	pseudogene	902	chr7	+	99578384	99585158		ATGATGGAAAGGACTACATTGAATTCAACAAAGAAATCCCAGCCTGAGTCCCCTTGGTCC								6251.1	794.192	12.2336	9.51778	13666.4	2753.5	2333.38	705.576	867.161	809.838	13.3486	11.7137	11.6385	9.28875	9.62632	9.63828
ASHGA5P039729	0.00998276	0.140272	2.855	up	noncoding	ENST00000512674	RP11-290F5.1	GENCODE	2040	chr4	-	185286340	185291024		GCATGATCTTGACTCAAGAAACTTATAGTCCTGATAAGAACTTCCACCAGAATTCCAGAT	intergenic							143.752	46.339	6.98597	5.47248	263.874	98.5039	68.878	49.3539	49.3085	40.3547	7.47079	6.94381	6.54331	5.09722	5.70321	5.617
ASHGA5P018371	0.0273773	0.229875	4.38984	up	noncoding	ENST00000452659	LINC00426	GENCODE	469	chr13	-	30937312	30947169		AGGCAAAAAGCAAATGGGGGATCTCAGAAGTCTTAATGAAGTAACTATCCCTGAACACTG	intergenic							44.3107	12.3217	5.36941	3.23524	73.143	30.1658	29.6233	11.7013	20.2638	5	5.54178	5.26722	5.29924	2.74304	4.47157	2.49113
ASHGA5P017522	0.0170327	0.183246	2.6678	up	noncoding	ENST00000442687	AC034228.7	pseudogene	1578	chr5	-	131142923	131281198		GTGCTTCAAATTCAGAATCAGTTATAGATAATGCAGCTTGTGAGATTTTACTTGCTGAGA								21.1057	6.83868	4.36118	2.94553	27.353	20.1516	15.8125	5.98048	9.01902	5.51654	4.01531	4.72805	4.34018	2.37015	3.34578	3.12066
ASHGA5P046293	0.0076636	0.125585	2.20788	up	noncoding	ENST00000563601	RP11-390B4.5	GENCODE	2595	chr10	-	17683282	17685877		TACATACTAGTATTGAGAGCAGTATCCGTGCATTCTGACCTAGAATGACTTTAGCTGTGG	bidirectional	NM_003473	STAM	signal transducing adapter molecule 1	+	17686123	17758821	28.8514	14.1868	4.84072	3.69806	37.3513	23.2711	25.9318	22.7775	9.34775	10.4352	4.50917	4.91871	5.09428	3.82292	3.39714	3.87412
ASHGA5P042742	0.0228648	0.211066	2.57805	up	noncoding	ENST00000436492	RP1-125N5.2	GENCODE	557	chr6	+	169116744	169123604		TGCCCTGGGTCCCTTGGAATAAGCTTGATTTAATTATCAAATTACATGGAAAGAAATAAG	intergenic							291.123	101.369	7.95883	6.59255	569.113	181.079	123.175	107.91	107.001	89.1972	8.63479	7.83261	7.40908	6.35152	6.76062	6.66551
ASHGA5P056660	0.00605951	0.11518	5.4955	up	noncoding	TCONS_00007003	XLOC_002865	LincRNAs identified by Cabili et al	363	chr3	+	148943133	148944127	TCONS_00006262	AATTTTAGAGGTGACTGCGTGACAATTCTGAGAGGCCAATGCCAATGAGAGAAAAGTTTA	intergenic							29.4025	5	4.87034	2.41209	26.2733	32.3864	29.5477	5	5	5	3.95	5.36581	5.29521	2.32206	2.42307	2.49113
ASHGA5P056411	0.0317222	0.247469	3.30521	up	noncoding	TCONS_00004016	XLOC_001855	LincRNAs identified by Cabili et al	761	chr2	+	217259850	217264406		TAAAACAGGAGAGGAGGTTGGAATTGCCAGCTTCCAATTTGCAGGCTTCAGATTCAGCTT	intergenic							61.4987	20.2012	5.94647	4.22173	55.0552	77.1593	52.2815	22.5135	26.059	12.0311	5.11001	6.58707	6.14233	3.80605	4.8132	4.04593
ASHGA5P045031	0.00400855	0.0965272	6.31946	up	noncoding	ENST00000522875	PVT1	GENCODE	922	chr8	+	129001506	129108902		GCCAACAGAGATTTTGAGAAACACATTGAAGGATCTGTTAACACTTGATATACCCAATAA	intergenic							157.224	22.04	7.05795	4.39815	305.615	96.6793	69.3774	22.837	22.0291	21.254	7.70329	6.91789	6.55267	3.82751	4.58349	4.78345
ASHGA5P028556	0.000604115	0.0482864	3.99498	up	noncoding	ENST00000425586	DLEU2	GENCODE	1267	chr13	-	50601268	50699856		GGACTTACAGGAGAATTGAACAGTTGTTTCTGCTGACTCAGTAAAAAGTCTTCATTTTAT	intronic antisense	ENST00000378180	DLEU1	deleted in lymphocytic leukemia 1 (non-protein coding) [Source:HGNC Symbol;Acc:13747]	+	50656306	50679433	898.329	231.524	9.76399	7.7658	1509.43	646.566	538.993	224.042	239.885	230.645	10.0818	9.65598	9.5542	7.52157	7.85224	7.92359
ASHGA5P015907	0.0239427	0.214607	2.08101	up	noncoding	ENST00000424617	AC068491.1	GENCODE	718	chr2	-	112227094	112237838	ENST00000414030	AAATCATTTTTTATTTGGACTCACGCCCAAAGTTACGGAGGACCCAGCAACCATCTCCTG	intergenic							45.1962	23.1667	5.52375	4.46646	49.5841	42.7486	43.2559	30.6161	21.5221	17.362	4.94853	5.75862	5.86409	4.32055	4.55386	4.52498
ASHGA5P022882	0.0161899	0.178531	2.52553	up	noncoding	ENST00000564524	FAM157C	GENCODE	292	chr16	+	90195030	90210262		CCAGGCTCAGAGCCACCTAAGCTGAAGATTCCCTTGAGAACAAGTACTGTCCCTAGTTTC	intergenic							938.641	352.315	9.7089	8.37231	1797.6	568.387	449.934	377.343	337.508	342.094	10.3647	9.47399	9.28799	8.35595	8.31513	8.44586
ASHGA5P032078	0.0364422	0.265149	2.02746	up	noncoding	uc002fuc.1	AJ276246	UCSC_knowngene	374	chr17	-	2139006	2139380		ATTGGCAGGGTTTTAAATGTTCTGATGACCAGGTCAGGGTCAAAGGATGTTACCAGGATT	intron sense-overlapping	NM_001256827	SMG6	telomerase-binding protein EST1A isoform 3	-	1963132	2169493	21.7332	10.0389	4.18914	3.16946	40.8736	14.1101	10.2158	18.215	5.89258	6.00904	4.65381	4.24799	3.66561	3.42396	2.86732	3.2171
ASHGA5P032078	0.0364422	0.265149	2.02746	up	noncoding	uc002fuc.1	AJ276246	UCSC_knowngene	374	chr17	-	2139006	2139380		ATTGGCAGGGTTTTAAATGTTCTGATGACCAGGTCAGGGTCAAAGGATGTTACCAGGATT	intron sense-overlapping	NM_001256828	SMG6	telomerase-binding protein EST1A isoform 3	-	1963132	2140141	21.7332	10.0389	4.18914	3.16946	40.8736	14.1101	10.2158	18.215	5.89258	6.00904	4.65381	4.24799	3.66561	3.42396	2.86732	3.2171
ASHGA5P032078	0.0364422	0.265149	2.02746	up	noncoding	uc002fuc.1	AJ276246	UCSC_knowngene	374	chr17	-	2139006	2139380		ATTGGCAGGGTTTTAAATGTTCTGATGACCAGGTCAGGGTCAAAGGATGTTACCAGGATT	intron sense-overlapping	NM_017575	SMG6	telomerase-binding protein EST1A isoform 1	-	1963132	2207069	21.7332	10.0389	4.18914	3.16946	40.8736	14.1101	10.2158	18.215	5.89258	6.00904	4.65381	4.24799	3.66561	3.42396	2.86732	3.2171
ASHGA5P029389	0.00609334	0.115266	2.76294	up	noncoding	uc021set.1	AK128652	UCSC_knowngene	1608	chr14	-	106326590	106329064		TCAATCAGATAGTGCTGAAGACAGGACTGTGGAGACACCTTAGAAGGACAGATTCTGTTC	intergenic							19.9824	8.33225	4.12371	2.6575	36.3435	10.0979	13.5059	14.9968	5	5	4.46465	3.80867	4.09779	3.05831	2.42307	2.49113
ASHGA5P025981	0.0106147	0.145307	3.54776	up	noncoding	NR_047681	BLNK	RefSeq	1541	chr10	-	97951454	98031273	NM_001114094, NM_001258440, NM_001258441, NM_001258442, NM_013314, NR_047680, NR_047682, NR_047683	GGACTACGCTTCAGGTAAGAGAGCCCTGCTGACGAAGAGGAGCAGTGGTCCGATGACTTT	exon sense-overlapping	NM_001114094	BLNK	B-cell linker protein isoform 2	-	97951454	98031333	175.785	52.5868	7.32095	5.49404	317.492	108	101.862	93.6001	39.9531	24.2073	7.75854	7.08091	7.12338	6.11742	5.41344	4.95125
ASHGA5P025981	0.0106147	0.145307	3.54776	up	noncoding	NR_047681	BLNK	RefSeq	1541	chr10	-	97951454	98031273	NM_001114094, NM_001258440, NM_001258441, NM_001258442, NM_013314, NR_047680, NR_047682, NR_047683	GGACTACGCTTCAGGTAAGAGAGCCCTGCTGACGAAGAGGAGCAGTGGTCCGATGACTTT	exon sense-overlapping	NM_001258440	BLNK	B-cell linker protein isoform 3	-	97951454	98031273	175.785	52.5868	7.32095	5.49404	317.492	108	101.862	93.6001	39.9531	24.2073	7.75854	7.08091	7.12338	6.11742	5.41344	4.95125
ASHGA5P025981	0.0106147	0.145307	3.54776	up	noncoding	NR_047681	BLNK	RefSeq	1541	chr10	-	97951454	98031273	NM_001114094, NM_001258440, NM_001258441, NM_001258442, NM_013314, NR_047680, NR_047682, NR_047683	GGACTACGCTTCAGGTAAGAGAGCCCTGCTGACGAAGAGGAGCAGTGGTCCGATGACTTT	exon sense-overlapping	NM_001258441	BLNK	B-cell linker protein isoform 4	-	97951454	98031273	175.785	52.5868	7.32095	5.49404	317.492	108	101.862	93.6001	39.9531	24.2073	7.75854	7.08091	7.12338	6.11742	5.41344	4.95125
ASHGA5P025981	0.0106147	0.145307	3.54776	up	noncoding	NR_047681	BLNK	RefSeq	1541	chr10	-	97951454	98031273	NM_001114094, NM_001258440, NM_001258441, NM_001258442, NM_013314, NR_047680, NR_047682, NR_047683	GGACTACGCTTCAGGTAAGAGAGCCCTGCTGACGAAGAGGAGCAGTGGTCCGATGACTTT	exon sense-overlapping	NM_001258442	BLNK	B-cell linker protein isoform 5	-	97951454	98031273	175.785	52.5868	7.32095	5.49404	317.492	108	101.862	93.6001	39.9531	24.2073	7.75854	7.08091	7.12338	6.11742	5.41344	4.95125
ASHGA5P025981	0.0106147	0.145307	3.54776	up	noncoding	NR_047681	BLNK	RefSeq	1541	chr10	-	97951454	98031273	NM_001114094, NM_001258440, NM_001258441, NM_001258442, NM_013314, NR_047680, NR_047682, NR_047683	GGACTACGCTTCAGGTAAGAGAGCCCTGCTGACGAAGAGGAGCAGTGGTCCGATGACTTT	exon sense-overlapping	NM_013314	BLNK	B-cell linker protein isoform 1	-	97951454	98031333	175.785	52.5868	7.32095	5.49404	317.492	108	101.862	93.6001	39.9531	24.2073	7.75854	7.08091	7.12338	6.11742	5.41344	4.95125
ASHGA5P019471	0.0162975	0.178915	2.11291	up	noncoding	NR_028500	LDHA	RefSeq	2108	chr11	+	18415935	18429765		CTTAATGAAGACTATAATGTAACTGCAAACTCCAAGCTGGTCATTATCACGGCTGGGGCA	exon sense-overlapping	NM_001135239	LDHA	L-lactate dehydrogenase A chain isoform 2	+	18415935	18429765	9557.22	4923.11	13.1998	12.1205	16608	6419.98	5643.69	4029.48	5560.67	5179.17	13.6574	12.9673	12.9745	11.8315	12.2643	12.2657
ASHGA5P019471	0.0162975	0.178915	2.11291	up	noncoding	NR_028500	LDHA	RefSeq	2108	chr11	+	18415935	18429765		CTTAATGAAGACTATAATGTAACTGCAAACTCCAAGCTGGTCATTATCACGGCTGGGGCA	exon sense-overlapping	NM_001165414	LDHA	L-lactate dehydrogenase A chain isoform 3	+	18417812	18429765	9557.22	4923.11	13.1998	12.1205	16608	6419.98	5643.69	4029.48	5560.67	5179.17	13.6574	12.9673	12.9745	11.8315	12.2643	12.2657
ASHGA5P019471	0.0162975	0.178915	2.11291	up	noncoding	NR_028500	LDHA	RefSeq	2108	chr11	+	18415935	18429765		CTTAATGAAGACTATAATGTAACTGCAAACTCCAAGCTGGTCATTATCACGGCTGGGGCA	exon sense-overlapping	NM_001165415	LDHA	L-lactate dehydrogenase A chain isoform 4	+	18415935	18429765	9557.22	4923.11	13.1998	12.1205	16608	6419.98	5643.69	4029.48	5560.67	5179.17	13.6574	12.9673	12.9745	11.8315	12.2643	12.2657
ASHGA5P019471	0.0162975	0.178915	2.11291	up	noncoding	NR_028500	LDHA	RefSeq	2108	chr11	+	18415935	18429765		CTTAATGAAGACTATAATGTAACTGCAAACTCCAAGCTGGTCATTATCACGGCTGGGGCA	exon sense-overlapping	NM_001165416	LDHA	L-lactate dehydrogenase A chain isoform 5	+	18415935	18429765	9557.22	4923.11	13.1998	12.1205	16608	6419.98	5643.69	4029.48	5560.67	5179.17	13.6574	12.9673	12.9745	11.8315	12.2643	12.2657
ASHGA5P019471	0.0162975	0.178915	2.11291	up	noncoding	NR_028500	LDHA	RefSeq	2108	chr11	+	18415935	18429765		CTTAATGAAGACTATAATGTAACTGCAAACTCCAAGCTGGTCATTATCACGGCTGGGGCA	exon sense-overlapping	NM_005566	LDHA	L-lactate dehydrogenase A chain isoform 1	+	18415935	18429765	9557.22	4923.11	13.1998	12.1205	16608	6419.98	5643.69	4029.48	5560.67	5179.17	13.6574	12.9673	12.9745	11.8315	12.2643	12.2657
ASHGA5P036110	1.33385e-06	0.00619907	5.54591	up	noncoding	ENST00000429666	RP4-799D16.1	GENCODE	614	chr1	-	25436948	25439611		GATCCTTCTAGACACACGCTTAGTGCATTAAAGGAAAATCATTCGCAGTCTAAATGGGTT	intergenic							30.8364	5	4.88351	2.41209	46.8223	23.4204	22.2666	5	5	5	4.86058	4.92695	4.863	2.32206	2.42307	2.49113
ASHGA5P056639	0.000876629	0.0552425	2.53829	up	noncoding	TCONS_00006867	XLOC_002675	LincRNAs identified by Cabili et al	266	chr3	+	58468995	58470480	TCONS_00006036, TCONS_00006865	CTGGTTGCTGAGTCATAATGGTGAAGAGGATGGTGACATCCAAGGACAACCACAGGGCCT	intergenic							46.886	18.3555	5.4273	4.08344	79.3697	32.7548	28.5336	29.1215	13.7601	12.1848	5.65964	5.38171	5.24053	4.24438	3.94527	4.06067
ASHGA5P046755	0.0322571	0.249072	4.12912	up	noncoding	uc022cjh.1	IGL@	UCSC_knowngene	88	chrY	-	13629636	13629724		CCCTGTCTGCATCTGTAGGAGACAGAGTCACCATCACTTGCCGGGCGAGTCAGGGCATTA	intergenic							16051.9	3699.62	13.7189	11.6731	34644.2	7248.75	6262.82	5304.07	3115.25	2679.56	14.8596	13.1715	13.1256	12.2274	11.4555	11.3362
ASHGA5P027541	0.0129704	0.162261	2.35021	up	noncoding	ENST00000549807	RP11-818F20.5	GENCODE	701	chr12	-	104656091	104674500		ACTGCACATGTAGAACGGTGTTCCTCCTATGCTTGGGACAAATAAATCTCACAAAATCAA	intronic antisense	NM_001093771	TXNRD1	thioredoxin reductase 1, cytoplasmic isoform 3	+	104609556	104744085	81.6167	36.4174	6.35183	5.11904	98.5145	90.0738	56.2617	42.6845	39.4605	27.1072	5.98776	6.81661	6.2511	4.86488	5.39607	5.09617
ASHGA5P020639	0.0308009	0.243551	3.76445	up	noncoding	ENST00000517838	PVT1	GENCODE	518	chr8	+	128903115	129008896		ATTTGGAGAGAATCCTGTTACACCTGGGATTTAGGCACTTTCAATCTGAAAAAATACATA	intronic antisense	ENST00000539634	TMEM75	transmembrane protein 75 [Source:HGNC Symbol;Acc:32295]	-	128959125	128960591	108.698	30.6786	6.69345	4.78101	175.637	79.5328	70.9253	20.6836	31.7627	39.5897	6.86183	6.63171	6.58681	3.6605	5.09037	5.59217
ASHGA5P040440	0.00162015	0.0652983	5.10173	up	noncoding	ENST00000502995	CTD-2288O8.1	GENCODE	593	chr5	-	51971026	52083860		CGCAACTCACAAGGGATAGAATTTCACTAAATTCTTAAGAGGTTACAGACTCTATTTCTA	natural antisense	NM_015946	PELO	protein pelota homolog	+	52083773	52098452	27.1066	5	4.76307	2.41209	29.7287	26.3067	25.2843	5	5	5	4.15128	5.0845	5.05344	2.32206	2.42307	2.49113
ASHGA5P016793	0.000218044	0.0353067	3.97048	up	noncoding	ENST00000434329	RP11-446F17.3	GENCODE	374	chr6	-	46638180	46655902		CCACGGACTGGGAGAACATACTATTTCATATCAAATCAGATTCTCCACGTTACCTACTCA	intronic antisense	NM_001204051	SLC25A27	mitochondrial uncoupling protein 4 isoform 2	+	46620651	46645927	27.222	7.6324	4.69774	2.70842	40.4661	23.1518	18.0482	12.1425	5.75469	5	4.64002	4.91117	4.54201	2.78462	2.84952	2.49113
ASHGA5P016793	0.000218044	0.0353067	3.97048	up	noncoding	ENST00000434329	RP11-446F17.3	GENCODE	374	chr6	-	46638180	46655902		CCACGGACTGGGAGAACATACTATTTCATATCAAATCAGATTCTCCACGTTACCTACTCA	intronic antisense	NM_001204052	SLC25A27	mitochondrial uncoupling protein 4 isoform 3	+	46620651	46645927	27.222	7.6324	4.69774	2.70842	40.4661	23.1518	18.0482	12.1425	5.75469	5	4.64002	4.91117	4.54201	2.78462	2.84952	2.49113
ASHGA5P016793	0.000218044	0.0353067	3.97048	up	noncoding	ENST00000434329	RP11-446F17.3	GENCODE	374	chr6	-	46638180	46655902		CCACGGACTGGGAGAACATACTATTTCATATCAAATCAGATTCTCCACGTTACCTACTCA	intronic antisense	NM_004277	SLC25A27	mitochondrial uncoupling protein 4 isoform 1	+	46620651	46645927	27.222	7.6324	4.69774	2.70842	40.4661	23.1518	18.0482	12.1425	5.75469	5	4.64002	4.91117	4.54201	2.78462	2.84952	2.49113
ASHGA5P016793	0.000218044	0.0353067	3.97048	up	noncoding	ENST00000434329	RP11-446F17.3	GENCODE	374	chr6	-	46638180	46655902		CCACGGACTGGGAGAACATACTATTTCATATCAAATCAGATTCTCCACGTTACCTACTCA	natural antisense	NM_001010870	TDRD6	tudor domain-containing protein 6 isoform 1	+	46655611	46672056	27.222	7.6324	4.69774	2.70842	40.4661	23.1518	18.0482	12.1425	5.75469	5	4.64002	4.91117	4.54201	2.78462	2.84952	2.49113
ASHGA5P016793	0.000218044	0.0353067	3.97048	up	noncoding	ENST00000434329	RP11-446F17.3	GENCODE	374	chr6	-	46638180	46655902		CCACGGACTGGGAGAACATACTATTTCATATCAAATCAGATTCTCCACGTTACCTACTCA	natural antisense	NM_001168359	TDRD6	tudor domain-containing protein 6 isoform 2	+	46655611	46672056	27.222	7.6324	4.69774	2.70842	40.4661	23.1518	18.0482	12.1425	5.75469	5	4.64002	4.91117	4.54201	2.78462	2.84952	2.49113
ASHGA5P018689	0.00824348	0.128887	3.2474	up	noncoding	ENST00000456537	AC004448.5	GENCODE	441	chr17	-	19342455	19364048		ATTCCTGGAGATAGATCCTCCGAATGAGGAACAATGTATTCTTCTTTTCTCCTAATTCTC	intergenic							18.9613	6.60162	4.21664	2.51735	20.7075	19.9445	16.2318	9.80485	5	5	3.55718	4.71264	4.38008	2.63784	2.42307	2.49113
ASHGA5P055283	0.00139238	0.0611147	2.01289	up	noncoding	ENST00000382215	ABC12-49244600F4.3	GENCODE	2086	chr12	+	7261166	7273623		GATGTGCAGGGTGAGTCCCCAGGGACCCTGAAAGCATGGGTACTCTTATGACTGAGGGCG	intronic antisense	NM_016546	C1RL	complement C1r subcomponent-like protein precursor	-	7247145	7261869	248.979	132.205	7.9619	6.95263	365.93	205.098	175.91	182.71	113.724	100.181	7.96961	8.00594	7.91016	7.2017	6.84103	6.81516
ASHGA5P053055	0.0258968	0.222103	2.11702	up	noncoding	NR_026999	LINC00265	RefSeq	4651	chr7	+	39773166	39834222	NR_028322, NR_028326, NR_039983	TGAAGAGCTTGGCTGCAGAAACTTTGGGGTCTACAAACGCCGGCGAGAGCTGAGCCGAAA	intergenic							57.36	30.1767	5.86967	4.78764	63.3056	57.9634	50.811	46.7904	26.5601	17.1797	5.3178	6.18733	6.10387	5.00992	4.84004	4.51296
ASHGA5P038081	0.0233497	0.212572	5.27662	up	noncoding	NR_004428	EGOT	RefSeq	1529	chr3	-	4790877	4793274		TAGCTATTTGCCATTATGGTTCTGCAAGTGCTCAGATGACTCATAAAATGACCAGAACAA	intronic antisense	NM_001099952	ITPR1	inositol 1,4,5-trisphosphate receptor type 1 isoform 1	+	4535031	4889524	208.049	31.0642	7.2676	4.86798	455.156	101.144	67.8454	25.89	35.9272	31.3754	8.29776	6.98424	6.52079	4.0477	5.26481	5.29144
ASHGA5P038081	0.0233497	0.212572	5.27662	up	noncoding	NR_004428	EGOT	RefSeq	1529	chr3	-	4790877	4793274		TAGCTATTTGCCATTATGGTTCTGCAAGTGCTCAGATGACTCATAAAATGACCAGAACAA	intronic antisense	NM_001168272	ITPR1	inositol 1,4,5-trisphosphate receptor type 1 isoform 3	+	4535031	4889524	208.049	31.0642	7.2676	4.86798	455.156	101.144	67.8454	25.89	35.9272	31.3754	8.29776	6.98424	6.52079	4.0477	5.26481	5.29144
ASHGA5P038081	0.0233497	0.212572	5.27662	up	noncoding	NR_004428	EGOT	RefSeq	1529	chr3	-	4790877	4793274		TAGCTATTTGCCATTATGGTTCTGCAAGTGCTCAGATGACTCATAAAATGACCAGAACAA	intronic antisense	NM_002222	ITPR1	inositol 1,4,5-trisphosphate receptor type 1 isoform 2	+	4535031	4889524	208.049	31.0642	7.2676	4.86798	455.156	101.144	67.8454	25.89	35.9272	31.3754	8.29776	6.98424	6.52079	4.0477	5.26481	5.29144
ASHGA5P031950	0.0204171	0.199556	3.16341	up	noncoding	NR_045112	LOC100129617	RefSeq	1926	chr16	+	81698958	81700879		CACGGATGAGCAAACTGAAGCTTTGAGAGTCTCAAAGAATGTTCTTTACTAGACTGAAAT	intron sense-overlapping	NM_030629	CMIP	C-Maf-inducing protein isoform Tc-Mip	+	81528953	81745367	175.82	61.429	7.5068	5.84532	190.432	197.388	139.641	51.3391	69.2287	63.7192	6.98109	7.95253	7.58678	5.15614	6.16838	6.21144
ASHGA5P031950	0.0204171	0.199556	3.16341	up	noncoding	NR_045112	LOC100129617	RefSeq	1926	chr16	+	81698958	81700879		CACGGATGAGCAAACTGAAGCTTTGAGAGTCTCAAAGAATGTTCTTTACTAGACTGAAAT	intron sense-overlapping	NM_198390	CMIP	C-Maf-inducing protein isoform C-Mip	+	81478774	81745367	175.82	61.429	7.5068	5.84532	190.432	197.388	139.641	51.3391	69.2287	63.7192	6.98109	7.95253	7.58678	5.15614	6.16838	6.21144
ASHGA5P021488	0.00104868	0.0571702	5.12461	up	noncoding	ENST00000533288	GUCY1B2	GENCODE	376	chr13	-	51568828	51654967		GAAAAATTGAAAAGCAAGTGCTCAGGGAAATGAAGACAGGAGAACTGCTGCCGTCATGAG	intergenic							78.8249	17.5541	6.291	3.93356	111.34	59.534	65.6005	31.697	9.83885	11.1265	6.17391	6.2247	6.47438	4.3764	3.47215	3.95213
ASHGA5P045962	0.0320959	0.248734	2.39752	up	noncoding	ENST00000437461	RP11-121A14.3	GENCODE	373	chr9	+	127025154	127028088		TGAACAGAGATCCCTTTAAGAAGAACTTCTCCATGTTCCAGAGGCGCGTTCTTACTGCAG	intron sense-overlapping	NM_001145001	NEK6	serine/threonine-protein kinase Nek6 isoform 1	+	127020195	127114719	75.8491	27.9484	5.95901	4.69746	151.122	31.3686	45.057	42.9213	21.2837	19.6402	6.62999	5.31917	5.92786	4.87471	4.53877	4.6789
ASHGA5P045962	0.0320959	0.248734	2.39752	up	noncoding	ENST00000437461	RP11-121A14.3	GENCODE	373	chr9	+	127025154	127028088		TGAACAGAGATCCCTTTAAGAAGAACTTCTCCATGTTCCAGAGGCGCGTTCTTACTGCAG	intron sense-overlapping	NM_001166167	NEK6	serine/threonine-protein kinase Nek6 isoform 3	+	127019884	127114719	75.8491	27.9484	5.95901	4.69746	151.122	31.3686	45.057	42.9213	21.2837	19.6402	6.62999	5.31917	5.92786	4.87471	4.53877	4.6789
ASHGA5P045962	0.0320959	0.248734	2.39752	up	noncoding	ENST00000437461	RP11-121A14.3	GENCODE	373	chr9	+	127025154	127028088		TGAACAGAGATCCCTTTAAGAAGAACTTCTCCATGTTCCAGAGGCGCGTTCTTACTGCAG	intron sense-overlapping	NM_001166168	NEK6	serine/threonine-protein kinase Nek6 isoform 2	+	127020529	127114719	75.8491	27.9484	5.95901	4.69746	151.122	31.3686	45.057	42.9213	21.2837	19.6402	6.62999	5.31917	5.92786	4.87471	4.53877	4.6789
ASHGA5P045962	0.0320959	0.248734	2.39752	up	noncoding	ENST00000437461	RP11-121A14.3	GENCODE	373	chr9	+	127025154	127028088		TGAACAGAGATCCCTTTAAGAAGAACTTCTCCATGTTCCAGAGGCGCGTTCTTACTGCAG	intron sense-overlapping	NM_014397	NEK6	serine/threonine-protein kinase Nek6 isoform 2	+	127020195	127114719	75.8491	27.9484	5.95901	4.69746	151.122	31.3686	45.057	42.9213	21.2837	19.6402	6.62999	5.31917	5.92786	4.87471	4.53877	4.6789
ASHGA5P033629	0.0138488	0.168051	2.52845	up	noncoding	TCONS_00028330	XLOC_013681	LincRNAs identified by Cabili et al	542	chr20	-	22433899	22447980		AGTATGGTGGATTTGCAGAAGAAACTGCCCTAAGCTGTGTGTTAAAGGTGGATGGGAAAC	intergenic							16.9775	8.13767	3.97222	2.63397	24.0154	16.9987	9.91841	14.413	5	5	3.80189	4.49308	3.62169	2.9877	2.42307	2.49113
ASHGA5P042758	0.0120136	0.155741	3.31418	up	noncoding	NR_024160	LINC00626	RefSeq	972	chr1	+	168756178	168762126		CTGCTACAAGTCTTGACTCCAGAACTCTGTGGGATAATAAAATACAAGATCATAGCTTGA	intergenic							21.7678	6.46343	4.42333	2.69467	23.307	23.0569	18.9396	9.18201	5	5.20829	3.74776	4.90679	4.61542	2.60322	2.42307	3.05772
ASHGA5P041016	0.0124339	0.158646	2.78792	up	noncoding	ENST00000513573	RP11-420O16.1	GENCODE	424	chr5	+	20305673	20331565		ATATGAAAACACACAAGATTTCACTTCTCACCATGATTCTGACACTGATATGATCACTGA	intronic antisense	ENST00000507958	CDH18	cadherin 18, type 2 [Source:HGNC Symbol;Acc:1757]	-	19473156	20575982	26.5204	10.627	4.54444	3.06524	47.7775	16.359	15.4246	18.398	8.48308	5	4.89223	4.442	4.29909	3.44432	3.26029	2.49113
ASHGA5P041016	0.0124339	0.158646	2.78792	up	noncoding	ENST00000513573	RP11-420O16.1	GENCODE	424	chr5	+	20305673	20331565		ATATGAAAACACACAAGATTTCACTTCTCACCATGATTCTGACACTGATATGATCACTGA	intronic antisense	ENST00000542864	CDH18	cadherin 18, type 2 [Source:HGNC Symbol;Acc:1757]	-	19473156	20575982	26.5204	10.627	4.54444	3.06524	47.7775	16.359	15.4246	18.398	8.48308	5	4.89223	4.442	4.29909	3.44432	3.26029	2.49113
ASHGA5P040699	0.0397511	0.27708	2.28419	up	noncoding	uc003lau.1	AX747819	UCSC_knowngene	2375	chr5	-	134670617	134672992		AAACACTATTCTGTTTGCTGGCTACTGCCTTCTCTAAAAGCACATAGCACATCCTTCTGC	exon sense-overlapping	NM_001040158	H2AFY	core histone macro-H2A.1 isoform 2	-	134670070	134734928	310.894	150.652	8.34735	7.15566	286.588	367.587	278.509	154.646	153.806	143.505	7.60146	8.8516	8.58898	6.93402	7.24434	7.28863
ASHGA5P040699	0.0397511	0.27708	2.28419	up	noncoding	uc003lau.1	AX747819	UCSC_knowngene	2375	chr5	-	134670617	134672992		AAACACTATTCTGTTTGCTGGCTACTGCCTTCTCTAAAAGCACATAGCACATCCTTCTGC	exon sense-overlapping	NM_004893	H2AFY	core histone macro-H2A.1 isoform 2	-	134670070	134735577	310.894	150.652	8.34735	7.15566	286.588	367.587	278.509	154.646	153.806	143.505	7.60146	8.8516	8.58898	6.93402	7.24434	7.28863
ASHGA5P040699	0.0397511	0.27708	2.28419	up	noncoding	uc003lau.1	AX747819	UCSC_knowngene	2375	chr5	-	134670617	134672992		AAACACTATTCTGTTTGCTGGCTACTGCCTTCTCTAAAAGCACATAGCACATCCTTCTGC	exon sense-overlapping	NM_138609	H2AFY	core histone macro-H2A.1 isoform 1	-	134670070	134734928	310.894	150.652	8.34735	7.15566	286.588	367.587	278.509	154.646	153.806	143.505	7.60146	8.8516	8.58898	6.93402	7.24434	7.28863
ASHGA5P040699	0.0397511	0.27708	2.28419	up	noncoding	uc003lau.1	AX747819	UCSC_knowngene	2375	chr5	-	134670617	134672992		AAACACTATTCTGTTTGCTGGCTACTGCCTTCTCTAAAAGCACATAGCACATCCTTCTGC	exon sense-overlapping	NM_138610	H2AFY	core histone macro-H2A.1 isoform 3	-	134670070	134734928	310.894	150.652	8.34735	7.15566	286.588	367.587	278.509	154.646	153.806	143.505	7.60146	8.8516	8.58898	6.93402	7.24434	7.28863
ASHGA5P038690	0.0450792	0.293419	2.6991	up	noncoding	ENST00000326237	AC034193.5	GENCODE	2882	chr3	+	10028594	10046928		ACCAATGTGCCACCATGGATATTCAGAGCCTCAGAGTAATTTTATACCACATGGTGGCTG	natural antisense	ENST00000245046	EMC3	ER membrane protein complex subunit 3 [Source:HGNC Symbol;Acc:23999]	-	10004220	10028804	44.0581	15.5825	5.16235	3.72987	88.7425	20.4134	23.0185	28.2425	7.04472	11.4603	5.82785	4.74617	4.91305	4.19237	3.00528	3.99197
ASHGA5P015936	0.0103771	0.143736	3.4835	up	noncoding	uc001dbl.3	AK096291	UCSC_knowngene	2188	chr1	-	64571005	64636980		TGTTCCCAATAGTTTCTTAGCAGGCATTTTGGAGGAAAAGATTTGGATCAGAAATTCAGA	intronic antisense	NM_001083592	ROR1	tyrosine-protein kinase transmembrane receptor ROR1 isoform 2 precursor	+	64239689	64609052	23.0002	6.20182	4.49881	2.69827	27.4793	23.4865	18.0349	5	8.60545	5	4.0249	4.93046	4.54107	2.32206	3.28164	2.49113
ASHGA5P015936	0.0103771	0.143736	3.4835	up	noncoding	uc001dbl.3	AK096291	UCSC_knowngene	2188	chr1	-	64571005	64636980		TGTTCCCAATAGTTTCTTAGCAGGCATTTTGGAGGAAAAGATTTGGATCAGAAATTCAGA	intronic antisense	NM_005012	ROR1	tyrosine-protein kinase transmembrane receptor ROR1 isoform 1 precursor	+	64239689	64647179	23.0002	6.20182	4.49881	2.69827	27.4793	23.4865	18.0349	5	8.60545	5	4.0249	4.93046	4.54107	2.32206	3.28164	2.49113
ASHGA5P056347	0.00743835	0.124446	3.18722	up	noncoding	TCONS_00003615	XLOC_001406	LincRNAs identified by Cabili et al	2194	chr2	+	27938797	27978571		TCTGATGAAGCTCTCCTTTGGAGTAATATGTTGTCTGTGCCAAGGATGGAATGAAAACAG	intergenic							162.679	55.6272	7.40355	5.73125	168.762	178.138	141.137	63.0133	57.6309	46.2373	6.79969	7.80754	7.60342	5.48056	5.9135	5.79969
ASHGA5P054550	0.0211244	0.203257	2.35545	up	noncoding	TCONS_00010521	XLOC_005041	LincRNAs identified by Cabili et al	474	chr5	-	144819366	144869293		TTATTTAAACGGTTCATCCATGCAGGAGGGGCAATGCATTTTCCCAAGTCTCATGGAAGG	intergenic							18.1871	8.61614	3.92851	2.69251	34.9157	9.59152	10.0541	15.8484	5	5	4.4015	3.7415	3.64253	3.16332	2.42307	2.49113
ASHGA5P018194	0.00767456	0.125585	4.51931	up	noncoding	ENST00000450469	RP4-784A16.3	GENCODE	237	chr1	-	53757462	53757810		CCCCAGAACTGGACAGGGAAGAAAGCAAACCATGTTGGACTCGCAATCAGTGATGATCTA	intron sense-overlapping	NM_001018054	LRP8	low-density lipoprotein receptor-related protein 8 isoform 4 precursor	-	53708040	53793821	34.0368	9.45955	4.96142	2.78532	50.859	34.3075	16.9438	18.3787	5	5	4.98892	5.44888	4.44646	3.44175	2.42307	2.49113
ASHGA5P018194	0.00767456	0.125585	4.51931	up	noncoding	ENST00000450469	RP4-784A16.3	GENCODE	237	chr1	-	53757462	53757810		CCCCAGAACTGGACAGGGAAGAAAGCAAACCATGTTGGACTCGCAATCAGTGATGATCTA	intron sense-overlapping	NM_004631	LRP8	low-density lipoprotein receptor-related protein 8 isoform 1 precursor	-	53708040	53793821	34.0368	9.45955	4.96142	2.78532	50.859	34.3075	16.9438	18.3787	5	5	4.98892	5.44888	4.44646	3.44175	2.42307	2.49113
ASHGA5P018194	0.00767456	0.125585	4.51931	up	noncoding	ENST00000450469	RP4-784A16.3	GENCODE	237	chr1	-	53757462	53757810		CCCCAGAACTGGACAGGGAAGAAAGCAAACCATGTTGGACTCGCAATCAGTGATGATCTA	intron sense-overlapping	NM_017522	LRP8	low-density lipoprotein receptor-related protein 8 isoform 3 precursor	-	53708040	53793821	34.0368	9.45955	4.96142	2.78532	50.859	34.3075	16.9438	18.3787	5	5	4.98892	5.44888	4.44646	3.44175	2.42307	2.49113
ASHGA5P018194	0.00767456	0.125585	4.51931	up	noncoding	ENST00000450469	RP4-784A16.3	GENCODE	237	chr1	-	53757462	53757810		CCCCAGAACTGGACAGGGAAGAAAGCAAACCATGTTGGACTCGCAATCAGTGATGATCTA	intron sense-overlapping	NM_033300	LRP8	low-density lipoprotein receptor-related protein 8 isoform 2 precursor	-	53708040	53793821	34.0368	9.45955	4.96142	2.78532	50.859	34.3075	16.9438	18.3787	5	5	4.98892	5.44888	4.44646	3.44175	2.42307	2.49113
ASHGA5P035914	0.0488175	0.306386	2.39909	up	noncoding	uc021viw.1	FW340055	UCSC_knowngene	2679	chr2	+	70157399	70160078		ATGACACTGTTCTGAATCATGCAGTCTTTGCAAATAACAAGCTGGCTGAAAAATATCTAA	intron sense-overlapping	NM_001202513	MXD1	max dimerization protein 1 isoform 2	+	70142172	70170076	1294.05	608.626	10.2924	9.02995	2203.66	972.435	706.059	1006.08	422.82	396.975	10.685	10.2441	9.94828	9.82351	8.61797	8.64838
ASHGA5P035914	0.0488175	0.306386	2.39909	up	noncoding	uc021viw.1	FW340055	UCSC_knowngene	2679	chr2	+	70157399	70160078		ATGACACTGTTCTGAATCATGCAGTCTTTGCAAATAACAAGCTGGCTGAAAAATATCTAA	intron sense-overlapping	NM_001202514	MXD1	max dimerization protein 1 isoform 3	+	70142172	70170076	1294.05	608.626	10.2924	9.02995	2203.66	972.435	706.059	1006.08	422.82	396.975	10.685	10.2441	9.94828	9.82351	8.61797	8.64838
ASHGA5P035914	0.0488175	0.306386	2.39909	up	noncoding	uc021viw.1	FW340055	UCSC_knowngene	2679	chr2	+	70157399	70160078		ATGACACTGTTCTGAATCATGCAGTCTTTGCAAATAACAAGCTGGCTGAAAAATATCTAA	intron sense-overlapping	NM_002357	MXD1	max dimerization protein 1 isoform 1	+	70142172	70170076	1294.05	608.626	10.2924	9.02995	2203.66	972.435	706.059	1006.08	422.82	396.975	10.685	10.2441	9.94828	9.82351	8.61797	8.64838
ASHGA5P030757	0.00200331	0.0712967	3.15409	up	noncoding	uc021suk.1	AK054837	UCSC_knowngene	1692	chr15	+	91504656	91506348		GAGGGAAAGCAGCAGCAAGACCCAGTGGAGACGATGGCAAAGGGGCTGATTTCACTTTAG	exon sense-overlapping	NM_001017919	RCCD1	RCC1 domain-containing protein 1	+	91498105	91506355	159.652	49.759	7.18534	5.52811	284.915	102.596	91.446	74.1885	41.6398	33.4486	7.59195	7.00368	6.96039	5.7393	5.47098	5.37407
ASHGA5P030757	0.00200331	0.0712967	3.15409	up	noncoding	uc021suk.1	AK054837	UCSC_knowngene	1692	chr15	+	91504656	91506348		GAGGGAAAGCAGCAGCAAGACCCAGTGGAGACGATGGCAAAGGGGCTGATTTCACTTTAG	exon sense-overlapping	NM_033544	RCCD1	RCC1 domain-containing protein 1	+	91498105	91506355	159.652	49.759	7.18534	5.52811	284.915	102.596	91.446	74.1885	41.6398	33.4486	7.59195	7.00368	6.96039	5.7393	5.47098	5.37407
ASHGA5P031964	0.0232292	0.212496	7.97564	up	noncoding	TCONS_00029808	XLOC_014244	LincRNAs identified by Cabili et al	1344	chr22	+	39462293	39465987	TCONS_00029809	GAATCTCAATGAACAAAATGCACTGGGACCTACTATGTACCCAGAAAAATGAAAAGTAAA	intron sense-overlapping	ENST00000452957	APOBEC3G	apolipoprotein B mRNA editing enzyme, catalytic polypeptide-like 3G [Source:HGNC Symbol;Acc:17357]	+	39436923	39483735	251.771	38.0038	8.02651	5.03091	201.998	298.266	255.049	20.9045	42.9333	50.1737	7.06888	8.54812	8.46252	3.67686	5.50973	5.90613
ASHGA5P044873	0.0219627	0.206603	2.71115	up	noncoding	ENST00000523602	RP11-142A23.1	GENCODE	798	chr8	+	73108568	73114504		AGAGCAAGAGGAGTGTACTACATTCAGAGGAAGCCACTCTTCTACCAAAAGCAAGGACAA	intergenic							40.4872	13.9418	5.14051	3.70161	67.6772	36.7407	17.0437	18.6188	15.2542	7.95245	5.42016	5.5453	4.45608	3.46841	4.08789	3.54853
ASHGA5P015417	0.00579777	0.112758	2.73464	up	noncoding	ENST00000420110	HLA-L	pseudogene	1011	chr6	+	30227401	30229480		TTACAACCAGAGCGAGGCCGGGTTCTCACACCATCCAGAGGAAGCATGGCTGCGACGTGG								14411.1	6405.05	13.9429	12.4916	15182.9	13848.1	14202.3	7947.23	5920.62	5347.29	13.5171	14.0626	14.2491	12.8052	12.3565	12.313
ASHGA5P054269	0.0286499	0.235144	2.21586	up	noncoding	uc021pjs.1	AB586698	UCSC_knowngene	274	chr1	-	224605809	224606083		CCATGTTTGTAGTAGGTAAGAGGAAAACTTCCTATATTCTGAAACAGCCTAACATTTTAC	exon sense-overlapping	NM_001115113	WDR26	WD repeat-containing protein 26 isoform b	-	224572844	224622001	40.6345	16.9221	5.16668	4.01881	73.7419	23.5952	24.5664	18.9517	15.1609	16.6536	5.5542	4.93583	5.01001	3.50252	4.07962	4.4743
ASHGA5P054269	0.0286499	0.235144	2.21586	up	noncoding	uc021pjs.1	AB586698	UCSC_knowngene	274	chr1	-	224605809	224606083		CCATGTTTGTAGTAGGTAAGAGGAAAACTTCCTATATTCTGAAACAGCCTAACATTTTAC	exon sense-overlapping	NM_025160	WDR26	WD repeat-containing protein 26 isoform a	-	224572844	224622001	40.6345	16.9221	5.16668	4.01881	73.7419	23.5952	24.5664	18.9517	15.1609	16.6536	5.5542	4.93583	5.01001	3.50252	4.07962	4.4743
ASHGA5P046095	0.0185673	0.190699	2.05736	up	noncoding	TCONS_00001640	XLOC_000978	LincRNAs identified by Cabili et al	1171	chr1	-	117338493	117349012		TTTGAGGAATGGTCCCTGTGAAGACTTCCCCTTAAGAGAAGTTACCCCTGAGGAGAATTA	intergenic							255.327	126.447	7.93103	6.89023	424.21	182.675	159.097	112.139	137.259	129.943	8.18757	7.84229	7.76322	6.41525	7.09547	7.15998
ASHGA5P028042	0.00748459	0.124565	2.58183	up	noncoding	ENST00000547177	RP11-968A15.2	GENCODE	735	chr12	+	54656398	54672847		ACTGGGCACATGGATTACATAAAACAGAAAAGGGGTTGTAAGTATGTGATTATGACTAGA	intronic antisense	NM_012117	CBX5	chromobox protein homolog 5	-	54624730	54673915	78.8271	28.4273	6.13267	4.76427	142.048	53.2689	41.1646	34.3523	24.2796	26.65	6.53653	6.06871	5.79275	4.50344	4.71524	5.07414
ASHGA5P053289	0.0460653	0.297449	3.67763	up	noncoding	NR_029467	SELL	RefSeq	2206	chr1	-	169659805	169677997		TGTCTTGCAGATTTCCTGGCACATCATGGAACCGACTGCTGGACTTACCATTATTCTGAA	exon sense-overlapping	NM_000655	SELL	L-selectin precursor	-	169659805	169680843	246.576	73.7488	7.98236	6.10358	178.958	286.618	274.153	59.4072	79.2447	82.5945	6.88631	8.49338	8.5674	5.3882	6.35611	6.56645
ASHGA5P042799	0.00444701	0.100694	2.61827	up	noncoding	uc011gqu.2	AX747809	UCSC_knowngene	2515	chr6_mann_hap4	+	1188312	1191712	uc003noi.3	TGCTGGAGTGTCTCATGAGAGATGCAAAGTGCCTGAATTTTCTGACTCTTCCTGTTAGAC	intergenic							451.995	195.712	8.87653	7.48792	599.818	388.332	367.834	290.67	153.394	143.071	8.7185	8.9262	8.98488	7.93959	7.24003	7.28413
ASHGA5P020373	0.00892675	0.133185	2.26468	up	noncoding	NR_046335	FAM193A	RefSeq	4695	chr4	+	2627158	2734302		AACCAGAAGGAGGCCTCCAGCTGCACCAACAAGTAGAAATTATGCAGAAATGAGGGAAAA	exon sense-overlapping	NM_001256666	FAM193A	protein FAM193A isoform 2	+	2627158	2734302	37.6841	15.8399	5.09857	3.91926	64.6798	25.4835	22.8889	19.7023	13.1941	14.6233	5.35097	5.03901	4.90573	3.57302	3.8868	4.29797
ASHGA5P020373	0.00892675	0.133185	2.26468	up	noncoding	NR_046335	FAM193A	RefSeq	4695	chr4	+	2627158	2734302		AACCAGAAGGAGGCCTCCAGCTGCACCAACAAGTAGAAATTATGCAGAAATGAGGGAAAA	exon sense-overlapping	NM_001256667	FAM193A	protein FAM193A isoform 3	+	2627158	2734302	37.6841	15.8399	5.09857	3.91926	64.6798	25.4835	22.8889	19.7023	13.1941	14.6233	5.35097	5.03901	4.90573	3.57302	3.8868	4.29797
ASHGA5P020373	0.00892675	0.133185	2.26468	up	noncoding	NR_046335	FAM193A	RefSeq	4695	chr4	+	2627158	2734302		AACCAGAAGGAGGCCTCCAGCTGCACCAACAAGTAGAAATTATGCAGAAATGAGGGAAAA	exon sense-overlapping	NM_001256668	FAM193A	protein FAM193A isoform 4	+	2627158	2734302	37.6841	15.8399	5.09857	3.91926	64.6798	25.4835	22.8889	19.7023	13.1941	14.6233	5.35097	5.03901	4.90573	3.57302	3.8868	4.29797
ASHGA5P020373	0.00892675	0.133185	2.26468	up	noncoding	NR_046335	FAM193A	RefSeq	4695	chr4	+	2627158	2734302		AACCAGAAGGAGGCCTCCAGCTGCACCAACAAGTAGAAATTATGCAGAAATGAGGGAAAA	exon sense-overlapping	NM_003704	FAM193A	protein FAM193A isoform 1	+	2627158	2734302	37.6841	15.8399	5.09857	3.91926	64.6798	25.4835	22.8889	19.7023	13.1941	14.6233	5.35097	5.03901	4.90573	3.57302	3.8868	4.29797
ASHGA5P015242	0.00304498	0.0857669	3.36937	up	noncoding	ENST00000418335	AC008063.2	GENCODE	640	chr2	+	162929765	162931679		GGATTTGCAGGAAGGAAGACTGTACACAGAGAATAAATAACTTGGCCAAGCCATTCAGCT	natural antisense	NM_001935	DPP4	dipeptidyl peptidase 4	-	162848754	162931052	26.4292	8.05091	4.60241	2.84993	43.6211	19.5766	16.0898	12.8651	5	6.28768	4.75344	4.68813	4.36566	2.85231	2.42307	3.27442
ASHGA5P029066	0.000766806	0.0528086	2.89608	up	noncoding	uc009wka.2	AK094156	UCSC_knowngene	4847	chr1	-	147925822	147930669	uc001elb.4, uc009wle.2	GGAAGTGATGAGGACTGTGGCACACTGGAGAGTTTGGACTCCAAGAGTAATTAATTCAGT	intergenic							80.7744	28.3071	6.28725	4.75314	125.507	56.3003	60.5155	34.1859	30.0924	20.643	6.35348	6.14752	6.36073	4.4965	5.01887	4.74406
ASHGA5P033264	0.00313843	0.0871499	2.58001	up	noncoding	NR_038414	BZRAP1-AS1	RefSeq	2468	chr17	+	56414562	56431088		CTCCTCGACTTTTCAGCTCCCGCACGATTCCTGAAGCAGGAAAAGAAACAGTTCTGTGAG	natural antisense	NM_003168	SUPT4H1	transcription elongation factor SPT4	-	56422538	56429563	254.901	109.012	8.05626	6.68888	296.564	252.586	215.552	144.756	95.0473	87.2321	7.65396	8.30858	8.20623	6.828	6.60232	6.63633
ASHGA5P033264	0.00313843	0.0871499	2.58001	up	noncoding	NR_038414	BZRAP1-AS1	RefSeq	2468	chr17	+	56414562	56431088		CTCCTCGACTTTTCAGCTCCCGCACGATTCCTGAAGCAGGAAAAGAAACAGTTCTGTGAG	natural antisense	NM_017763	RNF43	E3 ubiquitin-protein ligase RNF43 precursor	-	56431037	56494931	254.901	109.012	8.05626	6.68888	296.564	252.586	215.552	144.756	95.0473	87.2321	7.65396	8.30858	8.20623	6.828	6.60232	6.63633
ASHGA5P035703	0.0041973	0.0986446	4.063	up	noncoding	ENST00000565044	RP11-734K21.5	GENCODE	3273	chr2	+	9246721	9249994		TAAAATGTGATCTATTAGCACAGCTAGGGACGTAGGACTATGCCTGTAATAGCAAAAGTA	intergenic							97.5341	24.4271	6.54512	4.52258	150.634	83.6586	58.3097	27.7543	17.0583	28.4685	6.6253	6.7064	6.30367	4.16662	4.23651	5.1646
ASHGA5P017438	0.00660039	0.118864	4.15664	up	noncoding	ENST00000441600	RP11-443P15.2	GENCODE	330	chr3	+	185693831	185697621		TCTATCCTTGATTACCCCGGAAGCTTTCGAGAAGCTGGGATTCCCTGCAGCAAAGGAAAT	intergenic							51.9024	13.2709	5.69011	3.63469	71.5077	38.7902	45.4093	14.3123	11.1384	14.3621	5.50435	5.62534	5.94063	2.97755	3.651	4.27552
ASHGA5P022240	0.00867043	0.131471	3.59396	up	noncoding	ENST00000553288	RP11-47I22.2	GENCODE	470	chr14	-	62023030	62036912		GTAGCAAGAGCCCTGGACAACTTTCAGGAAGACAGTTCTGGTCTGTAGCAATTAACACAT	intronic antisense	ENST00000556347	RP11-47I22.4		+	61995845	62124682	58.0469	18.5724	5.88717	4.04159	60.388	61.518	52.2348	31.5941	15.4915	8.63166	5.2497	6.27044	6.14135	4.37114	4.1087	3.64493
ASHGA5P031701	0.0455032	0.294843	2.74609	up	noncoding	uc002ect.3	IGH	UCSC_knowngene	91	chr16	+	31973408	31973499	uc010vft.2, uc010vga.2, uc021thd.1, uc021thk.1	TTGGTCCAGCCTGGGGGGTCCCTGAGACTCTCCTGTGCAGCCTCTGGATTCACCTTCAGT	intergenic							1140.78	432.477	10.0165	8.55916	2163.1	609.868	649.371	676.439	244.896	376.097	10.6567	9.57284	9.82009	9.22358	7.88017	8.57374
ASHGA5P022976	0.0222889	0.208321	2.42171	up	noncoding	ENST00000566992	FAM157C	GENCODE	432	chr16	+	90199726	90210262		ACTTTGTCAGAGCCACCTAAGCTGAAGATTCCCTTGAGAACAAGTACTGTCCCTAGTTTC	intergenic							1182.22	468.665	10.0498	8.77379	2277.43	697.755	571.461	487.382	457.465	461.149	10.745	9.77058	9.63388	8.73456	8.73194	8.85486
ASHGA5P040785	0.000608432	0.048326	2.96779	up	noncoding	uc003lqu.3	L26953	UCSC_knowngene	5224	chr5	-	148872944	148878168		CATGAGCCACTATAATTATTGGCTCAGTTCCACCCAATTTCCATATTTTGGGTGTAATTT	exon sense-overlapping	NM_001025105	CSNK1A1	casein kinase I isoform alpha isoform 1	-	148874844	148931007	361.998	126.421	8.4822	6.91281	572.019	244.581	269.394	134.683	119.311	125.269	8.64144	8.26448	8.54067	6.71641	6.91117	7.11084
ASHGA5P040785	0.000608432	0.048326	2.96779	up	noncoding	uc003lqu.3	L26953	UCSC_knowngene	5224	chr5	-	148872944	148878168		CATGAGCCACTATAATTATTGGCTCAGTTCCACCCAATTTCCATATTTTGGGTGTAATTT	exon sense-overlapping	NM_001892	CSNK1A1	casein kinase I isoform alpha isoform 2	-	148874844	148931007	361.998	126.421	8.4822	6.91281	572.019	244.581	269.394	134.683	119.311	125.269	8.64144	8.26448	8.54067	6.71641	6.91117	7.11084
ASHGA5P036817	0.00792368	0.127534	2.92527	up	noncoding	ENST00000419897	RP11-465L10.10	GENCODE	491	chr20	-	44649257	44650366	ENST00000535913	TCGCTGGGAGGCCCTGGGCTCCCCAGTGCCACCCGAAGGGCCTGAGGAGGCCATCTGCAG	natural antisense	NM_001134771	SLC12A5	solute carrier family 12 member 5 isoform 1	+	44650328	44688789	52.5464	20.9509	5.72993	4.18136	64.7864	49.4008	43.4519	38.3006	13.7499	10.8023	5.35466	5.96457	5.87056	4.68343	3.94426	3.91638
ASHGA5P031703	0.0134438	0.165523	3.26625	up	noncoding	uc002ecv.1	IGH	UCSC_knowngene	88	chr16	+	32070547	32070635	ENST00000561990, ENST00000567363, uc002edk.1, uc021sff.1, uc021thj.1	GTGAAGAAGCCTGGGGCCTCAGTGAAGGTCTCCTGCAAGGCTTCTGGATACACCTTCACC	intergenic							420.148	114.956	8.46613	6.7585	848.963	206.617	204.863	155.379	101.632	87.8588	9.25072	8.02054	8.12713	6.94282	6.6885	6.64417
ASHGA5P031714	0.00939502	0.137198	2.1075	up	noncoding	uc021thd.1	IGH	UCSC_knowngene	138	chr16	+	33020652	33020790		ACTGTCCTGTCCAGCCTCTGGATTCACCTTCAGTAACCACTACATGAGCTGGGTCCGCCA	intergenic							334.02	160.792	8.30237	7.22684	576.079	206.402	219.579	215.557	152.024	114.797	8.65312	8.01876	8.23522	7.45775	7.22953	6.99323
ASHGA5P014688	0.0434087	0.2885	2.9718	up	noncoding	NR_033263	C20orf166-AS1	RefSeq	3610	chr20	-	61141437	61148768		CCACTTTACGGAGAAGGAACGTGGGCTCAGGGTGGTTTAAGGCGTGAATGAATGAAGGAG	intronic antisense	NM_178463	C20orf166	uncharacterized protein C20orf166	+	61147659	61167971	42.0855	15.3539	5.13253	3.56119	80.3318	27.5005	18.4244	32.8217	7.71709	5.52292	5.67701	5.14633	4.57425	4.43056	3.13086	3.12216
ASHGA5P049407	0.0406291	0.279843	2.2984	up	noncoding	NR_028514	PITPNA-AS1	RefSeq	570	chr17	+	1420212	1421390		TTGTCTCTTCGCCGCCGCCGCAGCCTCTGCCCCACTCGTGAGGGATCCGAGGGCTCCGTC	natural antisense	NM_006224	PITPNA	phosphatidylinositol transfer protein alpha isoform	-	1421282	1466110	8075.43	4425.13	13.1278	11.9272	7769.67	8840.26	7616.36	6303.32	3808.96	3163.12	12.5391	13.4317	13.4126	12.4688	11.7343	11.5784
ASHGA5P042691	0.00817867	0.128887	4.27926	up	noncoding	TCONS_00014547	XLOC_006924	LincRNAs identified by Cabili et al	1836	chr8	+	129000922	129004320		AAGAAAGGCCCAGGCATTTGCATCTATGTGTGCAGTTCTACTTGTCCTAAAGGCACTTCT	intergenic							208.733	40.9833	7.39397	5.29661	430.806	109.065	86.3271	49.8953	35.7531	37.3016	8.21139	7.09358	6.87695	5.1135	5.2584	5.51794
ASHGA5P037292	0.00290798	0.0839722	2.13385	up	noncoding	NR_024351	LINC00160	RefSeq	694	chr21	-	36096104	36109479		CCAGACCCCGGACTGTTTTCAATACAGTTATACAATGAAATCAAATAAATGGATGTATTG	intergenic							15.1073	7.73104	3.83013	2.73667	22.8846	10.1359	12.3014	11.0641	7.12906	5	3.71809	3.81349	3.95882	2.70049	3.0184	2.49113
ASHGA5P042238	0.0481154	0.304033	2.41584	up	noncoding	ENST00000451355	RP11-405O10.2	GENCODE	1676	chr6	+	7183315	7185520		CTTTTTGTGTGAAAATGTAGAGCATACCTAGTTCTCAGACCCAATTCCATAGATTAGAAA	intron sense-overlapping	NM_001003698	RREB1	ras-responsive element-binding protein 1 isoform 2	+	7108085	7252213	447.731	196.817	8.69645	7.42392	801.935	305.07	236.19	338.428	121.894	130.129	9.16353	8.58363	8.34219	8.17442	6.93547	7.16188
ASHGA5P042238	0.0481154	0.304033	2.41584	up	noncoding	ENST00000451355	RP11-405O10.2	GENCODE	1676	chr6	+	7183315	7185520		CTTTTTGTGTGAAAATGTAGAGCATACCTAGTTCTCAGACCCAATTCCATAGATTAGAAA	intron sense-overlapping	NM_001003699	RREB1	ras-responsive element-binding protein 1 isoform 1	+	7108085	7252213	447.731	196.817	8.69645	7.42392	801.935	305.07	236.19	338.428	121.894	130.129	9.16353	8.58363	8.34219	8.17442	6.93547	7.16188
ASHGA5P042238	0.0481154	0.304033	2.41584	up	noncoding	ENST00000451355	RP11-405O10.2	GENCODE	1676	chr6	+	7183315	7185520		CTTTTTGTGTGAAAATGTAGAGCATACCTAGTTCTCAGACCCAATTCCATAGATTAGAAA	intron sense-overlapping	NM_001003700	RREB1	ras-responsive element-binding protein 1 isoform 3	+	7108085	7252213	447.731	196.817	8.69645	7.42392	801.935	305.07	236.19	338.428	121.894	130.129	9.16353	8.58363	8.34219	8.17442	6.93547	7.16188
ASHGA5P042238	0.0481154	0.304033	2.41584	up	noncoding	ENST00000451355	RP11-405O10.2	GENCODE	1676	chr6	+	7183315	7185520		CTTTTTGTGTGAAAATGTAGAGCATACCTAGTTCTCAGACCCAATTCCATAGATTAGAAA	intron sense-overlapping	NM_001168344	RREB1	ras-responsive element-binding protein 1 isoform 2	+	7107829	7252213	447.731	196.817	8.69645	7.42392	801.935	305.07	236.19	338.428	121.894	130.129	9.16353	8.58363	8.34219	8.17442	6.93547	7.16188
ASHGA5P054736	0.0161587	0.178531	2.98958	up	noncoding	TCONS_00007461	XLOC_003427	LincRNAs identified by Cabili et al	579	chr4	+	3546665	3548077	ENST00000399894, ENST00000416205, ENST00000443347	TGGAACAAGAATTAAAGAACCACGAACTTCAAGGTAAAACGGGCAATGGCGTTGGGGCAA	intergenic							50.1718	20.3377	5.62028	4.04034	73.2676	38.7266	38.5212	40.8154	9.74592	10.4519	5.54408	5.62289	5.69388	4.78771	3.45689	3.87641
ASHGA5P058381	0.0245075	0.216435	4.0273	up	noncoding	uc002knb.3	BC040631	UCSC_knowngene	2045	chr18	+	6256745	6260933	ENST00000578427	TCGAACCAAGAGGAGGTTCAACTGTGACTTATGCCAGTGTGGTCACGAAGGCAGATGGGT	intronic antisense	NM_173464	L3MBTL4	lethal(3)malignant brain tumor-like protein 4	-	5954704	6414910	49.7972	14.2629	5.64212	3.63231	39.1953	56.7373	53.4589	26.2042	9.90784	6.67682	4.58969	6.15936	6.17731	4.07053	3.48138	3.34502
ASHGA5P020090	0.0134449	0.165523	2.89871	up	noncoding	ENST00000508000	CTD-2015H6.3	GENCODE	1151	chr5	-	79778111	79783772	ENST00000504300	TTTCAACAGTTGGAGCCGCATGTTGAAGTGTGAGGCGTGAAAGGGTATGTCTGATATTTG	bidirectional	NM_205548	FAM151B	protein FAM151B	+	79783799	79838382	501.272	157.202	8.75667	7.22126	985.671	283.773	234.37	170.164	149.568	151.874	9.46091	8.47772	8.33139	7.08844	7.21004	7.36531
ASHGA5P038403	0.0011644	0.0583423	2.61792	up	noncoding	ENST00000498297	RP11-723O4.2	GENCODE	1298	chr3	-	128580155	128590383		AAGGATTCAGAGGGGTATACAGTGTTGTCAGCAGAGTGTATTTTACAGAGAGCCCAGTGT	intergenic							19.7351	8.57962	4.18671	2.79829	32.1634	13.7169	13.3248	14.6539	6.08491	5	4.27411	4.20878	4.07724	3.01234	2.8914	2.49113
ASHGA5P047581	0.0192623	0.19395	4.93727	up	noncoding	uc001kgu.3	KRMP1	UCSC_knowngene	206	chr10	+	91492812	91493018		TATACATTTTCTAGGGATGGGCATAGTTAAAGCTTTTATCTTAATAAATATGCTTTTAGA	exon sense-overlapping	NM_016195	KIF20B	kinesin-like protein KIF20B	+	91461366	91534700	44.1692	8.82399	5.47045	3.16674	43.1149	52.3669	37.0256	8.05623	6.01696	12.3988	4.73376	6.04551	5.63209	2.53537	2.88288	4.08196
ASHGA5P056349	0.000152953	0.0326827	5.4142	up	noncoding	TCONS_00003617	XLOC_001406	LincRNAs identified by Cabili et al	331	chr2	+	27975724	27980489		AGTATCTGATGAAGGAGGAAATGGATCCAGCCAGAAGGATCAGAGAGTGTCAGAAGATCT	intergenic							308.79	62.688	8.28325	5.8465	456.24	228.576	241.555	95.1389	53.748	39.1772	8.30267	8.17088	8.3762	6.14374	5.81783	5.57792
ASHGA5P030840	0.0212686	0.203806	2.02693	up	noncoding	ENST00000564460	LA16c-306A4.2	GENCODE	3175	chr16	-	950519	955224		AGGATAAAGAGAAGCCAGAGAACTCATAATTCCAAAAGCTGGCAAAGTTAAAACGTGATG	intron sense-overlapping	NM_022773	LMF1	lipase maturation factor 1	-	903634	1020984	37.8931	19.7376	5.15991	4.14062	60.5079	27.4294	25.742	29.417	21.3377	8.45822	5.25278	5.14316	5.0838	4.25929	4.54246	3.62011
ASHGA5P045399	0.0154031	0.175563	2.54015	up	noncoding	TCONS_00001956	XLOC_000090	LincRNAs identified by Cabili et al	500	chr1	+	22583494	22584433		GCCAGCTCCTCAGAGCTCTGTAGGTTACCCCGTGAGACCTTCTCCCTGCACGCCTTTTTT	intergenic							2159.72	851.628	10.9647	9.61982	4069.97	1180.76	1228.43	895.533	907.789	751.562	11.6079	10.5298	10.7565	9.64465	9.68705	9.52776
ASHGA5P019972	0.0039708	0.0963543	2.25998	up	noncoding	ENST00000506082	RP11-423H2.1	GENCODE	649	chr5	+	177236481	177309384		TGTATGTGAGCAGGCAATCTTCATGAGCAGGTCAAAGAAAACAATTATCGGGGACATGGG	intergenic							22.7574	10.1759	4.36729	3.19098	38.6197	11.9345	17.7181	17.4416	7.11905	5.96718	4.56355	4.0237	4.51462	3.34701	3.01635	3.20958
ASHGA5P023575	0.0419225	0.284396	11.34	up	noncoding	ENST00000584612	KRT16P2	GENCODE	640	chr17	-	16734446	16736278		GCATATAAAGGTGCGTGCTCTGGAGGAGGCCAACGCCGACCTGGAAGTGAAGATCCGTGA	intergenic							197.089	20.3984	6.85841	3.35506	487.141	56.1948	47.9307	51.1951	5	5	8.40927	6.14451	6.02146	5.15098	2.42307	2.49113
ASHGA5P000557	0.0235049	0.21266	2.01095	up	noncoding	chrX:137166825-137196100-	chrX:137166825-137196100	LincRNAs identified by Khalil et al	29275	chrX	-	137339159	137368434		AGGGAACATCTTAGAGGTCATCATGTTGTTCAGGCCCAAGTTACCCAGATTGCAATCTAA	intergenic							13.7912	8.62733	3.70205	2.69417	19.7264	11.6673	9.97982	15.882	5	5	3.47882	3.99479	3.63253	3.1683	2.42307	2.49113
ASHGA5P042384	0.0236037	0.212973	2.64414	up	noncoding	ENST00000419852	HLA-DQB1-AS1	GENCODE	552	chr6	+	32627656	32628506		CAAAGTTAAGGCTTGGTTCTGGGGAACAATGTCTGGAGATTCCTAGAAACTGGCAAACTT	natural antisense	NM_001243961	HLA-DQB1	HLA class II histocompatibility antigen, DQ beta 1 chain isoform 2 precursor	-	32627240	32634466	27.2996	11.0232	4.77525	3.37245	28.8116	22.4774	30.6098	15.0866	9.961	8.02216	4.10291	4.87371	5.34913	3.0684	3.49032	3.55862
ASHGA5P042384	0.0236037	0.212973	2.64414	up	noncoding	ENST00000419852	HLA-DQB1-AS1	GENCODE	552	chr6	+	32627656	32628506		CAAAGTTAAGGCTTGGTTCTGGGGAACAATGTCTGGAGATTCCTAGAAACTGGCAAACTT	natural antisense	NM_002123	HLA-DQB1	HLA class II histocompatibility antigen, DQ beta 1 chain isoform 1 precursor	-	32627240	32634466	27.2996	11.0232	4.77525	3.37245	28.8116	22.4774	30.6098	15.0866	9.961	8.02216	4.10291	4.87371	5.34913	3.0684	3.49032	3.55862
ASHGA5P027887	0.000437135	0.0434564	4.38959	up	noncoding	ENST00000545410	RP11-625L16.3	GENCODE	451	chr12	+	24983354	24989492		ATCTGGCCTAATGACAACTTCAGTGGATGGATCACATTACCTTGATGCATTCTTATCAAT	natural antisense	NM_001178091	BCAT1	branched-chain-amino-acid aminotransferase, cytosolic isoform 2	-	24962957	25102393	28.9313	6.98897	4.67053	2.53645	52.4728	16.7155	17.6057	10.9669	5	5	5.03517	4.47192	4.50451	2.69514	2.42307	2.49113
ASHGA5P027887	0.000437135	0.0434564	4.38959	up	noncoding	ENST00000545410	RP11-625L16.3	GENCODE	451	chr12	+	24983354	24989492		ATCTGGCCTAATGACAACTTCAGTGGATGGATCACATTACCTTGATGCATTCTTATCAAT	natural antisense	NM_001178092	BCAT1	branched-chain-amino-acid aminotransferase, cytosolic isoform 3	-	24962957	25102393	28.9313	6.98897	4.67053	2.53645	52.4728	16.7155	17.6057	10.9669	5	5	5.03517	4.47192	4.50451	2.69514	2.42307	2.49113
ASHGA5P027887	0.000437135	0.0434564	4.38959	up	noncoding	ENST00000545410	RP11-625L16.3	GENCODE	451	chr12	+	24983354	24989492		ATCTGGCCTAATGACAACTTCAGTGGATGGATCACATTACCTTGATGCATTCTTATCAAT	natural antisense	NM_001178093	BCAT1	branched-chain-amino-acid aminotransferase, cytosolic isoform 4	-	24962957	25056009	28.9313	6.98897	4.67053	2.53645	52.4728	16.7155	17.6057	10.9669	5	5	5.03517	4.47192	4.50451	2.69514	2.42307	2.49113
ASHGA5P027887	0.000437135	0.0434564	4.38959	up	noncoding	ENST00000545410	RP11-625L16.3	GENCODE	451	chr12	+	24983354	24989492		ATCTGGCCTAATGACAACTTCAGTGGATGGATCACATTACCTTGATGCATTCTTATCAAT	natural antisense	NM_001178094	BCAT1	branched-chain-amino-acid aminotransferase, cytosolic isoform 5	-	24962957	25055322	28.9313	6.98897	4.67053	2.53645	52.4728	16.7155	17.6057	10.9669	5	5	5.03517	4.47192	4.50451	2.69514	2.42307	2.49113
ASHGA5P027887	0.000437135	0.0434564	4.38959	up	noncoding	ENST00000545410	RP11-625L16.3	GENCODE	451	chr12	+	24983354	24989492		ATCTGGCCTAATGACAACTTCAGTGGATGGATCACATTACCTTGATGCATTCTTATCAAT	natural antisense	NM_005504	BCAT1	branched-chain-amino-acid aminotransferase, cytosolic isoform 1	-	24962957	25102393	28.9313	6.98897	4.67053	2.53645	52.4728	16.7155	17.6057	10.9669	5	5	5.03517	4.47192	4.50451	2.69514	2.42307	2.49113
ASHGA5P042259	0.000107573	0.0281661	2.2793	up	noncoding	ENST00000443928	RP11-404F10.2	GENCODE	791	chr1	+	160643135	160653612		CTGGCTGGTGGAACTTGAATGTATACAACACTCTTCATTTGCATGTTTTGACATTTTAAA	intronic antisense	NM_001256030	CD48	CD48 antigen isoform 2 precursor	-	160650211	160681641	110.863	50.3619	6.76029	5.5717	166.316	92.0899	74.182	67.4947	47.5781	36.0129	6.77496	6.85012	6.6558	5.58977	5.65409	5.47126
ASHGA5P042259	0.000107573	0.0281661	2.2793	up	noncoding	ENST00000443928	RP11-404F10.2	GENCODE	791	chr1	+	160643135	160653612		CTGGCTGGTGGAACTTGAATGTATACAACACTCTTCATTTGCATGTTTTGACATTTTAAA	natural antisense	NM_001778	CD48	CD48 antigen isoform 1 precursor	-	160648535	160681641	110.863	50.3619	6.76029	5.5717	166.316	92.0899	74.182	67.4947	47.5781	36.0129	6.77496	6.85012	6.6558	5.58977	5.65409	5.47126
ASHGA5P036484	0.0343401	0.256612	2.03338	up	noncoding	TCONS_00026383	XLOC_012734	LincRNAs identified by Cabili et al	554	chr18	+	77341498	77346761		AAGCCAGGGGAGCAGGTGCGCTTCTCCATAGGTCCTGGTTTAAAGCAAGCGGAAACACCA	intergenic							44.5049	23.2049	5.35114	4.32725	74.9628	31.993	26.559	42.2716	12.55	14.7931	5.5781	5.34742	5.12789	4.84822	3.81844	4.3151
ASHGA5P036429	1.14598e-05	0.0113154	6.77782	up	noncoding	TCONS_00026345	XLOC_012695	LincRNAs identified by Cabili et al	212	chr18	+	56498965	56501573		GGCTCAATTAGCCAATTAGTGGCATTGTAGAGGGCTGAGATGTTACTTTTTAGTTTCCAA	intergenic							39.6872	6.06998	5.24715	2.48633	59.3986	33.7776	25.8854	8.20993	5	5	5.22516	5.42447	5.09182	2.54478	2.42307	2.49113
ASHGA5P015760	0.0484364	0.305128	3.57828	up	noncoding	ENST00000423256	RP11-563N6.6	GENCODE	273	chr10	+	50086066	50086694		CTCATCAAAGATTTGGGTCACAGTTCAAGCAATGTAGTCCTGTAACAATGCTGTCCTTAT	intron sense-overlapping	NM_020945	WDFY4	WD repeat- and FYVE domain-containing protein 4	+	49893517	50191001	65.2122	18.5274	5.98951	4.15024	42.6943	85.3443	67.5981	23.6215	16.5239	15.4367	4.71754	6.73554	6.51543	3.88228	4.19412	4.37431
ASHGA5P016023	0.00129827	0.0594452	3.22946	up	noncoding	uc002zxk.4	GUSBP11	UCSC_knowngene	2595	chr22	-	23980674	24051428	ENST00000430357, ENST00000430707, ENST00000451837	ACTGTTTTAGGTCAGCCCAAGACTACCCCGTCGGTCATTCTGTTCCTGCCGTCCTGTGAG	natural antisense	NM_153615	RGL4	ral-GDS-related protein precursor	+	24033047	24041363	5048.83	1755.88	12.3281	10.6368	7940.34	3487.03	3719.11	2147.78	1640.49	1479.38	12.5685	12.0601	12.3557	10.936	10.5072	10.4673
ASHGA5P045416	0.00962674	0.138918	12.2443	up	noncoding	uc004bit.1	AX746484	UCSC_knowngene	2633	chr9	-	117112776	117115409		GGGCTATCTTTTCTGCAATTTGACCATTGATTGTATGGACCAAGAAGCTACTGCCTTCTG	exon sense-overlapping	NM_030767	AKNA	AT-hook-containing transcription factor	-	117096432	117156685	308.352	31.2348	8.33983	4.72579	308.683	355.85	260.521	18.0381	28.7074	46.959	7.71694	8.8079	8.49466	3.40755	4.94951	5.82032
ASHGA5P042340	0.00125866	0.0592209	2.72196	up	noncoding	uc003noi.3	BC035647	UCSC_knowngene	2518	chr6	+	29894105	29897504		AGTGTCTCATGAGAGATGCAAAGTGCCTGAATTTTCTGACACTTCCTGTTAGACCTCTCC	intergenic							421.695	172.901	8.78194	7.33729	537.931	388.336	338.817	235.425	145.464	137.812	8.54844	8.92663	8.87075	7.60212	7.17338	7.23638
ASHGA5P040507	0.0415141	0.28301	2.41304	up	noncoding	ENST00000503568	RP11-229C3.2	GENCODE	534	chr5	-	74343543	74348468		CAAGCTCTAAAACCTAAGAGTTTTGTGCTAAAGTCTAGATTTAACCAAGAGATTCAGGTT	intergenic							21.7275	7.81287	4.33289	3.06204	32.3059	20.5157	12.3608	7.49023	6.60255	9.34582	4.28227	4.75227	3.96413	2.49515	2.95253	3.73843
ASHGA5P045130	0.00979214	0.139368	2.12365	up	noncoding	NR_033863	FLJ41200	RefSeq	2330	chr9	-	13406378	13431328		AGTTTCTGACAGACACTTATATTTCTCTTCATTCTTTCATTCACAGCAGAGTTTCATCCA	intergenic							31.9106	15.5145	4.97592	3.88937	41.8021	29.6155	24.3143	19.4271	15.0753	12.0409	4.68813	5.24439	4.99523	3.54823	4.07211	4.04779
ASHGA5P031610	0.0439422	0.290316	2.02187	up	noncoding	ENST00000309865	RP11-368J21.1	pseudogene	4223	chr16	+	22448721	22503147	NR_027155	CGGCGGCGGCGGCACCAACGGCACCAACTATTCGCGGAGCTGGAATGACTGGCAACCCAG								184.802	90.883	7.37389	6.3582	338.539	118.089	97.7779	147.616	63.297	61.7361	7.84955	7.21004	7.06209	6.85825	6.04262	6.17373
ASHGA5P051681	0.0218475	0.206076	2.93534	up	noncoding	ENST00000422157	RP6-74O6.3	GENCODE	439	chr1	+	147496675	147498172		TTTTCCTCAGAAGAAGAGTTCCAAACAAAAGATCTACTACCCTGAGAAGCGGTGAAGTGC	intergenic							116.362	32.7162	6.52089	4.96737	243.133	53.9335	52.0192	41.0393	28.0746	29.0348	7.34023	6.08634	6.13611	4.79706	4.91544	5.18959
ASHGA5P038068	0.0321728	0.248997	2.50501	up	noncoding	uc003bmr.1	BC048192	UCSC_knowngene	1455	chr22	+	51009427	51010882		ATTTGTCAAACCACCTGCAGGAAGAGTAGACACATGAAGAACCAAAGCTGGGAATGTCCA	natural antisense	NM_001145134	CPT1B	carnitine O-palmitoyltransferase 1, muscle isoform isoform c	-	51007289	51017096	36.9138	13.368	4.96006	3.63525	70.894	21.1322	18.7153	15.273	16.1403	8.69068	5.49023	4.79249	4.59747	3.09131	4.16118	3.65326
ASHGA5P038068	0.0321728	0.248997	2.50501	up	noncoding	uc003bmr.1	BC048192	UCSC_knowngene	1455	chr22	+	51009427	51010882		ATTTGTCAAACCACCTGCAGGAAGAGTAGACACATGAAGAACCAAAGCTGGGAATGTCCA	natural antisense	NM_001145135	CPT1B	carnitine O-palmitoyltransferase 1, muscle isoform isoform a	-	51007289	51017096	36.9138	13.368	4.96006	3.63525	70.894	21.1322	18.7153	15.273	16.1403	8.69068	5.49023	4.79249	4.59747	3.09131	4.16118	3.65326
ASHGA5P038068	0.0321728	0.248997	2.50501	up	noncoding	uc003bmr.1	BC048192	UCSC_knowngene	1455	chr22	+	51009427	51010882		ATTTGTCAAACCACCTGCAGGAAGAGTAGACACATGAAGAACCAAAGCTGGGAATGTCCA	natural antisense	NM_001145136	CPT1B	carnitine O-palmitoyltransferase 1, muscle isoform isoform d	-	51007289	51017096	36.9138	13.368	4.96006	3.63525	70.894	21.1322	18.7153	15.273	16.1403	8.69068	5.49023	4.79249	4.59747	3.09131	4.16118	3.65326
ASHGA5P038068	0.0321728	0.248997	2.50501	up	noncoding	uc003bmr.1	BC048192	UCSC_knowngene	1455	chr22	+	51009427	51010882		ATTTGTCAAACCACCTGCAGGAAGAGTAGACACATGAAGAACCAAAGCTGGGAATGTCCA	natural antisense	NM_001145137	CPT1B	carnitine O-palmitoyltransferase 1, muscle isoform isoform a	-	51007289	51016506	36.9138	13.368	4.96006	3.63525	70.894	21.1322	18.7153	15.273	16.1403	8.69068	5.49023	4.79249	4.59747	3.09131	4.16118	3.65326
ASHGA5P038068	0.0321728	0.248997	2.50501	up	noncoding	uc003bmr.1	BC048192	UCSC_knowngene	1455	chr22	+	51009427	51010882		ATTTGTCAAACCACCTGCAGGAAGAGTAGACACATGAAGAACCAAAGCTGGGAATGTCCA	natural antisense	NM_004377	CPT1B	carnitine O-palmitoyltransferase 1, muscle isoform isoform a	-	51007289	51016894	36.9138	13.368	4.96006	3.63525	70.894	21.1322	18.7153	15.273	16.1403	8.69068	5.49023	4.79249	4.59747	3.09131	4.16118	3.65326
ASHGA5P038068	0.0321728	0.248997	2.50501	up	noncoding	uc003bmr.1	BC048192	UCSC_knowngene	1455	chr22	+	51009427	51010882		ATTTGTCAAACCACCTGCAGGAAGAGTAGACACATGAAGAACCAAAGCTGGGAATGTCCA	natural antisense	NM_152245	CPT1B	carnitine O-palmitoyltransferase 1, muscle isoform isoform a	-	51007289	51017096	36.9138	13.368	4.96006	3.63525	70.894	21.1322	18.7153	15.273	16.1403	8.69068	5.49023	4.79249	4.59747	3.09131	4.16118	3.65326
ASHGA5P038068	0.0321728	0.248997	2.50501	up	noncoding	uc003bmr.1	BC048192	UCSC_knowngene	1455	chr22	+	51009427	51010882		ATTTGTCAAACCACCTGCAGGAAGAGTAGACACATGAAGAACCAAAGCTGGGAATGTCCA	natural antisense	NM_152246	CPT1B	carnitine O-palmitoyltransferase 1, muscle isoform isoform a	-	51007289	51016894	36.9138	13.368	4.96006	3.63525	70.894	21.1322	18.7153	15.273	16.1403	8.69068	5.49023	4.79249	4.59747	3.09131	4.16118	3.65326
ASHGA5P032141	0.0170558	0.183276	2.31471	up	noncoding	ENST00000571370	RP11-199F11.2	GENCODE	1112	chr17	-	7588577	7589689		TTGTCGGAAAAACAATCTACCTGTTATCTAGCTTTGGGCTAGGCCATTCCAGTTCCAGAC	intron sense-overlapping	NM_000546	TP53	cellular tumor antigen p53 isoform a	-	7571719	7590868	83.5264	35.8434	6.30545	5.09462	135.985	60.729	53.8654	35.0633	34.4951	37.9717	6.47524	6.25257	6.18853	4.53636	5.20668	5.54082
ASHGA5P032141	0.0170558	0.183276	2.31471	up	noncoding	ENST00000571370	RP11-199F11.2	GENCODE	1112	chr17	-	7588577	7589689		TTGTCGGAAAAACAATCTACCTGTTATCTAGCTTTGGGCTAGGCCATTCCAGTTCCAGAC	intron sense-overlapping	NM_001126112	TP53	cellular tumor antigen p53 isoform a	-	7571719	7590868	83.5264	35.8434	6.30545	5.09462	135.985	60.729	53.8654	35.0633	34.4951	37.9717	6.47524	6.25257	6.18853	4.53636	5.20668	5.54082
ASHGA5P032141	0.0170558	0.183276	2.31471	up	noncoding	ENST00000571370	RP11-199F11.2	GENCODE	1112	chr17	-	7588577	7589689		TTGTCGGAAAAACAATCTACCTGTTATCTAGCTTTGGGCTAGGCCATTCCAGTTCCAGAC	intron sense-overlapping	NM_001126113	TP53	cellular tumor antigen p53 isoform c	-	7571719	7590868	83.5264	35.8434	6.30545	5.09462	135.985	60.729	53.8654	35.0633	34.4951	37.9717	6.47524	6.25257	6.18853	4.53636	5.20668	5.54082
ASHGA5P032141	0.0170558	0.183276	2.31471	up	noncoding	ENST00000571370	RP11-199F11.2	GENCODE	1112	chr17	-	7588577	7589689		TTGTCGGAAAAACAATCTACCTGTTATCTAGCTTTGGGCTAGGCCATTCCAGTTCCAGAC	intron sense-overlapping	NM_001126114	TP53	cellular tumor antigen p53 isoform b	-	7571719	7590868	83.5264	35.8434	6.30545	5.09462	135.985	60.729	53.8654	35.0633	34.4951	37.9717	6.47524	6.25257	6.18853	4.53636	5.20668	5.54082
ASHGA5P032141	0.0170558	0.183276	2.31471	up	noncoding	ENST00000571370	RP11-199F11.2	GENCODE	1112	chr17	-	7588577	7589689		TTGTCGGAAAAACAATCTACCTGTTATCTAGCTTTGGGCTAGGCCATTCCAGTTCCAGAC	intron sense-overlapping	NM_001126118	TP53	cellular tumor antigen p53 isoform g	-	7571719	7590868	83.5264	35.8434	6.30545	5.09462	135.985	60.729	53.8654	35.0633	34.4951	37.9717	6.47524	6.25257	6.18853	4.53636	5.20668	5.54082
ASHGA5P032141	0.0170558	0.183276	2.31471	up	noncoding	ENST00000571370	RP11-199F11.2	GENCODE	1112	chr17	-	7588577	7589689		TTGTCGGAAAAACAATCTACCTGTTATCTAGCTTTGGGCTAGGCCATTCCAGTTCCAGAC	natural antisense	NM_001143990	WRAP53	telomerase Cajal body protein 1	+	7589388	7606820	83.5264	35.8434	6.30545	5.09462	135.985	60.729	53.8654	35.0633	34.4951	37.9717	6.47524	6.25257	6.18853	4.53636	5.20668	5.54082
ASHGA5P026239	0.00770236	0.125585	3.85876	up	noncoding	ENST00000496975	AC084117.3	GENCODE	270	chr11	+	18427155	18428278		GCTTTAGGATTAATGTCCATTAGGCCTGTTCAACACATAGATACTTGATAATTTGACTAC	intron sense-overlapping	NM_001135239	LDHA	L-lactate dehydrogenase A chain isoform 2	+	18415935	18429765	141.638	33.7639	6.88401	4.93587	280.709	79.2297	64.9751	55.017	22.5554	23.7194	7.56609	6.62597	6.45996	5.26864	4.6152	4.92377
ASHGA5P026239	0.00770236	0.125585	3.85876	up	noncoding	ENST00000496975	AC084117.3	GENCODE	270	chr11	+	18427155	18428278		GCTTTAGGATTAATGTCCATTAGGCCTGTTCAACACATAGATACTTGATAATTTGACTAC	intron sense-overlapping	NM_001165414	LDHA	L-lactate dehydrogenase A chain isoform 3	+	18417812	18429765	141.638	33.7639	6.88401	4.93587	280.709	79.2297	64.9751	55.017	22.5554	23.7194	7.56609	6.62597	6.45996	5.26864	4.6152	4.92377
ASHGA5P026239	0.00770236	0.125585	3.85876	up	noncoding	ENST00000496975	AC084117.3	GENCODE	270	chr11	+	18427155	18428278		GCTTTAGGATTAATGTCCATTAGGCCTGTTCAACACATAGATACTTGATAATTTGACTAC	intron sense-overlapping	NM_001165415	LDHA	L-lactate dehydrogenase A chain isoform 4	+	18415935	18429765	141.638	33.7639	6.88401	4.93587	280.709	79.2297	64.9751	55.017	22.5554	23.7194	7.56609	6.62597	6.45996	5.26864	4.6152	4.92377
ASHGA5P026239	0.00770236	0.125585	3.85876	up	noncoding	ENST00000496975	AC084117.3	GENCODE	270	chr11	+	18427155	18428278		GCTTTAGGATTAATGTCCATTAGGCCTGTTCAACACATAGATACTTGATAATTTGACTAC	intron sense-overlapping	NM_001165416	LDHA	L-lactate dehydrogenase A chain isoform 5	+	18415935	18429765	141.638	33.7639	6.88401	4.93587	280.709	79.2297	64.9751	55.017	22.5554	23.7194	7.56609	6.62597	6.45996	5.26864	4.6152	4.92377
ASHGA5P026239	0.00770236	0.125585	3.85876	up	noncoding	ENST00000496975	AC084117.3	GENCODE	270	chr11	+	18427155	18428278		GCTTTAGGATTAATGTCCATTAGGCCTGTTCAACACATAGATACTTGATAATTTGACTAC	intron sense-overlapping	NM_005566	LDHA	L-lactate dehydrogenase A chain isoform 1	+	18415935	18429765	141.638	33.7639	6.88401	4.93587	280.709	79.2297	64.9751	55.017	22.5554	23.7194	7.56609	6.62597	6.45996	5.26864	4.6152	4.92377
ASHGA5P032253	0.0334394	0.252493	2.01081	up	noncoding	ENST00000452599	RP11-383G10.5	GENCODE	686	chr1	-	205202948	205205995		CCTTCATTTAAAAAATGAAGAAACTCTCCACTCTCACTGCTTCATTTGACTACCCTTTAA	intronic antisense	NM_001242925	TMCC2	transmembrane and coiled-coil domains protein 2 isoform 2	+	205198058	205242471	464.143	265.957	8.94454	7.93676	517.099	462.813	412.516	382.534	216.366	198.972	8.49056	9.17479	9.16827	8.37808	7.70758	7.72463
ASHGA5P032253	0.0334394	0.252493	2.01081	up	noncoding	ENST00000452599	RP11-383G10.5	GENCODE	686	chr1	-	205202948	205205995		CCTTCATTTAAAAAATGAAGAAACTCTCCACTCTCACTGCTTCATTTGACTACCCTTTAA	intronic antisense	NM_014858	TMCC2	transmembrane and coiled-coil domains protein 2 isoform 1	+	205197037	205242471	464.143	265.957	8.94454	7.93676	517.099	462.813	412.516	382.534	216.366	198.972	8.49056	9.17479	9.16827	8.37808	7.70758	7.72463
ASHGA5P016604	0.0126778	0.15957	3.32592	up	noncoding	ENST00000432125	RP11-89K21.1	GENCODE	910	chr2	-	45150173	45162783		ATGGATTCTCAACAGGTGGCCGGGAAAGTCTGGAGACTCACCAAGCTGAGGAGGAAGAAG	intergenic							25.0013	8.70641	4.43803	2.70428	42.7987	21.0988	11.1064	16.1192	5	5	4.72181	4.7897	3.80259	3.19863	2.42307	2.49113
ASHGA5P019406	0.0126831	0.15957	2.31221	up	noncoding	NR_046330	TUBGCP2	RefSeq	4565	chr10	-	135092133	135125841		GGATTTCCCTGAGAACATATTGTGATGTTCGTGCCTCAGAGCTAAAACTATGAGTGAATT	exon sense-overlapping	NM_001256617	TUBGCP2	gamma-tubulin complex component 2 isoform 1	-	135092133	135122660	25.2962	11.6538	4.66032	3.45105	29.8044	21.0819	25.0023	16.6348	9.96723	8.35937	4.15623	4.78771	5.03703	3.25674	3.49133	3.60509
ASHGA5P019406	0.0126831	0.15957	2.31221	up	noncoding	NR_046330	TUBGCP2	RefSeq	4565	chr10	-	135092133	135125841		GGATTTCCCTGAGAACATATTGTGATGTTCGTGCCTCAGAGCTAAAACTATGAGTGAATT	exon sense-overlapping	NM_001256618	TUBGCP2	gamma-tubulin complex component 2 isoform 3	-	135092133	135122660	25.2962	11.6538	4.66032	3.45105	29.8044	21.0819	25.0023	16.6348	9.96723	8.35937	4.15623	4.78771	5.03703	3.25674	3.49133	3.60509
ASHGA5P019406	0.0126831	0.15957	2.31221	up	noncoding	NR_046330	TUBGCP2	RefSeq	4565	chr10	-	135092133	135125841		GGATTTCCCTGAGAACATATTGTGATGTTCGTGCCTCAGAGCTAAAACTATGAGTGAATT	exon sense-overlapping	NM_006659	TUBGCP2	gamma-tubulin complex component 2 isoform 2	-	135092133	135122660	25.2962	11.6538	4.66032	3.45105	29.8044	21.0819	25.0023	16.6348	9.96723	8.35937	4.15623	4.78771	5.03703	3.25674	3.49133	3.60509
ASHGA5P019406	0.0126831	0.15957	2.31221	up	noncoding	NR_046330	TUBGCP2	RefSeq	4565	chr10	-	135092133	135125841		GGATTTCCCTGAGAACATATTGTGATGTTCGTGCCTCAGAGCTAAAACTATGAGTGAATT	natural antisense	NM_145806	ZNF511	zinc finger protein 511	+	135122422	135126666	25.2962	11.6538	4.66032	3.45105	29.8044	21.0819	25.0023	16.6348	9.96723	8.35937	4.15623	4.78771	5.03703	3.25674	3.49133	3.60509
ASHGA5P019458	0.000966657	0.0553907	3.39959	up	noncoding	ENST00000485590	GUCY1B2	GENCODE	531	chr13	-	51578388	51581996		GGAATGATTTAAGCAAGTGCTCAGGGAAATGAAGACAGGAGAACTGCTGCCGTCATGAGC	intergenic							83.1396	26.6958	6.35593	4.59058	121.162	65.1235	63.1337	44.8761	17.3173	17.8939	6.29941	6.34851	6.41988	4.94934	4.25727	4.56511
ASHGA5P021001	0.00348007	0.0909909	3.79683	up	noncoding	ENST00000523190	PVT1	GENCODE	443	chr8	+	129021903	129113343		TTTAACCTGTCATCAAGACCTGGGATTTTGGTGAAGGACAGAATAACGGGCTCCCAGATT	intergenic							134.978	31.9305	6.84289	4.91809	262.168	73.4936	69.2715	43.6044	29.785	22.4022	7.45889	6.51938	6.55039	4.90176	5.00271	4.84981
ASHGA5P018910	0.019739	0.196124	2.65615	up	noncoding	NR_045675	ARHGAP22	RefSeq	3297	chr10	-	49654067	49864310		GCAAAGAAAGATGTGGATCTCCTGTTACTGGAAAACAGGAATTAGCTTGTCTGCTTGAGG	exon sense-overlapping	NM_001256024	ARHGAP22	rho GTPase-activating protein 22 isoform 1	-	49654067	49813176	18.5778	8.17535	4.04742	2.63808	30.5203	7.3414	17.8716	14.5261	5	5	4.19287	3.42177	4.52761	3.00005	2.42307	2.49113
ASHGA5P018910	0.019739	0.196124	2.65615	up	noncoding	NR_045675	ARHGAP22	RefSeq	3297	chr10	-	49654067	49864310		GCAAAGAAAGATGTGGATCTCCTGTTACTGGAAAACAGGAATTAGCTTGTCTGCTTGAGG	exon sense-overlapping	NM_001256025	ARHGAP22	rho GTPase-activating protein 22 isoform 2	-	49654067	49860561	18.5778	8.17535	4.04742	2.63808	30.5203	7.3414	17.8716	14.5261	5	5	4.19287	3.42177	4.52761	3.00005	2.42307	2.49113
ASHGA5P018910	0.019739	0.196124	2.65615	up	noncoding	NR_045675	ARHGAP22	RefSeq	3297	chr10	-	49654067	49864310		GCAAAGAAAGATGTGGATCTCCTGTTACTGGAAAACAGGAATTAGCTTGTCTGCTTGAGG	exon sense-overlapping	NM_001256026	ARHGAP22	rho GTPase-activating protein 22 isoform 4	-	49654067	49701692	18.5778	8.17535	4.04742	2.63808	30.5203	7.3414	17.8716	14.5261	5	5	4.19287	3.42177	4.52761	3.00005	2.42307	2.49113
ASHGA5P018910	0.019739	0.196124	2.65615	up	noncoding	NR_045675	ARHGAP22	RefSeq	3297	chr10	-	49654067	49864310		GCAAAGAAAGATGTGGATCTCCTGTTACTGGAAAACAGGAATTAGCTTGTCTGCTTGAGG	exon sense-overlapping	NM_021226	ARHGAP22	rho GTPase-activating protein 22 isoform 3	-	49654067	49813176	18.5778	8.17535	4.04742	2.63808	30.5203	7.3414	17.8716	14.5261	5	5	4.19287	3.42177	4.52761	3.00005	2.42307	2.49113
ASHGA5P035238	0.00846409	0.130039	3.31328	up	noncoding	ENST00000433198	AC068491.1	GENCODE	421	chr2	-	112186890	112199198	ENST00000413202	TTATCTGGGATCTTTTGCTGCTGCTTTGGTATGACTTCTATCAAGATAGCTTTCGACGAG	intergenic							386.638	106.458	8.38524	6.65698	751.62	236.178	172.117	138.138	98.1903	83.0461	9.06718	8.20848	7.88006	6.75491	6.64321	6.57284
ASHGA5P056934	0.0124285	0.158646	3.01327	up	noncoding	TCONS_00010716	XLOC_004430	LincRNAs identified by Cabili et al	217	chr5	+	74244126	74271554		GGCAGAACAGGCAACCATGGAGAAGATTGTATGCTGAGATGGAAGACCCAAAAGATTGAA	intergenic							23.1014	8.05221	4.21771	2.62638	46.308	12.2869	10.7091	14.1566	5	5	4.84469	4.06157	3.74687	2.96494	2.42307	2.49113
ASHGA5P035144	0.00728688	0.123036	5.18177	up	noncoding	uc002sti.1	AK128525	UCSC_knowngene	3599	chr2	-	89156675	89160274		CAGATAGGAGTATCTTCATAGCATGTTTTTCCCTGCTTATTTTCCAGTGATCACATTATT	intergenic							351.443	56.981	8.14091	5.76747	739.553	170.747	144.029	64.0487	57.7687	49.1255	9.04313	7.748	7.63161	5.50588	5.91688	5.87964
ASHGA5P045025	0.018412	0.190261	2.40571	up	noncoding	ENST00000517525	PVT1	GENCODE	392	chr8	+	128806805	128951855	ENST00000517790, ENST00000518528, ENST00000522963, uc003ysj.2	TTATTAGGAGAAAAACCTTCCCGGAAGCTGCAGAAGGACAAATACAGAATCCGTGTCTGG	intergenic							23.514	10.4846	4.54946	3.283	25.6532	23.17	21.7189	15.6034	9.23296	6.61743	3.91013	4.91277	4.82549	3.13356	3.38209	3.33336
ASHGA5P015025	0.00632524	0.117496	2.00886	up	noncoding	uc011crz.2	PMCHL2	UCSC_knowngene	1831	chr5	+	70671611	70681534	ENST00000415808, ENST00000423102, ENST00000457791, uc003jgm.3	TAGGAAGGAGAGATTTTGACACACTCAGATGTATGCTGGGAAGAGTCTACCAACGTTGCT	intergenic							13.8873	7.63308	3.59637	2.58999	25.0729	7.66003	8.92907	12.8993	5	5	3.87014	3.47215	3.44682	2.85577	2.42307	2.49113
ASHGA5P015184	0.0222317	0.2081	2.41975	up	noncoding	ENST00000417659	RP11-206L10.5	GENCODE	295	chr1	-	694411	700305		TTATTAAAAGAGCCACCTAAGCTGAAGATTCCCTTGAGAACAAGTACTGTCCCTAGTTTC	intergenic							1023.11	399.671	9.82403	8.54918	1979.91	609.184	480.231	422.736	388.987	387.29	10.5158	9.5705	9.3858	8.52047	8.5114	8.61566
ASHGA5P036073	0.0135758	0.166504	2.74193	up	noncoding	uc002thg.1	AX747531	UCSC_knowngene	732	chr2	+	112249106	112249838		TCTGTTGTATTTCCGAACGAATGAGTACGTACGTAACAGTTATCGTGTCTCCTTGTAACT	intergenic							19.2353	7.3378	4.23181	2.77662	24.2205	13.4568	20.0286	11.0556	5	5.95782	3.81275	4.17969	4.703	2.69972	2.42307	3.20705
ASHGA5P045224	0.0207413	0.201205	2.04222	up	noncoding	TCONS_00001900	XLOC_001289	LincRNAs identified by Cabili et al	215	chr1	-	244938388	244944172		TTGAGGCAAAAGAGATGCCCCTCGAACTAACTGAGCTTTAACTTAATGGAACCCAGACAG	intergenic							28.3902	14.0659	4.6784	3.64827	49.3088	18.1627	17.699	22.2088	14.2098	5.77909	4.93931	4.58315	4.51275	3.78223	3.9889	3.17368
ASHGA5P044617	0.000915232	0.0553907	5.7247	up	noncoding	uc001hog.1	AK124970	UCSC_knowngene	2669	chr1	+	224189608	224197818		GGGTGGTTAAACTTTCTCTTCTTAACATTTTAAAACTCTTCTTAGCAAAGGTCACCAAAC	intergenic							67.8006	11.4595	5.92715	3.40995	117.026	53.3838	32.9923	16.9618	8.19089	9.22584	6.24617	6.0723	5.46298	3.29432	3.21155	3.72398
ASHGA5P031851	0.030658	0.243041	3.37558	up	noncoding	ENST00000429469	RP11-553K8.2	GENCODE	363	chr1	-	198566853	198567998		CTCTAACACTTGAAAACTTTCACAGTACTTTTTCACTAAGGCTACTGTCAAGTCTGAAAA	intergenic							18.8628	5	4.16722	2.41209	16.2113	23.9735	16.4036	5	5	5	3.14981	4.95574	4.39612	2.32206	2.42307	2.49113
ASHGA5P029174	0.0324807	0.249449	2.5808	up	noncoding	NR_045406	HIF1A-AS2	RefSeq	2051	chr14	-	62213756	62215807		GAAATTAAGAAAAAGCTCAGTTAACTTGATCCAAAGCTCTGAGTAATTCTTCACCCTGCA	natural antisense	NM_001243084	HIF1A	hypoxia-inducible factor 1-alpha isoform 3	+	62164339	62214977	176.682	74.9663	7.52217	6.15435	166.85	190.108	173.089	74.2123	76.3081	74.3783	6.78151	7.8978	7.88719	5.73976	6.30545	6.41783
ASHGA5P029174	0.0324807	0.249449	2.5808	up	noncoding	NR_045406	HIF1A-AS2	RefSeq	2051	chr14	-	62213756	62215807		GAAATTAAGAAAAAGCTCAGTTAACTTGATCCAAAGCTCTGAGTAATTCTTCACCCTGCA	natural antisense	NM_001530	HIF1A	hypoxia-inducible factor 1-alpha isoform 1	+	62162118	62214977	176.682	74.9663	7.52217	6.15435	166.85	190.108	173.089	74.2123	76.3081	74.3783	6.78151	7.8978	7.88719	5.73976	6.30545	6.41783
ASHGA5P029174	0.0324807	0.249449	2.5808	up	noncoding	NR_045406	HIF1A-AS2	RefSeq	2051	chr14	-	62213756	62215807		GAAATTAAGAAAAAGCTCAGTTAACTTGATCCAAAGCTCTGAGTAATTCTTCACCCTGCA	natural antisense	NM_181054	HIF1A	hypoxia-inducible factor 1-alpha isoform 2	+	62162118	62214977	176.682	74.9663	7.52217	6.15435	166.85	190.108	173.089	74.2123	76.3081	74.3783	6.78151	7.8978	7.88719	5.73976	6.30545	6.41783
ASHGA5P047458	0.00259547	0.0808205	3.70434	up	noncoding	uc001jpa.1	BC022313	UCSC_knowngene	1062	chr10	+	70847867	70848929		TGTCCTAGATTTGTTTCGTCAAAGCGACTTTTGGTTGTCATGATCTTACTTCCGGTGGAG	exon sense-overlapping	NM_002727	SRGN	serglycin precursor	+	70847827	70864567	72.6188	20.6607	6.20084	4.31162	84.8771	75.0185	57.9609	25.0684	20.3492	16.5645	5.76054	6.54718	6.29479	3.98947	4.47862	4.46677
ASHGA5P047965	0.000498612	0.0461154	7.07883	up	noncoding	DB333807		LincRNAs identified by Khalil et al	559	chr22	+	42854656	42855215		CAAAATGTGACCGAAAACAGCCTCTCGCTGTTTCCAATTAAACAACCTGCTCGAGCCTTT	intergenic							76.4598	10.156	6.04222	3.21871	145.463	41.6582	42.2588	15.7763	8.93253	5.75907	6.5742	5.72203	5.83044	3.15365	3.33173	3.17076
ASHGA5P022606	0.0258612	0.222103	4.0063	up	noncoding	ENST00000559553	RP11-519G16.5	GENCODE	729	chr15	-	45722849	45734006		TTCCTCCAAGGAGTTGGAAAAAGCTCATGATGACTTCAGCGAAGAATTGCCAAATCTAGA	natural antisense	NM_032413	C15orf48	normal mucosa of esophagus-specific gene 1 protein	+	45722726	45725647	85.7078	23.4723	6.45555	4.45328	82.6617	95.2116	79.2501	19.7237	25.1769	25.5162	5.72043	6.89653	6.7497	3.57501	4.76396	5.02088
ASHGA5P022606	0.0258612	0.222103	4.0063	up	noncoding	ENST00000559553	RP11-519G16.5	GENCODE	729	chr15	-	45722849	45734006		TTCCTCCAAGGAGTTGGAAAAAGCTCATGATGACTTCAGCGAAGAATTGCCAAATCTAGA	natural antisense	NM_197955	C15orf48	normal mucosa of esophagus-specific gene 1 protein	+	45722726	45725647	85.7078	23.4723	6.45555	4.45328	82.6617	95.2116	79.2501	19.7237	25.1769	25.5162	5.72043	6.89653	6.7497	3.57501	4.76396	5.02088
ASHGA5P028561	0.0429713	0.287144	2.35664	up	noncoding	ENST00000449579	DLEU2	GENCODE	791	chr13	-	50623325	50656114	uc001veb.2	CTGTGCTGGGCACAGAATGGACTTCAGTTAAGTTTTTGATGTAGAAATGTTTTATTATTC	bidirectional	ENST00000378180	DLEU1	deleted in lymphocytic leukemia 1 (non-protein coding) [Source:HGNC Symbol;Acc:13747]	+	50656306	50679433	275.246	134.262	8.1517	6.91497	355.543	251.804	218.391	92.785	162.462	147.539	7.92487	8.30499	8.22525	6.10207	7.31482	7.32802
ASHGA5P027512	0.0035532	0.0919971	2.70617	up	noncoding	ENST00000556476	SLC9A7P1	pseudogene	2239	chr12	-	98848654	98850893		AGGTGTACGATAACCAAGAGCCACTGAGAGAGGGAAACTCTGATTTTATTCTGACTGAAG								112.487	43.6628	6.82445	5.38819	153.954	88.2802	95.2259	45.8042	43.8845	41.2996	6.66016	6.78783	7.02536	4.97775	5.5377	5.64913
ASHGA5P035520	0.00413222	0.0976234	2.40419	up	noncoding	TCONS_00004289	XLOC_002133	LincRNAs identified by Cabili et al	360	chr2	-	65282663	65283317	TCONS_00004287, TCONS_00004288	AGGCTCTCCGAACGCCTTTCACTGTGTTTCTGTTTACATTCGCGTCTGCAAGACCCGGCG	intergenic							494.888	206.636	8.87313	7.60758	861.554	346.791	276.318	233.6	189.279	197.03	9.27222	8.76923	8.57796	7.58986	7.52022	7.71267
ASHGA5P053209	0.0136284	0.166679	6.08973	up	noncoding	ENST00000425474	AZGP1P1	GENCODE	1181	chr7	+	99578384	99581860		ATGGAGACCCTGAACAACATCATGGAGTATTACAACGACGGTAACGGTCAGTGAACAACA	intergenic							66.4529	9.02418	5.59016	2.98378	144.672	33.3921	21.295	13.7929	5	8.27965	6.56542	5.40965	4.79541	2.93478	2.42307	3.59348
ASHGA5P041628	0.043481	0.288547	2.51636	up	noncoding	uc009wpd.1	AK308965	UCSC_knowngene	868	chr1	+	155105263	155106131		GGACTTACATTTTCTTCCAGCAAAGGTTTCTTATTTAACCCCTGTGGGCTTATCTTGCAG	exon sense-overlapping	NM_004428	EFNA1	ephrin-A1 isoform a precursor	+	155100348	155107386	664.889	227.74	9.07694	7.7456	1390.41	330.316	273.938	226.057	234.35	222.812	9.96214	8.70262	8.56606	7.5363	7.82234	7.87817
ASHGA5P041628	0.043481	0.288547	2.51636	up	noncoding	uc009wpd.1	AK308965	UCSC_knowngene	868	chr1	+	155105263	155106131		GGACTTACATTTTCTTCCAGCAAAGGTTTCTTATTTAACCCCTGTGGGCTTATCTTGCAG	intron sense-overlapping	NM_182685	EFNA1	ephrin-A1 isoform b precursor	+	155100348	155107386	664.889	227.74	9.07694	7.7456	1390.41	330.316	273.938	226.057	234.35	222.812	9.96214	8.70262	8.56606	7.5363	7.82234	7.87817
ASHGA5P029636	0.0435891	0.288905	3.0517	up	noncoding	ENST00000553682	RP6-65G23.1	GENCODE	602	chr14	+	71165414	71178870		AAGAGAACACTGTGGGGGTATTCTTAGGGATGGAATCTCCACATCAAATCTATTGGCAAG	intergenic							44.4238	11.0535	5.01197	3.40236	98.0217	16.7503	18.4993	13.0852	11.319	8.75624	5.97958	4.4751	4.58124	2.87128	3.67377	3.66202
ASHGA5P056478	0.00182428	0.0687896	2.53486	up	noncoding	TCONS_00004621	XLOC_002530	LincRNAs identified by Cabili et al	805	chr2	-	238199649	238203343		GAAGAACCCAGATAAAAATGGGGAAAATGATCAACGTAGAAGATGGCAGCCAGACTTGAA	intergenic							16.2449	6.98975	3.87839	2.53649	27.2551	8.199	13.2807	10.9693	5	5	4.00875	3.55404	4.0724	2.69526	2.42307	2.49113
ASHGA5P052276	0.04452	0.292138	3.52065	up	noncoding	ENST00000510264	RP11-848G14.2	GENCODE	1073	chr5	+	68902925	68919876	ENST00000504546	GTTTTCCCAAGTGAGTGGAATGAATGTTAACCATCTGCAACTTTGGATGCACTTCAACAG	intergenic							124.345	36.6061	6.95029	5.13444	83.9954	167.327	121.713	42.2211	37.6262	29.971	5.74391	7.71723	7.38972	4.84546	5.33	5.22787
ASHGA5P044710	0.00213288	0.0732334	2.07957	up	noncoding	uc003xdr.1	AF116693	UCSC_knowngene	1618	chr8	+	23427477	23429095		AAATAGCCACCTTCCAGGCGTGAGTCCTGGAGATAAAAATGGATTTTAACCTAGGACTGC	exon sense-overlapping	NM_016612	SLC25A37	mitoferrin-1	+	23386362	23430063	78.9356	37.4163	6.19629	5.14	134.255	48.7695	53.7827	52.1695	33.135	26.9445	6.45633	5.94664	6.18589	5.18254	5.14929	5.08817
ASHGA5P054166	0.000195307	0.0346366	8.90581	up	noncoding	ENST00000417522	RP11-38J22.6	GENCODE	292	chr1	-	206288268	206289577		TCTATCTAAGGGGACCTACTTCTCTCGGGAATCTCAATACTTGGAACAAGAACCTCCTAG	exon sense-overlapping	NM_001007544	C1orf186	uncharacterized protein C1orf186	-	206238871	206288647	167.986	20.3457	7.38462	4.22988	248.801	139.665	115.494	30.5261	12.2409	18.2701	7.37632	7.45959	7.31796	4.31674	3.78281	4.59008
ASHGA5P044738	1.68146e-05	0.0126594	9.52818	up	noncoding	ENST00000522158	AC145110.1	GENCODE	2980	chr8	+	29605824	29609813		GGCACATACTAAAGGTCAGCTTTCTAATATAGGGAAACAAGAAAATGATCCTTTTGAATG	intergenic							50.7233	5	5.66429	2.41209	67.5675	44.3386	40.2637	5	5	5	5.41795	5.81331	5.76159	2.32206	2.42307	2.49113
ASHGA5P018546	0.0496286	0.30856	3.17863	up	noncoding	ENST00000454837	RP11-292F22.6	GENCODE	430	chr10	-	47620144	47640809		CTCTCAAAGAAAATCCTACCATGTGGTTATTCATGGAAATGGCTTTCAGAATCTAAAGAA	intergenic							30.53	8.48039	4.90407	3.23567	31.1885	37.3684	23.033	5	11.4382	9.00292	4.22699	5.57091	4.91432	2.32206	3.68942	3.69552
ASHGA5P057172	0.0308481	0.243717	2.49511	up	noncoding	TCONS_00014018	XLOC_006663	LincRNAs identified by Cabili et al	3186	chr7	-	155056156	155059857	TCONS_00014019, TCONS_00014446	GCCAGCGGAGGCAGGATCTCGTAAGGAGGCCACTTGCATTCAGAATCTGTCAAAGGACCA	intergenic							24.3479	10.7366	4.45227	3.13317	41.5932	17.6282	13.8223	20.6797	5	6.53006	4.68075	4.5431	4.13297	3.65971	2.42307	3.31673
ASHGA5P037836	0.00123044	0.0589534	3.57787	up	noncoding	uc021wmm.1	DKFZp667J0810	UCSC_knowngene	1910	chr22	+	22786692	23248968		TCAGACACAGAGCCCCTGAACAAGGGCACCCCAACACCTCATCATATACTGAGGTCAGGG	intron sense-overlapping	NM_199127	GGTLC2	gamma-glutamyltransferase light chain 2 isoform 1	+	22988781	22990368	131.72	39.3282	7.00595	5.16685	202.119	85.5567	107.484	59.3409	36.7907	21.8528	7.06989	6.73919	7.20877	5.38629	5.29849	4.81577
ASHGA5P037836	0.00123044	0.0589534	3.57787	up	noncoding	uc021wmm.1	DKFZp667J0810	UCSC_knowngene	1910	chr22	+	22786692	23248968		TCAGACACAGAGCCCCTGAACAAGGGCACCCCAACACCTCATCATATACTGAGGTCAGGG	intronic antisense	NM_006115	PRAME	melanoma antigen preferentially expressed in tumors	-	22890122	22901696	131.72	39.3282	7.00595	5.16685	202.119	85.5567	107.484	59.3409	36.7907	21.8528	7.06989	6.73919	7.20877	5.38629	5.29849	4.81577
ASHGA5P037836	0.00123044	0.0589534	3.57787	up	noncoding	uc021wmm.1	DKFZp667J0810	UCSC_knowngene	1910	chr22	+	22786692	23248968		TCAGACACAGAGCCCCTGAACAAGGGCACCCCAACACCTCATCATATACTGAGGTCAGGG	intronic antisense	NM_080740	ZNF280A	zinc finger protein 280A	-	22868060	22874613	131.72	39.3282	7.00595	5.16685	202.119	85.5567	107.484	59.3409	36.7907	21.8528	7.06989	6.73919	7.20877	5.38629	5.29849	4.81577
ASHGA5P037836	0.00123044	0.0589534	3.57787	up	noncoding	uc021wmm.1	DKFZp667J0810	UCSC_knowngene	1910	chr22	+	22786692	23248968		TCAGACACAGAGCCCCTGAACAAGGGCACCCCAACACCTCATCATATACTGAGGTCAGGG	intronic antisense	NM_080764	ZNF280B	zinc finger protein 280B	-	22838771	22863505	131.72	39.3282	7.00595	5.16685	202.119	85.5567	107.484	59.3409	36.7907	21.8528	7.06989	6.73919	7.20877	5.38629	5.29849	4.81577
ASHGA5P037836	0.00123044	0.0589534	3.57787	up	noncoding	uc021wmm.1	DKFZp667J0810	UCSC_knowngene	1910	chr22	+	22786692	23248968		TCAGACACAGAGCCCCTGAACAAGGGCACCCCAACACCTCATCATATACTGAGGTCAGGG	intronic antisense	NM_206953	PRAME	melanoma antigen preferentially expressed in tumors	-	22890122	22901696	131.72	39.3282	7.00595	5.16685	202.119	85.5567	107.484	59.3409	36.7907	21.8528	7.06989	6.73919	7.20877	5.38629	5.29849	4.81577
ASHGA5P037836	0.00123044	0.0589534	3.57787	up	noncoding	uc021wmm.1	DKFZp667J0810	UCSC_knowngene	1910	chr22	+	22786692	23248968		TCAGACACAGAGCCCCTGAACAAGGGCACCCCAACACCTCATCATATACTGAGGTCAGGG	intronic antisense	NM_206954	PRAME	melanoma antigen preferentially expressed in tumors	-	22890122	22901696	131.72	39.3282	7.00595	5.16685	202.119	85.5567	107.484	59.3409	36.7907	21.8528	7.06989	6.73919	7.20877	5.38629	5.29849	4.81577
ASHGA5P037836	0.00123044	0.0589534	3.57787	up	noncoding	uc021wmm.1	DKFZp667J0810	UCSC_knowngene	1910	chr22	+	22786692	23248968		TCAGACACAGAGCCCCTGAACAAGGGCACCCCAACACCTCATCATATACTGAGGTCAGGG	intronic antisense	NM_206955	PRAME	melanoma antigen preferentially expressed in tumors	-	22890122	22901550	131.72	39.3282	7.00595	5.16685	202.119	85.5567	107.484	59.3409	36.7907	21.8528	7.06989	6.73919	7.20877	5.38629	5.29849	4.81577
ASHGA5P037836	0.00123044	0.0589534	3.57787	up	noncoding	uc021wmm.1	DKFZp667J0810	UCSC_knowngene	1910	chr22	+	22786692	23248968		TCAGACACAGAGCCCCTGAACAAGGGCACCCCAACACCTCATCATATACTGAGGTCAGGG	intronic antisense	NM_206956	PRAME	melanoma antigen preferentially expressed in tumors	-	22890122	22901550	131.72	39.3282	7.00595	5.16685	202.119	85.5567	107.484	59.3409	36.7907	21.8528	7.06989	6.73919	7.20877	5.38629	5.29849	4.81577
ASHGA5P035470	0.000329785	0.038436	4.86765	up	noncoding	ENST00000431027	RP3-340N1.2	GENCODE	2493	chr1	+	20484184	20487059		TAAAAGTTGAAAAACAACAGGAATGAAGTCATTGGCAAGACCAGCCGGTGCCACTGATGA	intergenic							371.072	85.647	8.60458	6.32135	461.428	321.547	330.241	123.324	73.8719	59.7451	8.31987	8.66182	8.83204	6.57049	6.26228	6.13128
ASHGA5P045028	0.0396898	0.276756	2.45866	up	noncoding	ENST00000520913	PVT1	GENCODE	584	chr8	+	128902891	128944941		AGACATGGTACCTGATGGACACCAAGCTACGTACAGCTTCAAGGCCCCTTCTTTCTTTGC	intergenic							398.986	186.371	8.66541	7.36754	580.945	313.995	302.017	118.672	233.578	206.864	8.66394	8.6273	8.70499	6.50558	7.81739	7.77964
ASHGA5P025983	0.000367992	0.0400057	3.71884	up	noncoding	NR_047683	BLNK	RefSeq	1474	chr10	-	97951454	98031273		CACAGAAAGCAGTTCACCTCCACCTGAAAAAGGAAAAAACCAACGACACCACTGAAGACA	exon sense-overlapping	NM_001114094	BLNK	B-cell linker protein isoform 2	-	97951454	98031333	635.544	177.69	9.27978	7.38493	1050.01	444.471	412.145	184.471	194.141	154.459	9.55653	9.11595	9.16686	7.21621	7.55397	7.38461
ASHGA5P025983	0.000367992	0.0400057	3.71884	up	noncoding	NR_047683	BLNK	RefSeq	1474	chr10	-	97951454	98031273		CACAGAAAGCAGTTCACCTCCACCTGAAAAAGGAAAAAACCAACGACACCACTGAAGACA	exon sense-overlapping	NM_001258440	BLNK	B-cell linker protein isoform 3	-	97951454	98031273	635.544	177.69	9.27978	7.38493	1050.01	444.471	412.145	184.471	194.141	154.459	9.55653	9.11595	9.16686	7.21621	7.55397	7.38461
ASHGA5P025983	0.000367992	0.0400057	3.71884	up	noncoding	NR_047683	BLNK	RefSeq	1474	chr10	-	97951454	98031273		CACAGAAAGCAGTTCACCTCCACCTGAAAAAGGAAAAAACCAACGACACCACTGAAGACA	exon sense-overlapping	NM_001258441	BLNK	B-cell linker protein isoform 4	-	97951454	98031273	635.544	177.69	9.27978	7.38493	1050.01	444.471	412.145	184.471	194.141	154.459	9.55653	9.11595	9.16686	7.21621	7.55397	7.38461
ASHGA5P025983	0.000367992	0.0400057	3.71884	up	noncoding	NR_047683	BLNK	RefSeq	1474	chr10	-	97951454	98031273		CACAGAAAGCAGTTCACCTCCACCTGAAAAAGGAAAAAACCAACGACACCACTGAAGACA	exon sense-overlapping	NM_001258442	BLNK	B-cell linker protein isoform 5	-	97951454	98031273	635.544	177.69	9.27978	7.38493	1050.01	444.471	412.145	184.471	194.141	154.459	9.55653	9.11595	9.16686	7.21621	7.55397	7.38461
ASHGA5P025983	0.000367992	0.0400057	3.71884	up	noncoding	NR_047683	BLNK	RefSeq	1474	chr10	-	97951454	98031273		CACAGAAAGCAGTTCACCTCCACCTGAAAAAGGAAAAAACCAACGACACCACTGAAGACA	exon sense-overlapping	NM_013314	BLNK	B-cell linker protein isoform 1	-	97951454	98031333	635.544	177.69	9.27978	7.38493	1050.01	444.471	412.145	184.471	194.141	154.459	9.55653	9.11595	9.16686	7.21621	7.55397	7.38461
ASHGA5P056226	0.024051	0.215052	2.60944	up	noncoding	TCONS_00001225	XLOC_000502	LincRNAs identified by Cabili et al	279	chr1	+	189118916	189119860		CCATCCACAGGTGTCAGAAACTCAGCTCAGCTGGAAGAAACTTGATGTACCAGGTATCAG	intergenic							32.8102	10.5848	4.68391	3.30017	67.929	15.5403	14.9612	15.6101	8.36026	7.78387	5.42722	4.3734	4.25112	3.13493	3.24053	3.52505
ASHGA5P023049	0.0194769	0.194351	3.02452	up	noncoding	ENST00000569157	RP11-1166P10.1	GENCODE	439	chr16	+	31993190	31997709	ENST00000562773, ENST00000568570, NM_001199417	CGAGGGCGAGGACCCCGGCTGTGCCAACCAAGCTCTGATCAGCAAGAAGCTTAATGATTA	intergenic							27.4856	10.2544	4.57344	2.97673	50.563	12.6856	19.2082	20.281	5.48227	5	4.97977	4.10312	4.63743	3.62441	2.81466	2.49113
ASHGA5P045485	0.0235745	0.212959	2.04203	up	noncoding	ENST00000536430	LINC00115	GENCODE	1298	chr1	-	761588	762886		CCTGGATTGTCCTAGAACTTTGTTCCAACAGATTACATGTGTTCATAACGAATAAATTGC	intergenic							1566.84	845.856	10.6072	9.57719	2576.74	1203.04	920.747	628.691	964.703	944.175	10.9231	10.5635	10.335	9.11301	9.76994	9.84862
ASHGA5P054067	0.0494192	0.308072	2.56641	up	noncoding	ENST00000514289	RP1-158I15.1	pseudogene	1254	chrX	+	101428071	101439994		CTCATTGAAGGGGAGCTGGCAGAACTGGGTTGGAAGTTTGTCATTCTGAAGTATCATAAT								25.9314	9.39564	4.28107	2.92132	55.3059	12.2815	10.2067	14.8534	8.33357	5	5.11841	4.06086	3.66393	3.03832	3.2345	2.49113
ASHGA5P042361	0.00668933	0.119865	2.45725	up	noncoding	uc021yup.1	PMSP	UCSC_knowngene	1858	chr6	+	31431623	31433481	NR_040662	TGCTTGGTTGTTCAGGGCCATTTCAGGTTTGGGTGTTTTCTGGGGATGTTAACATGGGAT	intergenic							3333.11	1530.22	11.7139	10.4168	5106.9	2684.37	2208.06	1101.96	1804.77	1683.91	11.9123	11.6759	11.5533	9.96056	10.6428	10.6471
ASHGA5P018909	0.00298479	0.0847734	4.68626	up	noncoding	ENST00000460400	RP5-1096J16.1	GENCODE	568	chr20	-	20239050	20248453		AGAGGTGGTCAGGAGATACAAGCAGGAGTCCTTGGATGAGTCTTCAAGTATTTGAAGACT	intronic antisense	NM_015585	C20orf26	uncharacterized protein C20orf26 isoform 1	+	20033157	20341346	42.7945	10.6281	5.30556	3.07713	68.331	36.5573	23.4953	17.7755	9.10883	5	5.43751	5.53639	4.94279	3.38053	3.35972	2.49113
ASHGA5P048143	0.00118648	0.0583423	2.82569	up	noncoding	TCONS_00014447	XLOC_006664	LincRNAs identified by Cabili et al	267	chr7	-	155061985	155065006	TCONS_00014020	GTCATAAAAACAACACATTCCAAATGCACTGTCATGGGCTTGGAAGGAAAATAATAAAGA	intergenic							18.2357	8.0032	4.12081	2.6222	26.7746	13.9605	13.9721	14.0096	5	5	3.98027	4.23154	4.15061	2.95241	2.42307	2.49113
ASHGA5P043960	0.0244148	0.215935	4.10068	up	noncoding	uc022anb.1	TCRBV13S1-TCRBJ2S1	UCSC_knowngene	331	chr7	+	142028272	142028603		TGACAAAGGAGAAGTCCCCAATGGCTACAATGTCTCCAGATTAAACAAACGGGAGTTCTC	intergenic							154.842	42.887	7.33496	5.29909	157.836	159.751	146.939	31.2415	45.9075	51.5119	6.69814	7.64898	7.65775	4.35376	5.60375	5.93976
ASHGA5P053479	0.0100182	0.140659	10.784	up	noncoding	ENST00000522679	CTD-3118D11.2	GENCODE	277	chr8	-	87111193	87166454		ACCTTTTATTTAAAGAAAGGTGTGAAAAGCAAATTTATTAACAAATTTAACACTGCTTGC	natural antisense	NM_152565	ATP6V0D2	V-type proton ATPase subunit d 2	+	87111138	87166454	65.1117	5	5.84291	2.41209	39.7774	115.959	39.5991	5	5	5	4.61065	7.18118	5.73689	2.32206	2.42307	2.49113
ASHGA5P028560	0.0255503	0.221368	2.24411	up	noncoding	uc001vdv.3	DLEU2	UCSC_knowngene	972	chr13	-	50618047	50619368	ENST00000235290, ENST00000433070, ENST00000438752, uc001vdw.3, uc001vdx.3, uc001vdy.3, uc001vdz.3	CTTGAACCCTTTTAATGAAGACCTAACTCCTCCACCAGAAATTTAAGTTTATGTTCTTAC	intergenic							483.025	243.147	8.98103	7.81488	545.496	536.267	367.314	201.065	260.204	268.172	8.57042	9.39043	8.98224	7.34843	7.96295	8.13327
ASHGA5P016296	0.0073837	0.123995	2.86354	up	noncoding	ENST00000429037	HLA-P	pseudogene	534	chr6	+	29760010	29760913		ACTACAACCAGAGTGAGGCCTGGTCTCACACCCATCTAGAGGATGTCTGTCTGCGACGTG								4158.9	1780.14	12.1474	10.6296	4786.34	3841.82	3848.53	2456.75	1555.66	1328	11.8322	12.2003	12.4097	11.1276	10.4328	10.3284
ASHGA5P042411	0.0161668	0.178531	2.02526	up	noncoding	ENST00000411643	RP1-50J22.4	GENCODE	319	chr6	+	36354607	36359771		TCTCTGCCATCCTGTTGAAGATCCTATTTGAAAAAAGGGAGACACAGAGAAAGGTTTTTT	intronic antisense	NM_001207035	ETV7	transcription factor ETV7 isoform 2	-	36321997	36355577	114.041	55.8884	6.75231	5.7342	187.075	83.4673	71.5813	56.9677	51.1816	59.5159	6.95548	6.70192	6.59952	5.3243	5.75201	6.12629
ASHGA5P042411	0.0161668	0.178531	2.02526	up	noncoding	ENST00000411643	RP1-50J22.4	GENCODE	319	chr6	+	36354607	36359771		TCTCTGCCATCCTGTTGAAGATCCTATTTGAAAAAAGGGAGACACAGAGAAAGGTTTTTT	intronic antisense	NM_001207036	ETV7	transcription factor ETV7 isoform 3	-	36333970	36355577	114.041	55.8884	6.75231	5.7342	187.075	83.4673	71.5813	56.9677	51.1816	59.5159	6.95548	6.70192	6.59952	5.3243	5.75201	6.12629
ASHGA5P042411	0.0161668	0.178531	2.02526	up	noncoding	ENST00000411643	RP1-50J22.4	GENCODE	319	chr6	+	36354607	36359771		TCTCTGCCATCCTGTTGAAGATCCTATTTGAAAAAAGGGAGACACAGAGAAAGGTTTTTT	intronic antisense	NM_001207037	ETV7	transcription factor ETV7 isoform 4	-	36333970	36355577	114.041	55.8884	6.75231	5.7342	187.075	83.4673	71.5813	56.9677	51.1816	59.5159	6.95548	6.70192	6.59952	5.3243	5.75201	6.12629
ASHGA5P042411	0.0161668	0.178531	2.02526	up	noncoding	ENST00000411643	RP1-50J22.4	GENCODE	319	chr6	+	36354607	36359771		TCTCTGCCATCCTGTTGAAGATCCTATTTGAAAAAAGGGAGACACAGAGAAAGGTTTTTT	intronic antisense	NM_001207038	ETV7	transcription factor ETV7 isoform 5	-	36333970	36355568	114.041	55.8884	6.75231	5.7342	187.075	83.4673	71.5813	56.9677	51.1816	59.5159	6.95548	6.70192	6.59952	5.3243	5.75201	6.12629
ASHGA5P042411	0.0161668	0.178531	2.02526	up	noncoding	ENST00000411643	RP1-50J22.4	GENCODE	319	chr6	+	36354607	36359771		TCTCTGCCATCCTGTTGAAGATCCTATTTGAAAAAAGGGAGACACAGAGAAAGGTTTTTT	intronic antisense	NM_001207039	ETV7	transcription factor ETV7 isoform 6	-	36321997	36355577	114.041	55.8884	6.75231	5.7342	187.075	83.4673	71.5813	56.9677	51.1816	59.5159	6.95548	6.70192	6.59952	5.3243	5.75201	6.12629
ASHGA5P042411	0.0161668	0.178531	2.02526	up	noncoding	ENST00000411643	RP1-50J22.4	GENCODE	319	chr6	+	36354607	36359771		TCTCTGCCATCCTGTTGAAGATCCTATTTGAAAAAAGGGAGACACAGAGAAAGGTTTTTT	intronic antisense	NM_001207040	ETV7	transcription factor ETV7 isoform 7	-	36333970	36355577	114.041	55.8884	6.75231	5.7342	187.075	83.4673	71.5813	56.9677	51.1816	59.5159	6.95548	6.70192	6.59952	5.3243	5.75201	6.12629
ASHGA5P042411	0.0161668	0.178531	2.02526	up	noncoding	ENST00000411643	RP1-50J22.4	GENCODE	319	chr6	+	36354607	36359771		TCTCTGCCATCCTGTTGAAGATCCTATTTGAAAAAAGGGAGACACAGAGAAAGGTTTTTT	intronic antisense	NM_001207041	ETV7	transcription factor ETV7 isoform 8	-	36333970	36355577	114.041	55.8884	6.75231	5.7342	187.075	83.4673	71.5813	56.9677	51.1816	59.5159	6.95548	6.70192	6.59952	5.3243	5.75201	6.12629
ASHGA5P042411	0.0161668	0.178531	2.02526	up	noncoding	ENST00000411643	RP1-50J22.4	GENCODE	319	chr6	+	36354607	36359771		TCTCTGCCATCCTGTTGAAGATCCTATTTGAAAAAAGGGAGACACAGAGAAAGGTTTTTT	intronic antisense	NM_016135	ETV7	transcription factor ETV7 isoform 1	-	36333970	36355577	114.041	55.8884	6.75231	5.7342	187.075	83.4673	71.5813	56.9677	51.1816	59.5159	6.95548	6.70192	6.59952	5.3243	5.75201	6.12629
ASHGA5P042411	0.0161668	0.178531	2.02526	up	noncoding	ENST00000411643	RP1-50J22.4	GENCODE	319	chr6	+	36354607	36359771		TCTCTGCCATCCTGTTGAAGATCCTATTTGAAAAAAGGGAGACACAGAGAAAGGTTTTTT	natural antisense	NM_152990	PXT1	peroxisomal testis-specific protein 1	-	36358328	36410666	114.041	55.8884	6.75231	5.7342	187.075	83.4673	71.5813	56.9677	51.1816	59.5159	6.95548	6.70192	6.59952	5.3243	5.75201	6.12629
ASHGA5P019113	0.00548178	0.110288	2.03464	up	noncoding	NR_037916	XIAP	RefSeq	7551	chrX	+	122994016	123047829		TCCTGGCGCGGTGAAGGTGATAAAGTAAAGTGCTTTCACTGTGGAGGAGGGCTAACTGAT	exon sense-overlapping	NM_001167	XIAP	E3 ubiquitin-protein ligase XIAP	+	122994016	123047829	62.2667	33.3765	5.96219	4.93742	83.6405	49.0611	54.0984	51.0524	29.2791	19.798	5.7382	5.95462	6.19376	5.14689	4.9775	4.68788
ASHGA5P019113	0.00548178	0.110288	2.03464	up	noncoding	NR_037916	XIAP	RefSeq	7551	chrX	+	122994016	123047829		TCCTGGCGCGGTGAAGGTGATAAAGTAAAGTGCTTTCACTGTGGAGGAGGGCTAACTGAT	exon sense-overlapping	NM_001204401	XIAP	E3 ubiquitin-protein ligase XIAP	+	122993661	123047829	62.2667	33.3765	5.96219	4.93742	83.6405	49.0611	54.0984	51.0524	29.2791	19.798	5.7382	5.95462	6.19376	5.14689	4.9775	4.68788
ASHGA5P035531	0.0217816	0.206076	3.46535	up	noncoding	TCONS_00015975	XLOC_007349	LincRNAs identified by Cabili et al	370	chr9	+	38127477	38134699		ATCAAAGCCCAACAAAGAGATCAAAAGAGAGTCAGAAAGAGACCACCAGACAGTGCGTGA	intergenic							25.5714	10.5071	4.67401	2.88101	30.7135	20.9431	25.0575	21.5214	5	5	4.2026	4.77855	5.04089	3.72884	2.42307	2.49113
ASHGA5P035668	0.0103246	0.14338	2.12346	up	noncoding	ENST00000417267	AC114730.7	GENCODE	668	chr2	-	242694207	242695155		AATGCCCCAGACCAGGTGTGGCTCCAACCCTGGAATCAATCCCAGACAGTGAATGTCCCA	intronic antisense	NM_152783	D2HGDH	D-2-hydroxyglutarate dehydrogenase, mitochondrial precursor	+	242674029	242708231	100.584	51.5415	6.69193	5.60551	114.665	99.4097	87.679	69.8872	45.2754	39.462	6.21844	6.95753	6.89982	5.64507	5.58393	5.58753
ASHGA5P022310	0.000797843	0.0535447	2.81289	up	noncoding	ENST00000554254	RP11-618G20.2	GENCODE	533	chr14	-	62182275	62217815		ATCCACTACAGTACAGGTCAAGTGAAGTTCTTCTGCTGATATGTTCTGCTACTGCATAAG	intronic antisense	NM_001243084	HIF1A	hypoxia-inducible factor 1-alpha isoform 3	+	62164339	62214977	30.629	11.0865	4.86927	3.37722	46.0952	24.9881	20.8036	15.4987	9.27693	8.48395	4.83611	5.01155	4.76014	3.12066	3.38678	3.62421
ASHGA5P022310	0.000797843	0.0535447	2.81289	up	noncoding	ENST00000554254	RP11-618G20.2	GENCODE	533	chr14	-	62182275	62217815		ATCCACTACAGTACAGGTCAAGTGAAGTTCTTCTGCTGATATGTTCTGCTACTGCATAAG	intronic antisense	NM_001530	HIF1A	hypoxia-inducible factor 1-alpha isoform 1	+	62162118	62214977	30.629	11.0865	4.86927	3.37722	46.0952	24.9881	20.8036	15.4987	9.27693	8.48395	4.83611	5.01155	4.76014	3.12066	3.38678	3.62421
ASHGA5P022310	0.000797843	0.0535447	2.81289	up	noncoding	ENST00000554254	RP11-618G20.2	GENCODE	533	chr14	-	62182275	62217815		ATCCACTACAGTACAGGTCAAGTGAAGTTCTTCTGCTGATATGTTCTGCTACTGCATAAG	intronic antisense	NM_181054	HIF1A	hypoxia-inducible factor 1-alpha isoform 2	+	62162118	62214977	30.629	11.0865	4.86927	3.37722	46.0952	24.9881	20.8036	15.4987	9.27693	8.48395	4.83611	5.01155	4.76014	3.12066	3.38678	3.62421
ASHGA5P028146	0.0144448	0.171484	3.10647	up	noncoding	ENST00000549762	RP11-81K13.1	GENCODE	543	chr12	+	75414748	75435052	ENST00000547040	CTGTAGTCAATAACAGCAGCACCAGACAGCATATTAATTCTTTTACCATAAATTTGTGTG	natural antisense	NM_001260497	KCNC2	potassium voltage-gated channel subfamily C member 2 isoform 4	-	75433857	75603528	27.1776	10.9116	4.68914	3.05387	38.379	26.5351	16.6188	20.6209	7.11371	5	4.55316	5.0973	4.41697	3.65507	3.01541	2.49113
ASHGA5P028146	0.0144448	0.171484	3.10647	up	noncoding	ENST00000549762	RP11-81K13.1	GENCODE	543	chr12	+	75414748	75435052	ENST00000547040	CTGTAGTCAATAACAGCAGCACCAGACAGCATATTAATTCTTTTACCATAAATTTGTGTG	natural antisense	NM_001260498	KCNC2	potassium voltage-gated channel subfamily C member 2 isoform KV3.2d	-	75433857	75603528	27.1776	10.9116	4.68914	3.05387	38.379	26.5351	16.6188	20.6209	7.11371	5	4.55316	5.0973	4.41697	3.65507	3.01541	2.49113
ASHGA5P028146	0.0144448	0.171484	3.10647	up	noncoding	ENST00000549762	RP11-81K13.1	GENCODE	543	chr12	+	75414748	75435052	ENST00000547040	CTGTAGTCAATAACAGCAGCACCAGACAGCATATTAATTCTTTTACCATAAATTTGTGTG	natural antisense	NM_001260499	KCNC2	potassium voltage-gated channel subfamily C member 2 isoform 6	-	75433857	75603528	27.1776	10.9116	4.68914	3.05387	38.379	26.5351	16.6188	20.6209	7.11371	5	4.55316	5.0973	4.41697	3.65507	3.01541	2.49113
ASHGA5P028146	0.0144448	0.171484	3.10647	up	noncoding	ENST00000549762	RP11-81K13.1	GENCODE	543	chr12	+	75414748	75435052	ENST00000547040	CTGTAGTCAATAACAGCAGCACCAGACAGCATATTAATTCTTTTACCATAAATTTGTGTG	natural antisense	NM_139136	KCNC2	potassium voltage-gated channel subfamily C member 2 isoform KV3.2a	-	75433857	75603528	27.1776	10.9116	4.68914	3.05387	38.379	26.5351	16.6188	20.6209	7.11371	5	4.55316	5.0973	4.41697	3.65507	3.01541	2.49113
ASHGA5P028146	0.0144448	0.171484	3.10647	up	noncoding	ENST00000549762	RP11-81K13.1	GENCODE	543	chr12	+	75414748	75435052	ENST00000547040	CTGTAGTCAATAACAGCAGCACCAGACAGCATATTAATTCTTTTACCATAAATTTGTGTG	natural antisense	NM_139137	KCNC2	potassium voltage-gated channel subfamily C member 2 isoform KV3.2b	-	75433857	75603528	27.1776	10.9116	4.68914	3.05387	38.379	26.5351	16.6188	20.6209	7.11371	5	4.55316	5.0973	4.41697	3.65507	3.01541	2.49113
ASHGA5P028146	0.0144448	0.171484	3.10647	up	noncoding	ENST00000549762	RP11-81K13.1	GENCODE	543	chr12	+	75414748	75435052	ENST00000547040	CTGTAGTCAATAACAGCAGCACCAGACAGCATATTAATTCTTTTACCATAAATTTGTGTG	natural antisense	NM_153748	KCNC2	potassium voltage-gated channel subfamily C member 2 isoform KV3.2c	-	75433857	75603528	27.1776	10.9116	4.68914	3.05387	38.379	26.5351	16.6188	20.6209	7.11371	5	4.55316	5.0973	4.41697	3.65507	3.01541	2.49113
ASHGA5P019183	0.00617139	0.116138	2.42487	up	noncoding	uc011ksb.1	TRB	UCSC_knowngene	392	chr7	-	142197571	142198055		CTGGGAGCAGAACTCACAGAAGCTGGAGTTGCCCAGTCTCCCGGATATAAGATTATAGAG	intergenic							109.548	50.5314	6.78828	5.51038	146.752	85.8072	96.0859	82.7917	37.4243	31.3781	6.5873	6.74254	7.03501	5.91671	5.32273	5.29169
ASHGA5P037093	0.0124113	0.158646	2.65957	up	noncoding	ENST00000425021	LINC00494	GENCODE	438	chr20	+	46988754	46989647		AGAAGGGAGAGTTTGTGAAGCTTAAAAATGTCCCAGATGGTAAAACAGTTACACGTCATA	intergenic							19.3412	7.15946	3.95815	2.54695	38.9362	9.44557	9.64169	11.4784	5	5	4.57848	3.72278	3.57318	2.72666	2.42307	2.49113

## Sheet: down_Cancer_vs_PreC
# Fold Change cut-off: 2.0 # P-value cut-off: 0.05 # Condition pairs: Cancer_vs_PreC # Column A: ProbeName it represents probe name. # Column B: P-value, P-value calculated from unpaired t-test. # Column C: FDR, FDR is calculated from Benjamini Hochberg FDR. # Column D: FCAbsolute, the absolute ratio (no log scale) of normalized intensities between two conditions. # Column E: Regulation, it depic…
Cancer_vs_PreC 2.0 fold down regulated LncRNAs
	P-value and FDR		Fold change and Regulation		Annotations																		Group--Raw Intensity		Group--Normalized Intensity		Raw Intensity						Normalized Intensity
ProbeName	p-value	FDR	Abs(FC)	Regulation	type	seqname	GeneSymbol	source	RNAlength	chrom	strand	txStart	txEnd	Xhyb	Sequence	relationship	Associated_gene_acc	Associated_gene_name	Associated_protein_name	Associated_gene_strand	Associated_gene_start	Associated_gene_end	group-Cancer(raw)	group-PreC(raw)	group-Cancer(normalized)	group-PreC(normalized)	[L3, Cancer](raw)	[L7, Cancer](raw)	[L8, Cancer](raw)	[C3, PreC](raw)	[L7C, PreC](raw)	[L8C, PreC](raw)	[L3, Cancer](normalized)	[L7, Cancer](normalized)	[L8, Cancer](normalized)	[C3, PreC](normalized)	[L7C, PreC](normalized)	[L8C, PreC](normalized)
ASHGA5P021269	0.0152095	0.174738	4.61852	down	noncoding	ENST00000529082	RP11-428C19.5	GENCODE	422	chr11	+	19321548	19329905		TTAGATAACTGTGCCTGATCCCTATGGCCAGGAAGGAAGGAGCTGAAGAATTCACATTTG	intergenic							27.379	141.942	4.72061	6.92805	40.8134	20.8144	20.5091	79.2482	182.597	163.982	4.6513	4.77084	4.7397	5.84598	7.47442	7.46373
ASHGA5P054763	0.0349814	0.258627	7.48472	down	noncoding	ENST00000528326	RP11-428C19.5	GENCODE	648	chr11	+	19321429	19329905		CATGGTTTAGAATATCACCAGTGGGAATCTACTGTGGAAAATTGAGTACAACACTATCAT	intergenic							11.4456	88.9386	3.23537	6.13932	17.1294	12.2073	5	35.3413	115.341	116.133	3.24388	4.05116	2.41109	4.54994	6.86125	7.00677
ASHGA5P039495	0.00579863	0.112758	2.93016	down	noncoding	uc003hrl.1	unknown	UCSC_knowngene	1741	chr4	-	89178767	89180508		GCTTTGACCATTGTTTTAAATCTGTGTACTAGAGTAACTGTGAGCAGAATGAAATCACAT	intergenic							5106.57	17969.1	12.4168	13.9678	5315.74	6336.28	3667.69	17530.1	17994.4	18382.7	11.9729	12.951	12.3265	13.9207	13.9356	14.0471
ASHGA5P033382	0.00334324	0.0894255	3.07085	down	noncoding	TCONS_00028475	XLOC_013431	LincRNAs identified by Cabili et al	373	chr20	+	1166982	1170031		TTAAGATGAGTCCAGCGAAGTGCCTAGAGTACCAAATTCATGGAGACGTTTCCTCTTTGG	intergenic							22.0255	64.5146	4.32493	5.94357	36.6335	11.0952	18.3478	68.8894	62.6429	62.0114	4.476	3.93033	4.56846	5.6237	6.02853	6.17847
ASHGA5P028907	0.0206449	0.200871	2.42846	down	noncoding	ENST00000434547	STK24-AS1	GENCODE	1278	chr13	+	99229497	99231084	TCONS_00021879	AACGGAACAGCCAAAAAGTCTCACAGAGGTTAAGTAAATAATAGCATTTTCATACGAGTA	bidirectional	NM_001032296	STK24	serine/threonine-protein kinase 24 isoform b	-	99102454	99229396	167.032	390.935	7.20625	8.48629	312.186	100.294	88.6161	315.062	409.931	447.812	7.73416	6.97051	6.91407	8.06477	8.5789	8.81519
ASHGA5P045387	0.000919994	0.0553907	4.36102	down	noncoding	TCONS_00000859	XLOC_000082	LincRNAs identified by Cabili et al	1245	chr1	+	20527033	20529294		GTTGAGTTCAAAATTCCTACAGAACAATCTGCCTGCTGTACCAGCGTGTCATTTCCCCAT	intergenic							32.9182	138.441	4.90745	7.03211	54.4893	25.9478	18.3175	133.51	141.614	140.199	5.09287	5.06448	4.56499	6.69952	7.137	7.25981
ASHGA5P033509	6.42705e-05	0.0249662	2.36733	down	noncoding	ENST00000579805	RP11-789C17.5	GENCODE	193	chr18	-	8406758	8406951		CGTTTCCAGGCCTTAAGAAAAATGATTGTCACTCACTGTGCTTCACAAAAATTTCTTTTA	natural antisense	NM_001105244	PTPRM	receptor-type tyrosine-protein phosphatase mu isoform 1 precursor	+	7567313	8406859	85.1799	213.07	6.40307	7.64633	119.631	71.5107	64.3982	253.359	202.97	182.881	6.2807	6.48238	6.44614	7.71734	7.61262	7.60903
ASHGA5P033509	6.42705e-05	0.0249662	2.36733	down	noncoding	ENST00000579805	RP11-789C17.5	GENCODE	193	chr18	-	8406758	8406951		CGTTTCCAGGCCTTAAGAAAAATGATTGTCACTCACTGTGCTTCACAAAAATTTCTTTTA	natural antisense	NM_002845	PTPRM	receptor-type tyrosine-protein phosphatase mu isoform 2 precursor	+	7567313	8406859	85.1799	213.07	6.40307	7.64633	119.631	71.5107	64.3982	253.359	202.97	182.881	6.2807	6.48238	6.44614	7.71734	7.61262	7.60903
ASHGA5P041888	0.00234628	0.0776109	10.3488	down	noncoding	ENST00000511849	RP1-240B8.3	GENCODE	675	chr6	-	62340137	62390954		GGTCAACTTTGATTCAAAGATAGTCTTCAGTTACCAAACCTTATCACATGACTGTAAAAC	exon sense-overlapping	NM_152688	KHDRBS2	KH domain-containing, RNA-binding, signal transduction-associated protein 2	-	62389864	62996100	264.779	3061.02	8.09051	11.4619	210.269	334.008	250.06	3227.65	3008.87	2946.55	7.12571	8.71514	8.43068	11.5114	11.3994	11.4749
ASHGA5P038612	0.000752853	0.0528086	2.67352	down	noncoding	NR_036497	LPP-AS2	RefSeq	2897	chr3	-	187868993	187871876		CAGGTGAGCATGGTGAGCATGGTGTTAGCATGAACATCATATAAAGTTAACTACAAAAGA	natural antisense	NM_001167672	LPP	lipoma-preferred partner isoform b	+	187871662	188608460	264.27	753.558	8.02153	9.44027	408.453	213.555	170.802	685.407	734.701	840.567	8.13107	8.06812	7.86538	9.24337	9.39072	9.68671
ASHGA5P045585	0.000766988	0.0528086	2.36889	down	noncoding	ENST00000442069	RP11-143M1.2	GENCODE	575	chr9	+	72715	75298	ENST00000416105, ENST00000416700, ENST00000416758, ENST00000420855, ENST00000429980, ENST00000433106, ENST00000446595, NR_015423, uc002tjx.4, uc003zfx.3	AGTGAACGCGTTGGGAACAATATGGAAAACTGGGAGCCGCCTTGGAATCTACAGGGCCGG	intergenic							62.1554	146.029	5.86997	7.11418	101.383	46.8773	38.2062	155.062	147.867	135.159	6.03452	5.89238	5.68301	6.93807	7.19658	7.20788
ASHGA5P020202	0.00854602	0.130436	2.11375	down	noncoding	ENST00000509470	RP11-768F21.1	GENCODE	695	chr12	-	119825795	120032306		TTCTTCATTGTGGCAGGTGTATGTGTGAGTTTGCAGCTCAATCCTGGCCAAGGGGATCCA	intronic antisense	NM_001136534	TMEM233	transmembrane protein 233	+	120031263	120079363	87.5202	200.388	6.47302	7.55282	110.311	78.4181	73.832	187.152	207.806	206.207	6.16147	6.60896	6.64862	7.23973	7.64545	7.77328
ASHGA5P020202	0.00854602	0.130436	2.11375	down	noncoding	ENST00000509470	RP11-768F21.1	GENCODE	695	chr12	-	119825795	120032306		TTCTTCATTGTGGCAGGTGTATGTGTGAGTTTGCAGCTCAATCCTGGCCAAGGGGATCCA	intronic antisense	NM_178499	CCDC60	coiled-coil domain-containing protein 60	+	119772516	119978852	87.5202	200.388	6.47302	7.55282	110.311	78.4181	73.832	187.152	207.806	206.207	6.16147	6.60896	6.64862	7.23973	7.64545	7.77328
ASHGA5P055674	0.0319008	0.247936	6.2805	down	noncoding	ENST00000457856	RP11-108M9.3	GENCODE	475	chr1	+	17199533	17200587		ATATCTCAACCAGAAAGACTGCAATAAATACATTATTTCATTCGTGGAAGGTACAGACCA	bidirectional	ENST00000356370	BX284668.1	Uncharacterized protein [Source:UniProtKB/TrEMBL;Acc:H9KV52]	-	17196253	17198668	9.65302	78.0941	3.41211	6.06299	5.90359	8.4553	14.6002	41.7258	85.9486	106.608	2.4314	3.58818	4.21676	4.824	6.46768	6.8973
ASHGA5P018055	0.000889307	0.0553907	2.54009	down	noncoding	ENST00000448897	RP11-149I23.3	GENCODE	232	chr10	+	91043555	91051882		CGACCATGAGGCTCTAGGGGATGGTAGAGTCACAGGATGGAAGAACTCTGTGTCCTTGAA	intronic antisense	ENST00000282673	LIPA	lipase A, lysosomal acid, cholesterol esterase [Source:HGNC Symbol;Acc:6617]	-	90984865	91102461	59.173	158.503	5.8849	7.22978	77.3878	56.282	43.8492	187.928	150.649	136.933	5.62255	6.14655	5.8856	7.24546	7.21806	7.22581
ASHGA5P018055	0.000889307	0.0553907	2.54009	down	noncoding	ENST00000448897	RP11-149I23.3	GENCODE	232	chr10	+	91043555	91051882		CGACCATGAGGCTCTAGGGGATGGTAGAGTCACAGGATGGAAGAACTCTGTGTCCTTGAA	intronic antisense	ENST00000371829	LIPA	lipase A, lysosomal acid, cholesterol esterase [Source:HGNC Symbol;Acc:6617]	-	90973327	91102472	59.173	158.503	5.8849	7.22978	77.3878	56.282	43.8492	187.928	150.649	136.933	5.62255	6.14655	5.8856	7.24546	7.21806	7.22581
ASHGA5P018055	0.000889307	0.0553907	2.54009	down	noncoding	ENST00000448897	RP11-149I23.3	GENCODE	232	chr10	+	91043555	91051882		CGACCATGAGGCTCTAGGGGATGGTAGAGTCACAGGATGGAAGAACTCTGTGTCCTTGAA	intronic antisense	ENST00000371837	LIPA	lipase A, lysosomal acid, cholesterol esterase [Source:HGNC Symbol;Acc:6617]	-	90973325	91174314	59.173	158.503	5.8849	7.22978	77.3878	56.282	43.8492	187.928	150.649	136.933	5.62255	6.14655	5.8856	7.24546	7.21806	7.22581
ASHGA5P018055	0.000889307	0.0553907	2.54009	down	noncoding	ENST00000448897	RP11-149I23.3	GENCODE	232	chr10	+	91043555	91051882		CGACCATGAGGCTCTAGGGGATGGTAGAGTCACAGGATGGAAGAACTCTGTGTCCTTGAA	intronic antisense	ENST00000425287	LIPA	lipase A, lysosomal acid, cholesterol esterase [Source:HGNC Symbol;Acc:6617]	-	90973337	91174382	59.173	158.503	5.8849	7.22978	77.3878	56.282	43.8492	187.928	150.649	136.933	5.62255	6.14655	5.8856	7.24546	7.21806	7.22581
ASHGA5P018055	0.000889307	0.0553907	2.54009	down	noncoding	ENST00000448897	RP11-149I23.3	GENCODE	232	chr10	+	91043555	91051882		CGACCATGAGGCTCTAGGGGATGGTAGAGTCACAGGATGGAAGAACTCTGTGTCCTTGAA	intronic antisense	ENST00000541980	LIPA	lipase A, lysosomal acid, cholesterol esterase [Source:HGNC Symbol;Acc:6617]	-	90973327	91095301	59.173	158.503	5.8849	7.22978	77.3878	56.282	43.8492	187.928	150.649	136.933	5.62255	6.14655	5.8856	7.24546	7.21806	7.22581
ASHGA5P022843	0.0161178	0.178531	6.24605	down	noncoding	NR_026799	SH3GL3	RefSeq	1785	chr15	+	84116090	84287493	NM_003027	ATATCTTCAGCCAAATCCAGAGCTAAGCTAGGAATGCTGAACACTGTGTCGAAGATCCGA	exon sense-overlapping	NM_003027	SH3GL3	endophilin-A3	+	84116090	84287493	5.37484	42.3875	2.56664	5.20959	5	5	6.12453	24.2851	53.4613	49.416	2.32405	2.48591	2.88997	3.93279	5.80927	5.8867
ASHGA5P020150	0.00426136	0.0994629	2.70221	down	noncoding	uc010azg.1	WHAMMP2	UCSC_knowngene	999	chr15	+	28986246	28996820	ENST00000400153, ENST00000508764, NR_026589, uc001zci.1, uc010aye.1, uc010azf.3	TTGCCTCAACTAGGAATGCAAAAAGAAATGGAACAGGATGTGAAGAGACTTGGCCAGGCT	intergenic							14.9183	37.2754	3.73047	5.16461	25.8235	6.83969	12.0919	42.7957	37.2269	31.8037	3.92136	3.33868	3.93139	4.8698	5.31494	5.30909
ASHGA5P051477	0.000551913	0.0469239	3.68484	down	noncoding	ENST00000427309	BX571672.5	GENCODE	677	chr1	-	143229765	143233121	NR_027995	TGCTACTAAGGTAAAGTGGTCTCTTGTAAAATTAATCTTCTCACTCTGAGTGTAGTTTTG	intergenic							166.045	625.341	7.29553	9.17713	271.428	135.669	91.0371	603.936	628.417	643.672	7.51314	7.41943	6.95401	9.05629	9.16972	9.30539
ASHGA5P030975	0.0485956	0.30551	3.20403	down	noncoding	ENST00000570581	CTA-276F8.2	GENCODE	415	chr16	-	14285676	14294134		GAGCAGCCTGAAGTGGCAGATGATAAAAATCAAACAATAAATAACAATTTGAGTAATCTA	intronic antisense	NM_014048	MKL2	MKL/myocardin-like protein 2	+	14165195	14360630	8.64977	22.629	2.6715	4.35138	15.9493	5	5	16.5128	28.3083	23.0661	3.11749	2.48591	2.41109	3.24053	4.92761	4.886
ASHGA5P047629	0.019987	0.197323	2.43485	down	noncoding	ENST00000566847	RP11-85A1.3	GENCODE	864	chr10	+	101380811	101381675		TATTAACCTTTAGGTCGCGACCGTTTGGAAAATAATAAAACTACGAATTCTCTTCTCCTA	bidirectional	NM_031212	SLC25A28	mitoferrin-2	-	101370274	101380221	16.1919	37.2004	3.86476	5.14859	27.5661	8.01267	12.9969	35.732	37.6072	38.2621	4.03075	3.52479	4.03872	4.56738	5.32959	5.54878
ASHGA5P038678	0.00302971	0.0854665	4.60465	down	noncoding	NR_024065	LINC00312	RefSeq	2903	chr3	+	8613467	8616354		GCCAAGTGGCACAGCTCATCTTGAAGTAATTATAATGCCACTAAAATTCTCATTTGTATT	intergenic							599.411	2869.03	9.13051	11.3336	1059.26	413.462	325.513	1998.8	3416.78	3191.52	9.56849	9.01666	8.80639	10.819	11.5853	11.5965
ASHGA5P020333	0.00117545	0.0583423	2.11826	down	noncoding	ENST00000511823	RP11-33B1.1	pseudogene	336	chr4	+	120379122	120383019	ENST00000449219, ENST00000508519, ENST00000510011, ENST00000513147, ENST00000515251, NR_037630	GTGGATAACACTGGCAGCCTGTTATCAATTACATTGATATTAAATTTGAGGACTACCTAA								65.455	138.829	5.95921	7.04209	105.047	48.4987	42.8197	144.154	140.715	131.617	6.08981	5.93837	5.84944	6.82201	7.12883	7.17542
ASHGA5P022015	0.0258134	0.222103	2.16648	down	noncoding	uc010xow.2	LOC126536	UCSC_knowngene	1144	chr19	+	16132697	16138270	uc002nca.3	CGGAAAACAGGACAAAGATGAGCTGCGTGCCCATAATTCCACGTTTACGCTGACTCCTCC	intron sense-overlapping	ENST00000397365	AC004790.1		+	16124066	16152945	47.3169	98.0655	5.41155	6.5269	83.1857	24.618	34.147	90.6982	113.248	90.2506	5.72909	4.99084	5.51471	6.06285	6.83616	6.68169
ASHGA5P040107	0.0436288	0.288983	2.65749	down	noncoding	ENST00000412092	AL583842.3	GENCODE	594	chr1	+	142618794	142621532		GTGTTGTACAGTGGAAACGGTCATCTTCCGCTAAAGCACAGTGTGTTTTGCAGTGGAAAT	intergenic							18.3611	40.9034	3.87343	5.2835	34.547	13.457	7.0794	44.2799	33.1671	45.2632	4.38453	4.17976	3.05602	4.92721	5.15015	5.77314
ASHGA5P015448	7.44554e-05	0.0249662	2.53447	down	noncoding	ENST00000420293	RP11-61I13.3	GENCODE	440	chr6	-	39856649	39865156		ATCAGGAAAATGCTTCTCCAGGATCATGATCAGGAGGTCAATGTCACTCTTCTCTGGGAT	natural antisense	NM_001201427	DAAM2	disheveled-associated activator of morphogenesis 2 isoform 1	+	39760158	39872653	56.3263	147.083	5.78565	7.12734	82.0394	46.904	40.0355	165.502	137.62	138.128	5.70959	5.89301	5.75436	7.04496	7.09771	7.23934
ASHGA5P015448	7.44554e-05	0.0249662	2.53447	down	noncoding	ENST00000420293	RP11-61I13.3	GENCODE	440	chr6	-	39856649	39865156		ATCAGGAAAATGCTTCTCCAGGATCATGATCAGGAGGTCAATGTCACTCTTCTCTGGGAT	natural antisense	NM_015345	DAAM2	disheveled-associated activator of morphogenesis 2 isoform 2	+	39760772	39872653	56.3263	147.083	5.78565	7.12734	82.0394	46.904	40.0355	165.502	137.62	138.128	5.70959	5.89301	5.75436	7.04496	7.09771	7.23934
ASHGA5P046400	0.000261648	0.0368488	2.7234	down	noncoding	ENST00000567614	WI2-89031B12.1	GENCODE	792	chrX	-	153746163	153746955		AGGAAGGGAGAGTTGTCTCGGAATGCTCAGGGGGACTCATTAAAGCAACACTTTCATAAA	intergenic							67.7119	187.686	6.01086	7.45627	107.719	51.6563	43.7607	214.053	204.835	144.171	6.12602	6.02541	5.88113	7.44723	7.62542	7.29614
ASHGA5P056262	0.0152179	0.174738	2.0029	down	noncoding	TCONS_00001508	XLOC_000852	LincRNAs identified by Cabili et al	236	chr1	-	59760716	59762053		GTAGGCGACTCAGCCGTGTTGAACCATGAAAGGACCTCAGGAATGAAACCCACACACAGC	intergenic							28.4973	58.7623	4.80348	5.80557	36.0076	28.6554	20.829	68.0676	61.6118	46.6073	4.44915	5.1993	4.76201	5.60375	6.00295	5.81002
ASHGA5P039585	0.0107811	0.146131	6.51065	down	noncoding	ENST00000506852	RP11-810P8.1	GENCODE	648	chr4	-	127964584	127998917		GAAATCCTTTGACACTGTATCAAAGATCTGGTCATGAAATGCATATTTAGACATTGCAAG	intergenic							31.5779	194.423	4.68537	7.38817	63.1637	15.0449	16.5251	109.011	249.328	224.929	5.31502	4.33221	4.40887	6.36774	7.90638	7.8904
ASHGA5P051484	0.0083944	0.129924	5.21537	down	noncoding	ENST00000431621	BX004987.3	GENCODE	2609	chr1	+	143355261	143379903	ENST00000377477, ENST00000428576, ENST00000431648, ENST00000439302, ENST00000451663, ENST00000583348, NM_001012419, NM_001098805, NR_003366, NR_027995, NR_040113, uc001ejc.3, uc011abu.2	AAAGGGAAACAATATAAGAAAGAAGTTGAAGCAAAACAACTTGAACCAACTATTCAATCA	intergenic							20.759	99.9798	4.11896	6.50173	40.0881	11.0174	11.1716	70.5888	120.758	108.593	4.62451	3.92094	3.81143	5.6594	6.92491	6.92087
ASHGA5P044770	0.00180371	0.0684306	3.02479	down	noncoding	ENST00000563059	KB-1836B5.1	GENCODE	911	chr8	+	37920398	37921309		GCTTACAACCTGATCAGGAGACGAGAAGTATTCCAAGTAGTAAATGGTCATTGGAAATAC	intergenic							32.8434	96.4819	4.92629	6.52313	50.2849	30.2611	17.9841	115.652	94.1606	79.6333	4.97091	5.27161	4.53636	6.46217	6.58967	6.51754
ASHGA5P037459	0.0270672	0.22851	4.05545	down	noncoding	TCONS_00024494	XLOC_011814	LincRNAs identified by Cabili et al	226	chr16	+	86337503	86338079		TCCCCCGGACTTTCACACCGAGTTACACAGAGGAGAAAATGGGGATAAAAGTTAAACTGA	intergenic							18.3186	79.7761	4.09246	6.11232	29.0075	13.2439	12.7044	44.4728	108.977	85.8783	4.11373	4.15839	4.00526	4.93472	6.78663	6.61561
ASHGA5P020917	0.0369108	0.267277	2.20184	down	noncoding	ENST00000521953	RP11-1149M10.2	GENCODE	522	chr8	+	82066564	82076834		AGCAGTCATGGATTTGTTCATGTGTGGATGTGATGGAACTGAAGTCGCTAGGTTCATGCT	intergenic							27.8816	63.7736	4.76488	5.90359	34.21	29.8012	19.6337	67.289	49.1119	74.92	4.37018	5.25204	4.67244	5.5853	5.69792	6.42756
ASHGA5P000589	0.00907099	0.135012	2.10273	down	noncoding	DA962001		LincRNAs identified by Khalil et al	556	chr15	-	70827525	70828126		TTCAGTTTTCTCTTCTCTGCTCAGTAAGCTCAGTTTAGCTCTGTGTGTGTGCGTGTGTCT	intergenic							129.445	290.175	7.01585	8.08811	168.612	136.916	82.8078	319.107	318.304	233.115	6.79802	7.43515	6.81438	8.08804	8.23621	7.94008
ASHGA5P049491	0.0084007	0.129924	2.1924	down	noncoding	NR_073016	ST3GAL3	RefSeq	2326	chr1	+	44173203	44396837	NR_073019	CTCTCTGTAGACTGAATTCAGCACCAGTGAAAGGCTTTGAGAAGGACGTGGGCAGCAAAA	exon sense-overlapping	NM_001270459	ST3GAL3	CMP-N-acetylneuraminate-beta-1,4-galactoside alpha-2,3-sialyltransferase isoform k	+	44173203	44396837	12.0065	25.9732	3.48522	4.61773	17.7937	6.01296	12.2129	36.1254	22.4542	19.3399	3.31232	3.19704	3.94631	4.58447	4.60867	4.66006
ASHGA5P049491	0.0084007	0.129924	2.1924	down	noncoding	NR_073016	ST3GAL3	RefSeq	2326	chr1	+	44173203	44396837	NR_073019	CTCTCTGTAGACTGAATTCAGCACCAGTGAAAGGCTTTGAGAAGGACGTGGGCAGCAAAA	exon sense-overlapping	NM_001270460	ST3GAL3	CMP-N-acetylneuraminate-beta-1,4-galactoside alpha-2,3-sialyltransferase isoform l	+	44173203	44396837	12.0065	25.9732	3.48522	4.61773	17.7937	6.01296	12.2129	36.1254	22.4542	19.3399	3.31232	3.19704	3.94631	4.58447	4.60867	4.66006
ASHGA5P049491	0.0084007	0.129924	2.1924	down	noncoding	NR_073016	ST3GAL3	RefSeq	2326	chr1	+	44173203	44396837	NR_073019	CTCTCTGTAGACTGAATTCAGCACCAGTGAAAGGCTTTGAGAAGGACGTGGGCAGCAAAA	exon sense-overlapping	NM_001270461	ST3GAL3	CMP-N-acetylneuraminate-beta-1,4-galactoside alpha-2,3-sialyltransferase isoform m	+	44173203	44396837	12.0065	25.9732	3.48522	4.61773	17.7937	6.01296	12.2129	36.1254	22.4542	19.3399	3.31232	3.19704	3.94631	4.58447	4.60867	4.66006
ASHGA5P049491	0.0084007	0.129924	2.1924	down	noncoding	NR_073016	ST3GAL3	RefSeq	2326	chr1	+	44173203	44396837	NR_073019	CTCTCTGTAGACTGAATTCAGCACCAGTGAAAGGCTTTGAGAAGGACGTGGGCAGCAAAA	exon sense-overlapping	NM_001270462	ST3GAL3	CMP-N-acetylneuraminate-beta-1,4-galactoside alpha-2,3-sialyltransferase isoform n	+	44173203	44396837	12.0065	25.9732	3.48522	4.61773	17.7937	6.01296	12.2129	36.1254	22.4542	19.3399	3.31232	3.19704	3.94631	4.58447	4.60867	4.66006
ASHGA5P049491	0.0084007	0.129924	2.1924	down	noncoding	NR_073016	ST3GAL3	RefSeq	2326	chr1	+	44173203	44396837	NR_073019	CTCTCTGTAGACTGAATTCAGCACCAGTGAAAGGCTTTGAGAAGGACGTGGGCAGCAAAA	exon sense-overlapping	NM_001270463	ST3GAL3	CMP-N-acetylneuraminate-beta-1,4-galactoside alpha-2,3-sialyltransferase isoform o	+	44173203	44396837	12.0065	25.9732	3.48522	4.61773	17.7937	6.01296	12.2129	36.1254	22.4542	19.3399	3.31232	3.19704	3.94631	4.58447	4.60867	4.66006
ASHGA5P049491	0.0084007	0.129924	2.1924	down	noncoding	NR_073016	ST3GAL3	RefSeq	2326	chr1	+	44173203	44396837	NR_073019	CTCTCTGTAGACTGAATTCAGCACCAGTGAAAGGCTTTGAGAAGGACGTGGGCAGCAAAA	exon sense-overlapping	NM_001270464	ST3GAL3	CMP-N-acetylneuraminate-beta-1,4-galactoside alpha-2,3-sialyltransferase isoform p	+	44173203	44396837	12.0065	25.9732	3.48522	4.61773	17.7937	6.01296	12.2129	36.1254	22.4542	19.3399	3.31232	3.19704	3.94631	4.58447	4.60867	4.66006
ASHGA5P049491	0.0084007	0.129924	2.1924	down	noncoding	NR_073016	ST3GAL3	RefSeq	2326	chr1	+	44173203	44396837	NR_073019	CTCTCTGTAGACTGAATTCAGCACCAGTGAAAGGCTTTGAGAAGGACGTGGGCAGCAAAA	exon sense-overlapping	NM_001270465	ST3GAL3	CMP-N-acetylneuraminate-beta-1,4-galactoside alpha-2,3-sialyltransferase isoform q	+	44173203	44396837	12.0065	25.9732	3.48522	4.61773	17.7937	6.01296	12.2129	36.1254	22.4542	19.3399	3.31232	3.19704	3.94631	4.58447	4.60867	4.66006
ASHGA5P049491	0.0084007	0.129924	2.1924	down	noncoding	NR_073016	ST3GAL3	RefSeq	2326	chr1	+	44173203	44396837	NR_073019	CTCTCTGTAGACTGAATTCAGCACCAGTGAAAGGCTTTGAGAAGGACGTGGGCAGCAAAA	exon sense-overlapping	NM_001270466	ST3GAL3	CMP-N-acetylneuraminate-beta-1,4-galactoside alpha-2,3-sialyltransferase isoform r	+	44173203	44396837	12.0065	25.9732	3.48522	4.61773	17.7937	6.01296	12.2129	36.1254	22.4542	19.3399	3.31232	3.19704	3.94631	4.58447	4.60867	4.66006
ASHGA5P049491	0.0084007	0.129924	2.1924	down	noncoding	NR_073016	ST3GAL3	RefSeq	2326	chr1	+	44173203	44396837	NR_073019	CTCTCTGTAGACTGAATTCAGCACCAGTGAAAGGCTTTGAGAAGGACGTGGGCAGCAAAA	exon sense-overlapping	NM_006279	ST3GAL3	CMP-N-acetylneuraminate-beta-1,4-galactoside alpha-2,3-sialyltransferase isoform j	+	44173203	44396837	12.0065	25.9732	3.48522	4.61773	17.7937	6.01296	12.2129	36.1254	22.4542	19.3399	3.31232	3.19704	3.94631	4.58447	4.60867	4.66006
ASHGA5P049491	0.0084007	0.129924	2.1924	down	noncoding	NR_073016	ST3GAL3	RefSeq	2326	chr1	+	44173203	44396837	NR_073019	CTCTCTGTAGACTGAATTCAGCACCAGTGAAAGGCTTTGAGAAGGACGTGGGCAGCAAAA	exon sense-overlapping	NM_174963	ST3GAL3	CMP-N-acetylneuraminate-beta-1,4-galactoside alpha-2,3-sialyltransferase isoform a	+	44173203	44396837	12.0065	25.9732	3.48522	4.61773	17.7937	6.01296	12.2129	36.1254	22.4542	19.3399	3.31232	3.19704	3.94631	4.58447	4.60867	4.66006
ASHGA5P049491	0.0084007	0.129924	2.1924	down	noncoding	NR_073016	ST3GAL3	RefSeq	2326	chr1	+	44173203	44396837	NR_073019	CTCTCTGTAGACTGAATTCAGCACCAGTGAAAGGCTTTGAGAAGGACGTGGGCAGCAAAA	exon sense-overlapping	NM_174964	ST3GAL3	CMP-N-acetylneuraminate-beta-1,4-galactoside alpha-2,3-sialyltransferase isoform b	+	44173203	44396837	12.0065	25.9732	3.48522	4.61773	17.7937	6.01296	12.2129	36.1254	22.4542	19.3399	3.31232	3.19704	3.94631	4.58447	4.60867	4.66006
ASHGA5P049491	0.0084007	0.129924	2.1924	down	noncoding	NR_073016	ST3GAL3	RefSeq	2326	chr1	+	44173203	44396837	NR_073019	CTCTCTGTAGACTGAATTCAGCACCAGTGAAAGGCTTTGAGAAGGACGTGGGCAGCAAAA	exon sense-overlapping	NM_174965	ST3GAL3	CMP-N-acetylneuraminate-beta-1,4-galactoside alpha-2,3-sialyltransferase isoform c	+	44173203	44396837	12.0065	25.9732	3.48522	4.61773	17.7937	6.01296	12.2129	36.1254	22.4542	19.3399	3.31232	3.19704	3.94631	4.58447	4.60867	4.66006
ASHGA5P049491	0.0084007	0.129924	2.1924	down	noncoding	NR_073016	ST3GAL3	RefSeq	2326	chr1	+	44173203	44396837	NR_073019	CTCTCTGTAGACTGAATTCAGCACCAGTGAAAGGCTTTGAGAAGGACGTGGGCAGCAAAA	exon sense-overlapping	NM_174966	ST3GAL3	CMP-N-acetylneuraminate-beta-1,4-galactoside alpha-2,3-sialyltransferase isoform d	+	44173203	44396837	12.0065	25.9732	3.48522	4.61773	17.7937	6.01296	12.2129	36.1254	22.4542	19.3399	3.31232	3.19704	3.94631	4.58447	4.60867	4.66006
ASHGA5P049491	0.0084007	0.129924	2.1924	down	noncoding	NR_073016	ST3GAL3	RefSeq	2326	chr1	+	44173203	44396837	NR_073019	CTCTCTGTAGACTGAATTCAGCACCAGTGAAAGGCTTTGAGAAGGACGTGGGCAGCAAAA	exon sense-overlapping	NM_174967	ST3GAL3	CMP-N-acetylneuraminate-beta-1,4-galactoside alpha-2,3-sialyltransferase isoform e	+	44173203	44396837	12.0065	25.9732	3.48522	4.61773	17.7937	6.01296	12.2129	36.1254	22.4542	19.3399	3.31232	3.19704	3.94631	4.58447	4.60867	4.66006
ASHGA5P049491	0.0084007	0.129924	2.1924	down	noncoding	NR_073016	ST3GAL3	RefSeq	2326	chr1	+	44173203	44396837	NR_073019	CTCTCTGTAGACTGAATTCAGCACCAGTGAAAGGCTTTGAGAAGGACGTGGGCAGCAAAA	exon sense-overlapping	NM_174968	ST3GAL3	CMP-N-acetylneuraminate-beta-1,4-galactoside alpha-2,3-sialyltransferase isoform f	+	44173203	44396837	12.0065	25.9732	3.48522	4.61773	17.7937	6.01296	12.2129	36.1254	22.4542	19.3399	3.31232	3.19704	3.94631	4.58447	4.60867	4.66006
ASHGA5P049491	0.0084007	0.129924	2.1924	down	noncoding	NR_073016	ST3GAL3	RefSeq	2326	chr1	+	44173203	44396837	NR_073019	CTCTCTGTAGACTGAATTCAGCACCAGTGAAAGGCTTTGAGAAGGACGTGGGCAGCAAAA	exon sense-overlapping	NM_174969	ST3GAL3	CMP-N-acetylneuraminate-beta-1,4-galactoside alpha-2,3-sialyltransferase isoform g	+	44173203	44396837	12.0065	25.9732	3.48522	4.61773	17.7937	6.01296	12.2129	36.1254	22.4542	19.3399	3.31232	3.19704	3.94631	4.58447	4.60867	4.66006
ASHGA5P049491	0.0084007	0.129924	2.1924	down	noncoding	NR_073016	ST3GAL3	RefSeq	2326	chr1	+	44173203	44396837	NR_073019	CTCTCTGTAGACTGAATTCAGCACCAGTGAAAGGCTTTGAGAAGGACGTGGGCAGCAAAA	exon sense-overlapping	NM_174970	ST3GAL3	CMP-N-acetylneuraminate-beta-1,4-galactoside alpha-2,3-sialyltransferase isoform h	+	44173203	44396837	12.0065	25.9732	3.48522	4.61773	17.7937	6.01296	12.2129	36.1254	22.4542	19.3399	3.31232	3.19704	3.94631	4.58447	4.60867	4.66006
ASHGA5P049491	0.0084007	0.129924	2.1924	down	noncoding	NR_073016	ST3GAL3	RefSeq	2326	chr1	+	44173203	44396837	NR_073019	CTCTCTGTAGACTGAATTCAGCACCAGTGAAAGGCTTTGAGAAGGACGTGGGCAGCAAAA	exon sense-overlapping	NM_174971	ST3GAL3	CMP-N-acetylneuraminate-beta-1,4-galactoside alpha-2,3-sialyltransferase isoform i	+	44173203	44396837	12.0065	25.9732	3.48522	4.61773	17.7937	6.01296	12.2129	36.1254	22.4542	19.3399	3.31232	3.19704	3.94631	4.58447	4.60867	4.66006
ASHGA5P028952	0.00289673	0.0839722	7.40845	down	noncoding	ENST00000423246	GRTP1-AS1	GENCODE	465	chr13	+	114006130	114016183		CTGTTGCACTTTGTAGCCCTCAGTATGATTAAAGTGTTTACCATGTACATAAATTATGCT	intronic antisense	NM_024719	GRTP1	growth hormone-regulated TBC protein 1	-	113978504	114018463	61.8959	529.79	5.97305	8.86222	70.7995	63.9188	50.9694	328.364	626.538	634.468	5.48827	6.32289	6.10799	8.13026	9.16637	9.29003
ASHGA5P028280	0.00207839	0.0726266	2.91301	down	noncoding	ENST00000548846	RP3-473L9.4	GENCODE	209	chr12	+	111834638	111841111		GGGAAGGTTATTTGTTGGAATCCCTTTGCCTTTCCAAGGGAAAATAAACACAAAAAGTGA	intergenic							330.156	1089.38	8.41772	9.96023	419.211	326.149	245.108	893.151	1217.51	1157.5	8.17169	8.68269	8.39878	9.64201	10.1096	10.1291
ASHGA5P030991	0.0230274	0.211672	2.201	down	noncoding	ENST00000552753	MIR3179-3	GENCODE	543	chr16	-	18505165	18505708	ENST00000546674, ENST00000547549	TGCAGGGGTTAGCAAACTATGGCCCACTGTTCTTGTTTTATAAATAAAGTGTTATGAGCA	intergenic							269.764	671.808	8.14359	9.28175	275.286	294.564	239.44	645.039	672.285	698.101	7.53653	8.53209	8.36214	9.15233	9.26959	9.42332
ASHGA5P000049	0.0139923	0.168423	3.92424	down	noncoding	AK055244		NRED	2542	chr18	+	31328183	31330724	AF070541	GACAAACACAGATTGGGGGCGAAGGCCCTGAACCTACATAGACATTTTATATCAGCATAC	intergenic							35.4623	155.692	5.15381	7.12622	41.2335	35.7161	29.4372	106.208	181.965	178.905	4.66792	5.5042	5.2893	6.32747	7.47107	7.58012
ASHGA5P029706	0.00392342	0.0962042	2.28814	down	noncoding	ENST00000556926	RP11-356K23.2	GENCODE	458	chr14	+	89821403	89822915		ACAATTGTAACCCTGTAAAGCTGATGAGATATTAAAACAAGACAAAAACTGAAAACGAAA	intronic antisense	NM_001085471	FOXN3	forkhead box protein N3 isoform 1	-	89622515	90085494	740.193	1966.67	9.61152	10.8057	873.344	801.886	545.35	1941.22	2084	1874.79	9.29003	9.97403	9.5705	10.7797	10.8467	10.7907
ASHGA5P029706	0.00392342	0.0962042	2.28814	down	noncoding	ENST00000556926	RP11-356K23.2	GENCODE	458	chr14	+	89821403	89822915		ACAATTGTAACCCTGTAAAGCTGATGAGATATTAAAACAAGACAAAAACTGAAAACGAAA	intronic antisense	NM_005197	FOXN3	forkhead box protein N3 isoform 2	-	89622515	89883454	740.193	1966.67	9.61152	10.8057	873.344	801.886	545.35	1941.22	2084	1874.79	9.29003	9.97403	9.5705	10.7797	10.8467	10.7907
ASHGA5P038665	0.00814193	0.128887	6.41673	down	noncoding	NR_045572	CHL1	RefSeq	2585	chr3	+	239325	290282		CCGAAGGGAAGCTGAGGTATACTTATATTTCATTATAATGCTACAGGTAGATTTTAAGTC	exon sense-overlapping	NM_001253387	CHL1	neural cell adhesion molecule L1-like protein isoform 2 precursor	+	238278	451097	6.20308	40.822	2.49729	5.17913	8.60925	5	5	27.1647	60.0354	35.2657	2.59489	2.48591	2.41109	4.12918	5.96777	5.44045
ASHGA5P038665	0.00814193	0.128887	6.41673	down	noncoding	NR_045572	CHL1	RefSeq	2585	chr3	+	239325	290282		CCGAAGGGAAGCTGAGGTATACTTATATTTCATTATAATGCTACAGGTAGATTTTAAGTC	exon sense-overlapping	NM_006614	CHL1	neural cell adhesion molecule L1-like protein isoform 1 precursor	+	238278	451097	6.20308	40.822	2.49729	5.17913	8.60925	5	5	27.1647	60.0354	35.2657	2.59489	2.48591	2.41109	4.12918	5.96777	5.44045
ASHGA5P019652	0.0181085	0.189016	7.76598	down	noncoding	uc003knd.3	FLJ35946	UCSC_knowngene	1861	chr5	-	98105321	98108787		CGAGGCTCAGATTATTTAAATTTTCCACAAATTTCTACGGATTAATTCAATGGCAGCTCA	natural antisense	NM_001012761	RGMB	RGM domain family member B	+	98104998	98132198	5.43026	60.8041	2.57601	5.53317	5	5	6.29078	36.9517	29.0568	116.404	2.32405	2.48591	2.91806	4.62263	4.96749	7.0094
ASHGA5P032523	0.0255257	0.221368	7.56977	down	noncoding	NR_038230	LOC284080	RefSeq	2533	chr17	-	48127712	48133103		CTGCCGTACACTAGATGAAATGTGGTTATTTGCTCAGGTAGAAATAAAGACTAAAATACC	bidirectional	NM_002204	ITGA3	integrin alpha-3 isoform a precursor	+	48133339	48167849	170.007	815.244	6.59667	9.51692	423.442	49.1712	37.4067	584.364	896.479	964.889	8.18423	5.95786	5.64791	9.00479	9.66962	9.87635
ASHGA5P032523	0.0255257	0.221368	7.56977	down	noncoding	NR_038230	LOC284080	RefSeq	2533	chr17	-	48127712	48133103		CTGCCGTACACTAGATGAAATGTGGTTATTTGCTCAGGTAGAAATAAAGACTAAAATACC	bidirectional	NM_005501	ITGA3	integrin alpha-3 isoform b precursor	+	48133339	48167849	170.007	815.244	6.59667	9.51692	423.442	49.1712	37.4067	584.364	896.479	964.889	8.18423	5.95786	5.64791	9.00479	9.66962	9.87635
ASHGA5P049334	0.0484644	0.30515	2.41735	down	noncoding	ENST00000561510	RP11-345M22.1	GENCODE	1494	chr16	+	79747743	79832987		GAGAATCAAACAAGTAGGTGCTGCTGGTATTACTGTATTTTTCTCATTTTAAAGATCAGG	intergenic							22.1878	55.6968	4.42804	5.70147	27.8801	22.9171	15.7661	44.7153	64.7731	57.6021	4.0505	4.89869	4.33494	4.94335	6.07685	6.08419
ASHGA5P046896	0.00665239	0.119486	3.79786	down	noncoding	NR_038277	LOC100506939	RefSeq	2268	chr10	-	54056607	54073888		GCACAGATCACCTCTATTGTATGAAATCAGTTCTAATATCCTTATTTTCAACATGGTAGC	natural antisense	NM_001098512	PRKG1	cGMP-dependent protein kinase 1 isoform 1	+	52750910	54058110	66.7983	269.644	5.98945	7.91464	105.475	53.8387	41.0815	182.144	326.886	299.903	6.09467	6.08379	5.78989	7.19713	8.27228	8.2745
ASHGA5P046896	0.00665239	0.119486	3.79786	down	noncoding	NR_038277	LOC100506939	RefSeq	2268	chr10	-	54056607	54073888		GCACAGATCACCTCTATTGTATGAAATCAGTTCTAATATCCTTATTTTCAACATGGTAGC	natural antisense	NM_006258	PRKG1	cGMP-dependent protein kinase 1 isoform 2	+	52834233	54058110	66.7983	269.644	5.98945	7.91464	105.475	53.8387	41.0815	182.144	326.886	299.903	6.09467	6.08379	5.78989	7.19713	8.27228	8.2745
ASHGA5P036329	0.00240554	0.0781801	4.61929	down	noncoding	ENST00000449346	AC013264.2	GENCODE	455	chr2	+	198062714	198063997		GCCTTCACAGTTTAGGTTTTGGTAAGAAGAAAGCTTATCTTCATGTCATGAGAAAGAAAA	intronic antisense	NM_001195144	ANKRD44	serine/threonine-protein phosphatase 6 regulatory ankyrin repeat subunit B isoform A	-	197851385	198175521	347.773	1896.83	8.48722	10.6949	474.661	302.281	266.378	1182.81	2268.54	2239.13	8.36678	8.56949	8.52538	10.0621	10.9676	11.0549
ASHGA5P036329	0.00240554	0.0781801	4.61929	down	noncoding	ENST00000449346	AC013264.2	GENCODE	455	chr2	+	198062714	198063997		GCCTTCACAGTTTAGGTTTTGGTAAGAAGAAAGCTTATCTTCATGTCATGAGAAAGAAAA	intronic antisense	NM_153697	ANKRD44	serine/threonine-protein phosphatase 6 regulatory ankyrin repeat subunit B isoform B	-	197964194	198175521	347.773	1896.83	8.48722	10.6949	474.661	302.281	266.378	1182.81	2268.54	2239.13	8.36678	8.56949	8.52538	10.0621	10.9676	11.0549
ASHGA5P025992	0.0145897	0.172239	4.8744	down	noncoding	NR_048571	GPM6A	RefSeq	2865	chr4	-	176554087	176923842		ACACAAAAAGTTCATTATGCTGACATATCTTTTCATGTTGGCCTGGCTGGGAGTCACGGC	exon sense-overlapping	NM_001261447	GPM6A	neuronal membrane glycoprotein M6-a isoform 2	-	176554087	176923842	46.3462	268.033	5.53728	7.8225	58.8946	44.092	36.052	139.405	346.363	318.33	5.21371	5.80495	5.59316	6.76901	8.34774	8.35074
ASHGA5P025992	0.0145897	0.172239	4.8744	down	noncoding	NR_048571	GPM6A	RefSeq	2865	chr4	-	176554087	176923842		ACACAAAAAGTTCATTATGCTGACATATCTTTTCATGTTGGCCTGGCTGGGAGTCACGGC	exon sense-overlapping	NM_001261448	GPM6A	neuronal membrane glycoprotein M6-a isoform 4	-	176554087	176708827	46.3462	268.033	5.53728	7.8225	58.8946	44.092	36.052	139.405	346.363	318.33	5.21371	5.80495	5.59316	6.76901	8.34774	8.35074
ASHGA5P025992	0.0145897	0.172239	4.8744	down	noncoding	NR_048571	GPM6A	RefSeq	2865	chr4	-	176554087	176923842		ACACAAAAAGTTCATTATGCTGACATATCTTTTCATGTTGGCCTGGCTGGGAGTCACGGC	exon sense-overlapping	NM_005277	GPM6A	neuronal membrane glycoprotein M6-a isoform 1	-	176554087	176923842	46.3462	268.033	5.53728	7.8225	58.8946	44.092	36.052	139.405	346.363	318.33	5.21371	5.80495	5.59316	6.76901	8.34774	8.35074
ASHGA5P025992	0.0145897	0.172239	4.8744	down	noncoding	NR_048571	GPM6A	RefSeq	2865	chr4	-	176554087	176923842		ACACAAAAAGTTCATTATGCTGACATATCTTTTCATGTTGGCCTGGCTGGGAGTCACGGC	exon sense-overlapping	NM_201591	GPM6A	neuronal membrane glycoprotein M6-a isoform 1	-	176554087	176734265	46.3462	268.033	5.53728	7.8225	58.8946	44.092	36.052	139.405	346.363	318.33	5.21371	5.80495	5.59316	6.76901	8.34774	8.35074
ASHGA5P025992	0.0145897	0.172239	4.8744	down	noncoding	NR_048571	GPM6A	RefSeq	2865	chr4	-	176554087	176923842		ACACAAAAAGTTCATTATGCTGACATATCTTTTCATGTTGGCCTGGCTGGGAGTCACGGC	exon sense-overlapping	NM_201592	GPM6A	neuronal membrane glycoprotein M6-a isoform 3	-	176554087	176923842	46.3462	268.033	5.53728	7.8225	58.8946	44.092	36.052	139.405	346.363	318.33	5.21371	5.80495	5.59316	6.76901	8.34774	8.35074
ASHGA5P037622	0.0288423	0.235787	2.47564	down	noncoding	ENST00000422876	CTA-407F11.8	GENCODE	436	chr22	-	25957090	25960117	ENST00000412773	ATCCTTGCTAAGAAGAACTTGATTTTGTATAAGCAGTCCCTTAAATACAGTTGCTTCTCA	bidirectional	NM_005160	ADRBK2	beta-adrenergic receptor kinase 2	+	25960860	26125258	74.3143	198.741	6.24147	7.54927	70.1974	85.0543	67.6911	243.492	181.641	171.089	5.47631	6.73033	6.51777	7.65852	7.46888	7.52042
ASHGA5P052790	0.0333024	0.252073	2.67886	down	noncoding	NR_003038	SNHG5	RefSeq	524	chr6	-	86386724	86388451	uc003plb.4	TAATTTTGGATTATGTTCCTTTTTGTTATTACTTTTAAATAGGTCCTGAAATAACATGGG	intergenic							1256.36	3571.5	10.1825	11.6041	2284.06	894.545	590.474	5355.55	2740.5	2618.44	10.7509	10.1158	9.6807	12.2438	11.269	11.2994
ASHGA5P041123	0.000909634	0.0553907	10.5412	down	noncoding	ENST00000515227	RP11-434D9.1	GENCODE	666	chr5	+	67089047	67101066	ENST00000504068	GAAAGGCTGAGTCTTATAGGGTGTGATTTGGTTCTAGACATGCTTATGTTACTTTTTATA	intergenic							40.6178	464.72	5.35234	8.7503	41.2397	46.9431	33.6705	417.431	477.633	499.096	4.66847	5.89416	5.49438	8.50153	8.78771	8.96166
ASHGA5P045223	0.00254114	0.0802034	5.10197	down	noncoding	uc004abd.1	DQ573539	UCSC_knowngene	1713	chr9	-	38566269	38567982	ENST00000433980, ENST00000437267, ENST00000565670	GAGATACTATTTTTTCAAAAGGTCACCCAGGAATTGATAGTGTTGAATGACTAGATACTC	intron sense-overlapping	ENST00000313339	ANKRD18A	ankyrin repeat domain 18A [Source:HGNC Symbol;Acc:23643]	-	38540565	38577204	62.7792	350.748	6.00007	8.35113	65.7626	66.8563	55.7187	460.906	305.103	286.234	5.37662	6.38693	6.23668	8.65364	8.17868	8.22107
ASHGA5P058265	0.0122951	0.157959	2.16436	down	noncoding	TCONS_00028969	XLOC_013866	LincRNAs identified by Cabili et al	4533	chr21	+	17259152	17267300		TTATGTTGGCAGATGCTGATTGATCTAATCTCGGCTTGTGGAGGACGAACCTCTTGCATA	intergenic							94.0198	189.576	6.36808	7.48202	174.088	60.2438	47.7273	203.629	184.403	180.696	6.8477	6.24139	6.01515	7.36739	7.4859	7.59277
ASHGA5P021698	0.00178818	0.0682591	18.6786	down	noncoding	uc001tfa.1	RMST	UCSC_knowngene	1374	chr12	+	97887668	97958793	ENST00000538559	TCCAAAAAAGATGTTAGTCTAAAACAGCACCTTGGATCTAAGCAGCACCTTTGAGAAAGA	intergenic							251.367	5214.74	8.00091	12.2242	175.524	313.925	264.652	5344.7	5193.06	5106.47	6.86049	8.62693	8.51531	12.2423	12.1818	12.2485
ASHGA5P017354	0.0141645	0.169663	9.32626	down	noncoding	ENST00000440540	RP11-275I14.4	GENCODE	535	chr1	+	226335703	226342772		GCCACTATCAGGAATTTAAAACAAGATTTGGAATTATGACATCTGGACAAACACATATGC	natural antisense	NM_022735	ACBD3	Golgi resident protein GCP60	-	226332379	226374423	15.4687	88.268	3.12126	6.34255	36.4061	5	5	66.9513	101.209	96.6443	4.46677	2.48591	2.41109	5.57721	6.6829	6.76754
ASHGA5P057727	0.031769	0.247625	4.16781	down	noncoding	TCONS_00021207	XLOC_009869	LincRNAs identified by Cabili et al	722	chr12	+	106643486	106646559		TGCACTACACTTGGAGATATATACAGAAACCTGTTGAGGGCTAACTTAGGTTGGCAAGGC	intronic antisense	ENST00000553039	CKAP4	cytoskeleton-associated protein 4 [Source:HGNC Symbol;Acc:16991]	-	106634099	106698057	15.026	42.2849	3.28093	5.34022	34.8702	5.20789	5	42.6362	42.1481	42.0705	4.399	3.0327	2.41109	4.86224	5.48559	5.67282
ASHGA5P016449	0.00723157	0.123036	4.09921	down	noncoding	ENST00000430518	AC018647.3	GENCODE	742	chr7	+	35756201	35759144		GATTCTTTCTATTCTTCCACCAGCCAAGGTGATGAGCACAAAAGGATCCATCTTATACAG	intergenic							61.5454	272.332	5.97339	8.00873	57.2951	64.6141	62.7271	292.837	270.467	253.692	5.17082	6.33758	6.41177	7.95198	8.01571	8.05851
ASHGA5P000047	1.57809e-05	0.0126594	4.50352	down	noncoding	AK026847		NRED	1683	chr1	+	82458559	82462210		GCTACTATATAGAACCACTCAGGAACAATAATGATAGGTATCAACGATACTGATTAGATG	intergenic							110.79	511.437	6.72419	8.89525	178.461	77.3062	76.6031	549.419	523.375	461.516	6.88273	6.58995	6.6999	8.90914	8.92055	8.85605
ASHGA5P052368	0.0246325	0.21692	2.48421	down	noncoding	ENST00000515570	AC010226.4	GENCODE	765	chr5	+	114938741	114956356		CAAAAGTCTGAAGTTCTCTGTGAAATGCCTACATGTAAGAATTAAGATAGATTTTAAAGA	natural antisense	NM_001164468	TMED7-TICAM2	TRAM adaptor with GOLD domain isoform 1 precursor	-	114914338	114961876	118.449	269.869	6.66373	7.97652	220.877	84.6409	49.8294	237.984	282.262	289.363	7.19646	6.72298	6.07175	7.62229	8.07453	8.23273
ASHGA5P052368	0.0246325	0.21692	2.48421	down	noncoding	ENST00000515570	AC010226.4	GENCODE	765	chr5	+	114938741	114956356		CAAAAGTCTGAAGTTCTCTGTGAAATGCCTACATGTAAGAATTAAGATAGATTTTAAAGA	natural antisense	NM_001164469	TMED7-TICAM2	TRAM adaptor with GOLD domain isoform 2 precursor	-	114914338	114961876	118.449	269.869	6.66373	7.97652	220.877	84.6409	49.8294	237.984	282.262	289.363	7.19646	6.72298	6.07175	7.62229	8.07453	8.23273
ASHGA5P052368	0.0246325	0.21692	2.48421	down	noncoding	ENST00000515570	AC010226.4	GENCODE	765	chr5	+	114938741	114956356		CAAAAGTCTGAAGTTCTCTGTGAAATGCCTACATGTAAGAATTAAGATAGATTTTAAAGA	natural antisense	NM_181836	TMED7	transmembrane emp24 domain-containing protein 7 precursor	-	114948904	114961876	118.449	269.869	6.66373	7.97652	220.877	84.6409	49.8294	237.984	282.262	289.363	7.19646	6.72298	6.07175	7.62229	8.07453	8.23273
ASHGA5P047683	0.000281996	0.0370837	3.58661	down	noncoding	uc001kyd.1	AK094859	UCSC_knowngene	2743	chr10	+	106061961	106064704		CCCAAGGCCAAGTTTAATACTGTGCATTCTGAAATCTTGCAATGTTGATGATGTAAAATA	intergenic							582.934	2279.4	9.18388	11.0265	876.527	530.314	341.961	2230.16	2329.51	2278.53	9.29612	9.37085	8.88468	10.9886	11.0025	11.0884
ASHGA5P052836	0.0212144	0.203662	2.63213	down	noncoding	uc010keg.2	AJ420595	UCSC_knowngene	1066	chr6	-	117896482	117897548		AATTATATGCTTTTAAAAATTACATAGGAAAGAGAGCTTGAGGCAAACAAAAAAGAAAAA	exon sense-overlapping	NM_001017408	GOPC	Golgi-associated PDZ and coiled-coil motif-containing protein isoform b	-	117881432	117923705	14.4945	38.6838	3.81831	5.21454	16.7126	13.8825	12.8886	40.7431	39.529	35.7791	3.20412	4.22363	4.02719	4.78489	5.39829	5.46045
ASHGA5P052836	0.0212144	0.203662	2.63213	down	noncoding	uc010keg.2	AJ420595	UCSC_knowngene	1066	chr6	-	117896482	117897548		AATTATATGCTTTTAAAAATTACATAGGAAAGAGAGCTTGAGGCAAACAAAAAAGAAAAA	exon sense-overlapping	NM_020399	GOPC	Golgi-associated PDZ and coiled-coil motif-containing protein isoform a	-	117881432	117923705	14.4945	38.6838	3.81831	5.21454	16.7126	13.8825	12.8886	40.7431	39.529	35.7791	3.20412	4.22363	4.02719	4.78489	5.39829	5.46045
ASHGA5P028575	0.0469913	0.300402	3.12067	down	noncoding	ENST00000443679	LINC00345	GENCODE	285	chr13	-	53058295	53058815		CATAAACTTATGTTTGCAAAGCACCTTTTACTCTGTGAAATAAAGTGAGTGCAAGCAGTA	intergenic							6.98522	23.9663	2.86338	4.50523	5	5	10.9557	22.502	27.0865	22.3105	2.32405	2.48591	3.78019	3.80529	4.86558	4.84484
ASHGA5P028113	0.00687533	0.120559	5.0902	down	noncoding	ENST00000545709	RP11-305O6.3	GENCODE	3457	chr12	+	65675436	65680508		CAGTACATATGTAAGACTTAAGGCATTATTGAAAATAAGCCTGTGCTACATGGTAGAATC	intron sense-overlapping	NM_001031679	MSRB3	methionine-R-sulfoxide reductase B3 isoform 2 precursor	+	65672422	65860687	15.0321	62.663	3.4802	5.82793	32.5371	5.36264	7.19657	101.466	45.174	41.3493	4.29171	3.06602	3.08288	6.25225	5.58118	5.65035
ASHGA5P028113	0.00687533	0.120559	5.0902	down	noncoding	ENST00000545709	RP11-305O6.3	GENCODE	3457	chr12	+	65675436	65680508		CAGTACATATGTAAGACTTAAGGCATTATTGAAAATAAGCCTGTGCTACATGGTAGAATC	intron sense-overlapping	NM_001193460	MSRB3	methionine-R-sulfoxide reductase B3 isoform 2 precursor	+	65672422	65860687	15.0321	62.663	3.4802	5.82793	32.5371	5.36264	7.19657	101.466	45.174	41.3493	4.29171	3.06602	3.08288	6.25225	5.58118	5.65035
ASHGA5P028113	0.00687533	0.120559	5.0902	down	noncoding	ENST00000545709	RP11-305O6.3	GENCODE	3457	chr12	+	65675436	65680508		CAGTACATATGTAAGACTTAAGGCATTATTGAAAATAAGCCTGTGCTACATGGTAGAATC	intron sense-overlapping	NM_001193461	MSRB3	methionine-R-sulfoxide reductase B3 isoform 2 precursor	+	65672766	65860687	15.0321	62.663	3.4802	5.82793	32.5371	5.36264	7.19657	101.466	45.174	41.3493	4.29171	3.06602	3.08288	6.25225	5.58118	5.65035
ASHGA5P028113	0.00687533	0.120559	5.0902	down	noncoding	ENST00000545709	RP11-305O6.3	GENCODE	3457	chr12	+	65675436	65680508		CAGTACATATGTAAGACTTAAGGCATTATTGAAAATAAGCCTGTGCTACATGGTAGAATC	intron sense-overlapping	NM_198080	MSRB3	methionine-R-sulfoxide reductase B3 isoform 1 precursor	+	65672422	65860687	15.0321	62.663	3.4802	5.82793	32.5371	5.36264	7.19657	101.466	45.174	41.3493	4.29171	3.06602	3.08288	6.25225	5.58118	5.65035
ASHGA5P046683	0.0144663	0.171568	3.0376	down	noncoding	NR_038405	FGF13-AS1	RefSeq	849	chrX	+	137794268	137798763		CAACTGGATAGAAATACAAATGAGGAGTTTAGAGAAAAGCTAACAGAATAGGCTCTTTTC	intronic antisense	NM_001139498	FGF13	fibroblast growth factor 13 isoform 4	-	137713733	138287185	10.1029	22.6185	2.80632	4.40925	20.3086	5	5	29.6914	24.0877	14.0765	3.52196	2.48591	2.41109	4.27259	4.70536	4.24981
ASHGA5P046683	0.0144663	0.171568	3.0376	down	noncoding	NR_038405	FGF13-AS1	RefSeq	849	chrX	+	137794268	137798763		CAACTGGATAGAAATACAAATGAGGAGTTTAGAGAAAAGCTAACAGAATAGGCTCTTTTC	intronic antisense	NM_001139500	FGF13	fibroblast growth factor 13 isoform 2	-	137713733	138287185	10.1029	22.6185	2.80632	4.40925	20.3086	5	5	29.6914	24.0877	14.0765	3.52196	2.48591	2.41109	4.27259	4.70536	4.24981
ASHGA5P046683	0.0144663	0.171568	3.0376	down	noncoding	NR_038405	FGF13-AS1	RefSeq	849	chrX	+	137794268	137798763		CAACTGGATAGAAATACAAATGAGGAGTTTAGAGAAAAGCTAACAGAATAGGCTCTTTTC	intronic antisense	NM_001139501	FGF13	fibroblast growth factor 13 isoform 3	-	137713733	138287185	10.1029	22.6185	2.80632	4.40925	20.3086	5	5	29.6914	24.0877	14.0765	3.52196	2.48591	2.41109	4.27259	4.70536	4.24981
ASHGA5P046683	0.0144663	0.171568	3.0376	down	noncoding	NR_038405	FGF13-AS1	RefSeq	849	chrX	+	137794268	137798763		CAACTGGATAGAAATACAAATGAGGAGTTTAGAGAAAAGCTAACAGAATAGGCTCTTTTC	intronic antisense	NM_001139502	FGF13	fibroblast growth factor 13 isoform 3	-	137713733	137949717	10.1029	22.6185	2.80632	4.40925	20.3086	5	5	29.6914	24.0877	14.0765	3.52196	2.48591	2.41109	4.27259	4.70536	4.24981
ASHGA5P046683	0.0144663	0.171568	3.0376	down	noncoding	NR_038405	FGF13-AS1	RefSeq	849	chrX	+	137794268	137798763		CAACTGGATAGAAATACAAATGAGGAGTTTAGAGAAAAGCTAACAGAATAGGCTCTTTTC	intronic antisense	NM_033642	FGF13	fibroblast growth factor 13 isoform 5	-	137713733	137821515	10.1029	22.6185	2.80632	4.40925	20.3086	5	5	29.6914	24.0877	14.0765	3.52196	2.48591	2.41109	4.27259	4.70536	4.24981
ASHGA5P019778	0.015071	0.17461	5.43657	down	noncoding	ENST00000503066	RP11-291L15.2	GENCODE	897	chr4	-	145564375	145567064		GTTTGGGCGGAGGGAAAATTGCAACCCTTGCCTACAACCAGACTGACAGCATAATTTCTT	bidirectional	NM_022475	HHIP	hedgehog-interacting protein precursor	+	145567147	145659881	119.759	765.447	6.9445	9.3872	98.7877	139.144	121.345	464.371	964.597	867.372	5.99179	7.45572	7.386	8.66447	9.76969	9.72743
ASHGA5P040818	0.030939	0.243813	3.39827	down	noncoding	TCONS_00022147	XLOC_010319	LincRNAs identified by Cabili et al	238	chr13	+	25692808	25693167	TCONS_00021734	AAAGATGAATAAAAAGCAGCTCAGCAAGTGAATCCCAGATCCCGGTAAGAGAGTGTCTCC	intergenic							15.3146	46.8555	3.67049	5.43529	28.0984	10.7552	7.09021	35.4147	53.4789	51.6728	4.06353	3.88999	3.05794	4.55345	5.80981	5.94259
ASHGA5P058483	0.000198043	0.0346366	5.60436	down	noncoding	uc004afb.1	AK096159	UCSC_knowngene	2045	chr9	-	68743530	68769869	ENST00000412376	GTTCTGATATAGAGACATCTGGTGATACTATCTGTTGATTGCAAAGAAAAATATACCCGA	intergenic							5.6527	33.3278	2.46604	4.95259	6.95809	5	5	48.9187	21.9914	29.0735	2.50113	2.48591	2.41109	5.0845	4.58124	5.19204
ASHGA5P026097	0.0110374	0.147721	2.36306	down	noncoding	uc001lpy.3	AX748330	UCSC_knowngene	2211	chr11	+	557594	560107		TCCACATGCGCAGGGTTAGGGTGGAGGCTATAGCGTGTTAACTTAGGATCAGGGTGGAGG	natural antisense	NM_173573	C11orf35	uncharacterized protein C11orf35	-	554849	560779	84.3919	182.177	6.18273	7.42338	161.256	46.5811	45.3388	207.5	188.88	150.15	6.72748	5.88247	5.93823	7.39917	7.51835	7.35262
ASHGA5P045076	0.0480988	0.304033	2.19453	down	noncoding	NR_015445	BREA2	RefSeq	1002	chr8	+	144779284	144780583		CTGCAATATTCTTCTTTGGGAAGTACAATGCCAAGTAAATAAAGATATTTGGGGTCATTC	intergenic							157.264	316.997	7.05497	8.18889	308.502	90.4815	72.8095	451.872	246.357	252.763	7.7155	6.82286	6.62655	8.62642	7.88934	8.0509
ASHGA5P043994	0.0293956	0.237827	2.6747	down	noncoding	uc003weh.1	CBRC7TM_40	UCSC_knowngene	2254	chr7	+	143994893	143997832	ENST00000461471, ENST00000479887, ENST00000489488, uc003wed.3, uc022aoh.1	ACTCAATGTTTCCTGAAAGTGTCGTGTTTCTCACCTCTAGATTGTTATTCTCATCAGTTA	intergenic							991.146	2460.93	9.71247	11.1318	2014.65	537.871	420.921	2676.53	2259.07	2447.2	10.5417	9.39788	9.19782	11.2443	10.9603	11.191
ASHGA5P005909	0.014942	0.174043	2.50163	down	noncoding	ENST00000311237	ZNF826P	pseudogene	1843	chr19	-	20577387	20592757		TTAGAGAACTACAGACACCTGGTCTTCCTTGGGTATTGTTCTCTCCAAGCCAGAACTGAT								1274.26	3154.7	10.1866	11.5095	2394.43	797.034	631.301	3039.48	3291.93	3132.71	10.8181	9.96499	9.7767	11.4255	11.5376	11.5653
ASHGA5P034397	0.000761658	0.0528086	2.19485	down	noncoding	uc010xhe.2	DKFZp434J194	UCSC_knowngene	2190	chr19	+	3121806	3123996		CCGATGGAAGTCGACTTTTCATATCTTTCTCCTGAAATGAACTCTGTTTTAAATTGGAAT	intergenic							9093.71	22816.5	13.1945	14.3286	14311.6	7201.94	5767.61	22804.4	23607.6	22037.5	13.4227	13.1557	13.0052	14.3525	14.3102	14.3232
ASHGA5P020956	0.039932	0.277301	4.47762	down	noncoding	ENST00000522598	RP11-388K12.2	GENCODE	261	chr8	+	94271894	94310204		TGACTGCAAGCTAACACAAGAAGACTATGATTTGGAAGTTGCAATGGAGATATTAGAAGA	intergenic							5.35901	30.8336	2.56378	4.72651	5	5	6.07704	17.3919	34.784	40.3251	2.32405	2.48591	2.88139	3.34203	5.22109	5.61642
ASHGA5P028200	0.00395892	0.0962042	4.00338	down	noncoding	NR_028138	LOC338758	RefSeq	2998	chr12	+	90102731	90105729		TTAGACCTAACTTATCCCATGTGTTTAACTGATCTAGAGATGTATCTTTGCATAAGGAAC	natural antisense	ENST00000551310	ATP2B1	ATPase, Ca++ transporting, plasma membrane 1 [Source:HGNC Symbol;Acc:814]	-	90049359	90103077	26.7906	104.507	4.63617	6.63738	36.395	29.5022	14.4746	111.616	99.7155	102.189	4.4663	5.23916	4.20304	6.40808	6.66346	6.84062
ASHGA5P000023	0.00371533	0.0942265	3.84235	down	noncoding	AI862052		LincRNAs identified by Khalil et al	463	chr3	-	137766642	137767720		TCTCACCCTGACCATTGCTTCGTGTGAGAGCTTGAGTATTCATGCTGTGATGTGTGGATT	intergenic							67.0639	278.947	6.10141	8.04339	70.1683	68.6521	62.3712	317.755	251.07	268.016	5.47533	6.4251	6.40379	8.08167	7.91641	8.1321
ASHGA5P030906	0.000557475	0.0469239	2.06685	down	noncoding	ENST00000570901	RP11-473M20.14	GENCODE	490	chr16	-	3175529	3179300		TACCCAGTTCATTTCTTTCTGGCATTTGTAACTACTTGAAGTTAAAGTGTGTGCCATGTA	bidirectional	ENST00000573771	ZNF213	zinc finger protein 213 [Source:HGNC Symbol;Acc:13005]	+	3179777	3187435	58.3474	125.22	5.85055	6.89798	81.5352	50.2938	43.2134	139.915	123.667	112.077	5.69908	5.99004	5.86252	6.77417	6.95708	6.96269
ASHGA5P028903	0.000660599	0.0495183	6.58651	down	noncoding	uc001vmb.1	AK055459	UCSC_knowngene	2984	chr13	+	95364969	95368197		CCTCTTGCCTGAATCTGGTTGAGCTTTTAACAAAGTAAATTTTCAAGCCATTTTCATTCA	bidirectional	NM_007084	SOX21	transcription factor SOX-21	-	95361878	95364389	14.3608	91.941	3.65868	6.3782	25.0094	9.40603	8.66704	147.939	63.5137	64.3705	3.86587	3.7165	3.39368	6.86125	6.04741	6.22593
ASHGA5P038475	0.0243965	0.215935	2.68247	down	noncoding	NR_034032	LOC100289361	RefSeq	640	chr3	-	142719686	142720309		GGAGACAGTCAATAAGAGAAAATCGTAAATACAGATGGTATTCTAAATCTAGCATGCATG	natural antisense	ENST00000473835	U2SURP	U2 snRNP-associated SURP domain containing [Source:HGNC Symbol;Acc:30855]	+	142720180	142779388	237.681	583.337	7.64039	9.06395	477.46	127.594	107.989	489.616	642.662	617.732	8.37808	7.32589	7.2172	8.74067	9.20291	9.24827
ASHGA5P048295	0.0141841	0.169789	2.72753	down	noncoding	ENST00000508969	CTD-2313N18.5	GENCODE	2165	chr11	-	71521346	71524905		GGGGTTGCTGTGGTATTTATGTTTTAAGGTTGTCTTTTAATCATCTTCAGCAAATTCAAC	intergenic							9.33991	21.9505	2.91021	4.35781	15.3093	5	7.71044	29.0626	13.8673	22.9217	3.04403	2.48591	3.20071	4.24071	3.95548	4.87724
ASHGA5P030086	0.000141831	0.0313978	4.92086	down	noncoding	ENST00000561241	RP11-244F12.3	GENCODE	3354	chr15	-	63338232	63341586		AATGAAATGTCCTAATCCCAAAGGTAATACGATTCCACCTCAGGAAGCTGACTTCTCCCT	intronic antisense	NM_000366	TPM1	tropomyosin alpha-1 chain isoform 5	+	63334837	63358292	49.215	257.489	5.62805	7.92696	63.2964	41.4813	42.8673	289.964	245.59	236.912	5.3176	5.71568	5.85087	7.93578	7.8846	7.96051
ASHGA5P030086	0.000141831	0.0313978	4.92086	down	noncoding	ENST00000561241	RP11-244F12.3	GENCODE	3354	chr15	-	63338232	63341586		AATGAAATGTCCTAATCCCAAAGGTAATACGATTCCACCTCAGGAAGCTGACTTCTCCCT	intronic antisense	NM_001018004	TPM1	tropomyosin alpha-1 chain isoform 3	+	63334837	63364113	49.215	257.489	5.62805	7.92696	63.2964	41.4813	42.8673	289.964	245.59	236.912	5.3176	5.71568	5.85087	7.93578	7.8846	7.96051
ASHGA5P030086	0.000141831	0.0313978	4.92086	down	noncoding	ENST00000561241	RP11-244F12.3	GENCODE	3354	chr15	-	63338232	63341586		AATGAAATGTCCTAATCCCAAAGGTAATACGATTCCACCTCAGGAAGCTGACTTCTCCCT	intronic antisense	NM_001018005	TPM1	tropomyosin alpha-1 chain isoform 1	+	63334837	63358292	49.215	257.489	5.62805	7.92696	63.2964	41.4813	42.8673	289.964	245.59	236.912	5.3176	5.71568	5.85087	7.93578	7.8846	7.96051
ASHGA5P030086	0.000141831	0.0313978	4.92086	down	noncoding	ENST00000561241	RP11-244F12.3	GENCODE	3354	chr15	-	63338232	63341586		AATGAAATGTCCTAATCCCAAAGGTAATACGATTCCACCTCAGGAAGCTGACTTCTCCCT	intronic antisense	NM_001018006	TPM1	tropomyosin alpha-1 chain isoform 4	+	63334837	63364113	49.215	257.489	5.62805	7.92696	63.2964	41.4813	42.8673	289.964	245.59	236.912	5.3176	5.71568	5.85087	7.93578	7.8846	7.96051
ASHGA5P030086	0.000141831	0.0313978	4.92086	down	noncoding	ENST00000561241	RP11-244F12.3	GENCODE	3354	chr15	-	63338232	63341586		AATGAAATGTCCTAATCCCAAAGGTAATACGATTCCACCTCAGGAAGCTGACTTCTCCCT	intronic antisense	NM_001018007	TPM1	tropomyosin alpha-1 chain isoform 2	+	63334837	63364113	49.215	257.489	5.62805	7.92696	63.2964	41.4813	42.8673	289.964	245.59	236.912	5.3176	5.71568	5.85087	7.93578	7.8846	7.96051
ASHGA5P030086	0.000141831	0.0313978	4.92086	down	noncoding	ENST00000561241	RP11-244F12.3	GENCODE	3354	chr15	-	63338232	63341586		AATGAAATGTCCTAATCCCAAAGGTAATACGATTCCACCTCAGGAAGCTGACTTCTCCCT	intronic antisense	NM_001018020	TPM1	tropomyosin alpha-1 chain isoform 7	+	63334837	63364113	49.215	257.489	5.62805	7.92696	63.2964	41.4813	42.8673	289.964	245.59	236.912	5.3176	5.71568	5.85087	7.93578	7.8846	7.96051
ASHGA5P030086	0.000141831	0.0313978	4.92086	down	noncoding	ENST00000561241	RP11-244F12.3	GENCODE	3354	chr15	-	63338232	63341586		AATGAAATGTCCTAATCCCAAAGGTAATACGATTCCACCTCAGGAAGCTGACTTCTCCCT	natural antisense	NM_001018008	TPM1	tropomyosin alpha-1 chain isoform 6	+	63340635	63362831	49.215	257.489	5.62805	7.92696	63.2964	41.4813	42.8673	289.964	245.59	236.912	5.3176	5.71568	5.85087	7.93578	7.8846	7.96051
ASHGA5P032846	0.000850961	0.0543621	4.33313	down	noncoding	ENST00000433058	RP11-496N12.6	GENCODE	656	chr1	-	225635692	225652985		ATCCCGAAGATATGTGTTTGGCCAATAAAACACTGAATAAAAATCCATCATGTTTCCAGA	intergenic							15.7154	67.6947	3.89559	6.011	21.512	15.0215	10.6126	79.3907	67.9181	55.7754	3.62562	4.32982	3.73134	5.84868	6.1421	6.04223
ASHGA5P057162	0.0294512	0.237827	2.03057	down	noncoding	TCONS_00013887	XLOC_006525	LincRNAs identified by Cabili et al	360	chr7	-	93891325	93996572		ATGGAGGCTGACGATGGAAAATAAAAACAACAAGCAAGTGAAACTCCCTGACTTATCAAC	intergenic							57.3536	125.983	5.8548	6.87669	73.3608	51.8258	46.8741	107.513	142.038	128.397	5.54571	6.03124	5.98746	6.34435	7.14108	7.14462
ASHGA5P057881	0.0421625	0.285019	2.83307	down	noncoding	TCONS_00023134	XLOC_011081	LincRNAs identified by Cabili et al	744	chr14	-	77540151	77541059		AAGTTGGAAGAGCAGCCCTGTGGATCTAATATAGTCATAAGAGACATTGTGACCTCCTCC	intergenic							104.906	320.699	6.7283	8.23066	84.6075	135.909	94.2	316.088	317.491	328.517	5.75415	7.42359	7.00715	8.0701	8.23273	8.38916
ASHGA5P038730	0.000912025	0.0553907	3.71294	down	noncoding	uc001djh.1	BC037304	UCSC_knowngene	2715	chr1	+	84543635	84546350		CATTTGGAGCAGTGTTATCAGGTATATGTTGCTGTTCTGTAGTGAACAAAGAAATTGTAT	exon sense-overlapping	NM_002731	PRKACB	cAMP-dependent protein kinase catalytic subunit beta isoform 2	+	84543744	84704181	70.7173	279.387	6.13764	8.0302	93.2831	68.4113	50.4573	257.39	285.804	294.967	5.90031	6.42012	6.09248	7.74171	8.09293	8.25594
ASHGA5P038730	0.000912025	0.0553907	3.71294	down	noncoding	uc001djh.1	BC037304	UCSC_knowngene	2715	chr1	+	84543635	84546350		CATTTGGAGCAGTGTTATCAGGTATATGTTGCTGTTCTGTAGTGAACAAAGAAATTGTAT	exon sense-overlapping	NM_207578	PRKACB	cAMP-dependent protein kinase catalytic subunit beta isoform 3	+	84543744	84670979	70.7173	279.387	6.13764	8.0302	93.2831	68.4113	50.4573	257.39	285.804	294.967	5.90031	6.42012	6.09248	7.74171	8.09293	8.25594
ASHGA5P044635	0.0038922	0.0958359	3.88874	down	noncoding	ENST00000533615	FAM66E	GENCODE	2087	chr8	+	7812595	7848219	NR_026788, NR_027425	AGGAAAGAAGATCCAGTGAGATAGTCCACAAATGGAATGTAAATCCATAAACACTCTTAA	intronic antisense	NM_001256871	USP17L3	ubiquitin carboxyl-terminal hydrolase 17-like protein 3	-	7833914	7835507	113.23	482.359	6.85551	8.81482	118.63	132.135	88.9237	484.941	485.951	476.186	6.26741	7.38064	6.9185	8.72734	8.8161	8.90102
ASHGA5P044635	0.0038922	0.0958359	3.88874	down	noncoding	ENST00000533615	FAM66E	GENCODE	2087	chr8	+	7812595	7848219	NR_026788, NR_027425	AGGAAAGAAGATCCAGTGAGATAGTCCACAAATGGAATGTAAATCCATAAACACTCTTAA	intronic antisense	NM_001256872	USP17L8	inactive ubiquitin carboxyl-terminal hydrolase 17-like protein 8	-	7829182	7830775	113.23	482.359	6.85551	8.81482	118.63	132.135	88.9237	484.941	485.951	476.186	6.26741	7.38064	6.9185	8.72734	8.8161	8.90102
ASHGA5P042750	0.0180635	0.188758	4.05762	down	noncoding	ENST00000438217	XX-C2158C12.2	GENCODE	758	chr6	+	171034284	171037576		CAATTTGGAAGAAAACATTTCCATCTGTTAATAAAGAGCAAGGGCCTCTGGTCATAAGTG	intergenic							137.559	629.819	7.14016	9.16079	112.946	166.898	132.831	864.749	539.303	485.407	6.19479	7.71312	7.51255	9.59122	8.96787	8.92328
ASHGA5P031434	0.00488504	0.104919	2.57325	down	noncoding	ENST00000441371	RP4-798P15.2	GENCODE	811	chr1	-	177893090	177897620		CACTTACCAGCACAGGATGGAACAGATCCTATGTCAATACATCCAGACTTTTGGCTAGAA	intergenic							24.0133	57.8766	4.42308	5.78667	42.3002	14.5223	15.2175	59.5819	61.2208	52.8272	4.70347	4.28658	4.27919	5.39227	5.99469	5.97305
ASHGA5P027282	0.0158936	0.177389	3.11409	down	noncoding	TCONS_00011755	XLOC_005217	LincRNAs identified by Cabili et al	344	chr6	+	27012401	27026687		TCCTCAGCTCAAAGAGACAAGCTCTTGTCAGTTCCTGTAAAATTTAATGCTGGTGGGCCT	intergenic							9.82796	25.4793	2.9602	4.59901	16.902	5	7.58189	24.963	23.9001	27.5748	3.22324	2.48591	3.17145	3.98281	4.69507	5.11915
ASHGA5P054161	0.00039809	0.0413772	3.18576	down	noncoding	ENST00000444489	RP13-507I23.1	GENCODE	2951	chrX	+	149108373	149185018	NR_027456	AATTCCAGAGGTAGAGCACTGCTGATTGGAGACATATTAAGTAAAATGTACTGTGGAAAT	intergenic							419.15	1527.39	8.7723	10.4439	531.771	390.506	335.172	1385.37	1577.74	1619.06	8.52967	8.93408	8.85315	10.282	10.4562	10.5936
ASHGA5P030719	0.00122715	0.0589534	2.4026	down	noncoding	ENST00000559989	RP11-561C5.3	GENCODE	7790	chr15	+	85739674	85757136	NR_033738	CTATAAAGACTATGACATCACAGGAAAATACAGTAAATACTTTTTAAAAGAATATAAAAG	intergenic							54.578	136.164	5.74058	7.00518	77.0633	49.5586	37.112	178.916	111.176	118.401	5.61635	5.96921	5.63619	7.16922	6.81113	7.03518
ASHGA5P042554	0.0203837	0.199466	3.5056	down	noncoding	TCONS_00021307	XLOC_010061	LincRNAs identified by Cabili et al	282	chr12	-	46824118	46888235		CCTACTGACACTGCATTTACAATGACAAGTTCTATGTCTGCAACGTAAAAGGCAAGAAGA	intergenic							11.3402	27.2771	2.89981	4.70947	24.0205	5	5	31.8641	24.853	25.1142	3.80243	2.48591	2.41109	4.38411	4.74499	4.99932
ASHGA5P035176	0.0395836	0.276712	2.4146	down	noncoding	uc002sxx.1	ANKRD36B	UCSC_knowngene	2830	chr2	-	98121260	98128515	ENST00000258459	TTTGTTTCCCGTTAAATGTGTGACATGCAAAAGTATTTATTAAATGAAAATATTTTTTAT	exon sense-overlapping	NM_025190	ANKRD36B	ankyrin repeat domain-containing protein 36B	-	98121260	98206428	1633.92	3913.07	10.5218	11.7936	3055.57	1188.92	657.266	4879.96	3357.32	3501.94	11.1883	10.5429	9.83423	12.1004	11.559	11.7213
ASHGA5P049169	0.00128574	0.0592292	2.42544	down	noncoding	TCONS_00023648	XLOC_011448	LincRNAs identified by Cabili et al	10347	chr15	-	41578206	41598741	TCONS_00024099	GGTTGCAGAGCCCCACAAACTCCAGTAGTATCACTTATTCTATTGTACAACCTTGCTAAT	intergenic							95.705	231.238	6.49361	7.77186	153.751	78.941	54.4233	245.927	223.356	224.432	6.65814	6.61961	6.20309	7.67398	7.75327	7.88833
ASHGA5P032264	0.0328493	0.250138	5.39025	down	noncoding	ENST00000564549	RP11-209D14.2	GENCODE	1184	chr17	-	19911363	19912547		CGGGTGACAGCTGATTTCCTCATATTGAAGTAATGAGTCCTAGTTATAATAAATTCCTAA	bidirectional	NM_001243439	SPECC1	cytospin-B isoform 1	+	19912648	20218072	7.03961	42.7401	2.65101	5.08136	10.6259	5	5.49291	21.4828	77.8296	28.9078	2.68949	2.48591	2.77764	3.72666	6.33307	5.18436
ASHGA5P058446	0.000230101	0.0353067	7.59916	down	noncoding	uc003qef.1	AK093513	UCSC_knowngene	1802	chr6	-	133756215	133828795		GCACCTGCAATTCCACTGTTTTATCAGATTTTGAAACTGAAGATTTAAGTAATTTGCCAG	natural antisense	NM_004100	EYA4	eyes absent homolog 4 isoform a	+	133562494	133853258	32.886	265.705	5.02797	7.95382	43.8857	25.7836	28.9886	235.044	280.02	282.051	4.76345	5.05641	5.26407	7.59882	8.0634	8.19922
ASHGA5P058446	0.000230101	0.0353067	7.59916	down	noncoding	uc003qef.1	AK093513	UCSC_knowngene	1802	chr6	-	133756215	133828795		GCACCTGCAATTCCACTGTTTTATCAGATTTTGAAACTGAAGATTTAAGTAATTTGCCAG	natural antisense	NM_172103	EYA4	eyes absent homolog 4 isoform b	+	133562494	133853258	32.886	265.705	5.02797	7.95382	43.8857	25.7836	28.9886	235.044	280.02	282.051	4.76345	5.05641	5.26407	7.59882	8.0634	8.19922
ASHGA5P058446	0.000230101	0.0353067	7.59916	down	noncoding	uc003qef.1	AK093513	UCSC_knowngene	1802	chr6	-	133756215	133828795		GCACCTGCAATTCCACTGTTTTATCAGATTTTGAAACTGAAGATTTAAGTAATTTGCCAG	natural antisense	NM_172105	EYA4	eyes absent homolog 4 isoform d	+	133562494	133853258	32.886	265.705	5.02797	7.95382	43.8857	25.7836	28.9886	235.044	280.02	282.051	4.76345	5.05641	5.26407	7.59882	8.0634	8.19922
ASHGA5P040210	0.00260352	0.0809355	5.6911	down	noncoding	NR_045584	RXFP1	RefSeq	2054	chr4	+	159442865	159567833		TGAGAGTGGTTACCAAAGAGAGTCTATGAATAGATCCTCATCTGTAAATGAATTATTAGG	exon sense-overlapping	NM_001253727	RXFP1	relaxin receptor 1 isoform 2	+	159442865	159574521	6.39749	37.1574	2.62334	5.13204	8.64309	5	5.54939	32.237	42.7335	36.5019	2.59645	2.48591	2.78765	4.40255	5.50393	5.48965
ASHGA5P040210	0.00260352	0.0809355	5.6911	down	noncoding	NR_045584	RXFP1	RefSeq	2054	chr4	+	159442865	159567833		TGAGAGTGGTTACCAAAGAGAGTCTATGAATAGATCCTCATCTGTAAATGAATTATTAGG	exon sense-overlapping	NM_001253728	RXFP1	relaxin receptor 1 isoform 3	+	159442865	159574521	6.39749	37.1574	2.62334	5.13204	8.64309	5	5.54939	32.237	42.7335	36.5019	2.59645	2.48591	2.78765	4.40255	5.50393	5.48965
ASHGA5P040210	0.00260352	0.0809355	5.6911	down	noncoding	NR_045584	RXFP1	RefSeq	2054	chr4	+	159442865	159567833		TGAGAGTGGTTACCAAAGAGAGTCTATGAATAGATCCTCATCTGTAAATGAATTATTAGG	exon sense-overlapping	NM_001253729	RXFP1	relaxin receptor 1 isoform 4	+	159442865	159574521	6.39749	37.1574	2.62334	5.13204	8.64309	5	5.54939	32.237	42.7335	36.5019	2.59645	2.48591	2.78765	4.40255	5.50393	5.48965
ASHGA5P040210	0.00260352	0.0809355	5.6911	down	noncoding	NR_045584	RXFP1	RefSeq	2054	chr4	+	159442865	159567833		TGAGAGTGGTTACCAAAGAGAGTCTATGAATAGATCCTCATCTGTAAATGAATTATTAGG	exon sense-overlapping	NM_001253730	RXFP1	relaxin receptor 1 isoform 5	+	159442865	159574521	6.39749	37.1574	2.62334	5.13204	8.64309	5	5.54939	32.237	42.7335	36.5019	2.59645	2.48591	2.78765	4.40255	5.50393	5.48965
ASHGA5P040210	0.00260352	0.0809355	5.6911	down	noncoding	NR_045584	RXFP1	RefSeq	2054	chr4	+	159442865	159567833		TGAGAGTGGTTACCAAAGAGAGTCTATGAATAGATCCTCATCTGTAAATGAATTATTAGG	exon sense-overlapping	NM_001253732	RXFP1	relaxin receptor 1 isoform 6	+	159442865	159574521	6.39749	37.1574	2.62334	5.13204	8.64309	5	5.54939	32.237	42.7335	36.5019	2.59645	2.48591	2.78765	4.40255	5.50393	5.48965
ASHGA5P040210	0.00260352	0.0809355	5.6911	down	noncoding	NR_045584	RXFP1	RefSeq	2054	chr4	+	159442865	159567833		TGAGAGTGGTTACCAAAGAGAGTCTATGAATAGATCCTCATCTGTAAATGAATTATTAGG	exon sense-overlapping	NM_001253733	RXFP1	relaxin receptor 1 isoform 7	+	159442865	159574521	6.39749	37.1574	2.62334	5.13204	8.64309	5	5.54939	32.237	42.7335	36.5019	2.59645	2.48591	2.78765	4.40255	5.50393	5.48965
ASHGA5P040210	0.00260352	0.0809355	5.6911	down	noncoding	NR_045584	RXFP1	RefSeq	2054	chr4	+	159442865	159567833		TGAGAGTGGTTACCAAAGAGAGTCTATGAATAGATCCTCATCTGTAAATGAATTATTAGG	exon sense-overlapping	NM_021634	RXFP1	relaxin receptor 1 isoform 1	+	159442865	159574521	6.39749	37.1574	2.62334	5.13204	8.64309	5	5.54939	32.237	42.7335	36.5019	2.59645	2.48591	2.78765	4.40255	5.50393	5.48965
ASHGA5P033444	3.17411e-05	0.0168257	3.46129	down	noncoding	ENST00000433131	RP11-385F5.4	GENCODE	494	chr1	-	236703393	236713580		CACCCATGTGGCAGACACTCAAAATCTGTTGTATTTGCTAAATAAATTAATATGGACAAG	exon sense-overlapping	NM_018072	HEATR1	HEAT repeat-containing protein 1	-	236712304	236767841	285.912	1080.62	8.16788	9.95919	413.239	244.497	199.999	1004.07	1162.85	1074.94	8.14658	8.26358	8.09348	9.81919	10.0354	10.023
ASHGA5P033444	3.17411e-05	0.0168257	3.46129	down	noncoding	ENST00000433131	RP11-385F5.4	GENCODE	494	chr1	-	236703393	236713580		CACCCATGTGGCAGACACTCAAAATCTGTTGTATTTGCTAAATAAATTAATATGGACAAG	natural antisense	NM_006499	LGALS8	galectin-8 isoform a	+	236686738	236716279	285.912	1080.62	8.16788	9.95919	413.239	244.497	199.999	1004.07	1162.85	1074.94	8.14658	8.26358	8.09348	9.81919	10.0354	10.023
ASHGA5P033444	3.17411e-05	0.0168257	3.46129	down	noncoding	ENST00000433131	RP11-385F5.4	GENCODE	494	chr1	-	236703393	236713580		CACCCATGTGGCAGACACTCAAAATCTGTTGTATTTGCTAAATAAATTAATATGGACAAG	natural antisense	NM_201543	LGALS8	galectin-8 isoform b	+	236686738	236716279	285.912	1080.62	8.16788	9.95919	413.239	244.497	199.999	1004.07	1162.85	1074.94	8.14658	8.26358	8.09348	9.81919	10.0354	10.023
ASHGA5P033444	3.17411e-05	0.0168257	3.46129	down	noncoding	ENST00000433131	RP11-385F5.4	GENCODE	494	chr1	-	236703393	236713580		CACCCATGTGGCAGACACTCAAAATCTGTTGTATTTGCTAAATAAATTAATATGGACAAG	natural antisense	NM_201544	LGALS8	galectin-8 isoform b	+	236687026	236716279	285.912	1080.62	8.16788	9.95919	413.239	244.497	199.999	1004.07	1162.85	1074.94	8.14658	8.26358	8.09348	9.81919	10.0354	10.023
ASHGA5P033444	3.17411e-05	0.0168257	3.46129	down	noncoding	ENST00000433131	RP11-385F5.4	GENCODE	494	chr1	-	236703393	236713580		CACCCATGTGGCAGACACTCAAAATCTGTTGTATTTGCTAAATAAATTAATATGGACAAG	natural antisense	NM_201545	LGALS8	galectin-8 isoform a	+	236681513	236716279	285.912	1080.62	8.16788	9.95919	413.239	244.497	199.999	1004.07	1162.85	1074.94	8.14658	8.26358	8.09348	9.81919	10.0354	10.023
ASHGA5P043248	0.0137644	0.167733	2.48617	down	noncoding	TCONS_00019566	XLOC_009361	LincRNAs identified by Cabili et al	437	chr11	-	2900624	2902339		AACCCTACTACAATGTGGACACGGCAAGGACAAGGCATAATTCCAAACGAACACTGATGA	intergenic							19.1439	44.3848	4.0978	5.41172	31.8868	15.1662	10.3786	44.5695	45.9504	42.6345	4.25857	4.34148	3.69334	4.93813	5.60553	5.69151
ASHGA5P042848	0.0294	0.237827	2.82698	down	noncoding	TCONS_00019201	XLOC_009034	LincRNAs identified by Cabili et al	247	chr11	+	3536783	3542040	ENST00000529069, ENST00000532530, ENST00000539795	TGAGTTTAAATACTTTGTGTTTTTCTTAGTCAAACATGTGCAATTAAGCATGTGATAAAT	intergenic							781.268	1996.13	9.32773	10.827	1600.23	452.126	291.445	2080.99	2017.93	1889.46	10.1845	9.14186	8.65678	10.8862	10.792	10.8027
ASHGA5P028586	0.0174452	0.184895	3.97647	down	noncoding	ENST00000447389	BX571672.2	GENCODE	1410	chr1	-	143188794	143196803	ENST00000354752, ENST00000458155, NM_147195	CCAAGTCATCATTGATACTTTAGTAAAGGTTAGTAAAGGTCATCGAAGGCTTATTTGCAT	intergenic							283.246	1359.99	8.20793	10.1994	270.928	334.246	244.565	797.347	1673.68	1608.93	7.51	8.7167	8.39709	9.47995	10.5355	10.5828
ASHGA5P039773	0.00655393	0.118485	5.79351	down	noncoding	ENST00000502641	RP11-503N18.4	GENCODE	220	chr4	+	2465523	2465851		AAAGGACAAGAGCCCTACTCCAATATTCTGAGTTTGTGAGAACCCCAGGATTTTACCACC	intron sense-overlapping	ENST00000503659	RNF4	ring finger protein 4 [Source:HGNC Symbol;Acc:10067]	+	2463946	2498739	29.5926	151.386	4.59644	7.13087	57.0843	10.093	21.6005	125.012	169.195	159.949	5.16345	3.80704	4.81881	6.59287	7.37108	7.42867
ASHGA5P027165	0.0337116	0.253843	2.0351	down	noncoding	TCONS_00011686	XLOC_005163	LincRNAs identified by Cabili et al	634	chr6	+	8790347	8792491		TTGTTGTTGTTTTTAGTCCTAAGTTAGTGGCATGAAAGCACTGCCCTGGAAGCGATGGAG	intergenic							22.5513	40.3363	4.24636	5.27146	43.1668	12.5596	11.9276	42.8324	43.9477	34.2288	4.73616	4.09063	3.91229	4.87097	5.53987	5.40353
ASHGA5P021450	0.0440615	0.290767	2.28626	down	noncoding	ENST00000532597	RP11-770J1.3	GENCODE	313	chr11	-	118382625	118401292		TGGAAAAGAGAATCAACTCTGCCTTAGGCGAACAATTTACCATAATATTCTGAGACAGGA	intronic antisense	NM_001080441	TTC36	tetratricopeptide repeat protein 36	+	118398209	118401740	55.1741	124.181	5.63022	6.82321	98.0461	35.214	32.2622	91.7209	141.713	139.109	5.98	5.4831	5.42755	6.08234	7.13845	7.24883
ASHGA5P021450	0.0440615	0.290767	2.28626	down	noncoding	ENST00000532597	RP11-770J1.3	GENCODE	313	chr11	-	118382625	118401292		TGGAAAAGAGAATCAACTCTGCCTTAGGCGAACAATTTACCATAATATTCTGAGACAGGA	natural antisense	NM_001197104	MLL	histone-lysine N-methyltransferase MLL isoform 1 precursor	+	118307204	118397539	55.1741	124.181	5.63022	6.82321	98.0461	35.214	32.2622	91.7209	141.713	139.109	5.98	5.4831	5.42755	6.08234	7.13845	7.24883
ASHGA5P021450	0.0440615	0.290767	2.28626	down	noncoding	ENST00000532597	RP11-770J1.3	GENCODE	313	chr11	-	118382625	118401292		TGGAAAAGAGAATCAACTCTGCCTTAGGCGAACAATTTACCATAATATTCTGAGACAGGA	natural antisense	NM_005933	MLL	histone-lysine N-methyltransferase MLL isoform 2 precursor	+	118307204	118397539	55.1741	124.181	5.63022	6.82321	98.0461	35.214	32.2622	91.7209	141.713	139.109	5.98	5.4831	5.42755	6.08234	7.13845	7.24883
ASHGA5P027126	0.0169585	0.183077	5.00742	down	noncoding	ENST00000555862	RP11-713N11.4	GENCODE	490	chr12	-	25249801	25253914		CTGGTTGTCATCTTCACACAGAGGTGTTAAAGACTGTATAGAAAACAGCATATTAAAAGA	natural antisense	NM_001204126	LRMP	lymphoid-restricted membrane protein	+	25205180	25261269	14.2016	74.3127	3.69843	6.0225	23.4089	8.02087	11.1751	42.4756	93.7512	86.7115	3.75638	3.52639	3.81254	4.85615	6.58334	6.62802
ASHGA5P027126	0.0169585	0.183077	5.00742	down	noncoding	ENST00000555862	RP11-713N11.4	GENCODE	490	chr12	-	25249801	25253914		CTGGTTGTCATCTTCACACAGAGGTGTTAAAGACTGTATAGAAAACAGCATATTAAAAGA	natural antisense	NM_001204127	LRMP	lymphoid-restricted membrane protein	+	25205180	25261269	14.2016	74.3127	3.69843	6.0225	23.4089	8.02087	11.1751	42.4756	93.7512	86.7115	3.75638	3.52639	3.81254	4.85615	6.58334	6.62802
ASHGA5P027126	0.0169585	0.183077	5.00742	down	noncoding	ENST00000555862	RP11-713N11.4	GENCODE	490	chr12	-	25249801	25253914		CTGGTTGTCATCTTCACACAGAGGTGTTAAAGACTGTATAGAAAACAGCATATTAAAAGA	natural antisense	NM_006152	LRMP	lymphoid-restricted membrane protein	+	25205180	25261269	14.2016	74.3127	3.69843	6.0225	23.4089	8.02087	11.1751	42.4756	93.7512	86.7115	3.75638	3.52639	3.81254	4.85615	6.58334	6.62802
ASHGA5P043094	7.60778e-05	0.0249662	4.91489	down	noncoding	NR_038378	LOC441242	RefSeq	1977	chr7	-	65111923	65235797		GTGTTAACGACCACACATTTTACACAAATGCCATGAATCCTTAAGGTGTTCCAATTTATA	intergenic							20.6045	96.8704	4.23618	6.53334	33.8653	15.2373	12.7109	112.427	88.1483	90.0355	4.35427	4.34803	4.00624	6.41971	6.50241	6.67791
ASHGA5P035656	8.84832e-06	0.0102806	3.21736	down	noncoding	TCONS_00004098	XLOC_001943	LincRNAs identified by Cabili et al	216	chr2	-	2614075	2617131		ATAAAAAGAACTAGCATGGGACCTAAAGGACGTTGCTGAACAAGGAAAAGAGCCCATCAG	intergenic							13.2408	41.6011	3.62363	5.30951	20.5076	8.82465	10.3902	54.2494	37.1324	33.4216	3.53916	3.63621	3.69552	5.24413	5.31122	5.37318
ASHGA5P027187	0.000291244	0.0370837	4.05864	down	noncoding	ENST00000545923	RP11-313F23.4	GENCODE	743	chr12	-	34343971	34371788		GTATCCAGGTTCCAAGTTTTAAGGTGATTTCTCACTAAAAATAAAGCATTACAGTTCGCA	intergenic							34.734	147.864	5.08497	7.10596	49.4592	27.8111	26.9319	208.791	117.58	117.221	4.94438	5.16015	5.15037	7.40784	6.8902	7.01985
ASHGA5P043292	0.0238763	0.214253	2.32471	down	noncoding	ENST00000421965	AC006159.4	GENCODE	692	chr7	-	116203647	116211288		CTTTAAATCCACTCACACCCAACTTTTAAACAAAAAGTAGCAGTATATCCTACACACGAT	intergenic							17.7124	41.3017	4.09157	5.30862	22.3706	10.7083	20.0582	47.2778	41.983	34.6442	3.68514	3.88372	4.70586	5.02709	5.48114	5.41764
ASHGA5P058702	0.0217096	0.206076	3.34598	down	noncoding	uc.448-	uc.448	UCR	232	chr19	-	30841529	30841761		CTCTCCTCCTGCCACAACAATCAATTCCTCTTATAAATCTGATTAGATTTTATGATGCTT	intergenic							461.573	1783.98	8.91101	10.6534	394.212	409.954	580.554	1894.59	2044.13	1413.24	8.07146	9.00479	9.65678	10.7361	10.8181	10.4061
ASHGA5P045692	0.00527987	0.108991	2.06425	down	noncoding	ENST00000434627	RP11-195F19.9	GENCODE	665	chr9	+	34665661	34681295		GGTATTACTACTACTCAGCAAGATTCTGGTTTTACTTCTCATCTTGGGAGTTACCATCAA	natural antisense	ENST00000416454	RP11-195F19.5	HCG2040265, isoform CRA_a; Uncharacterized protein; cDNA FLJ50015 [Source:UniProtKB/TrEMBL;Acc:B7Z3J9]	-	34665024	34666025	69.5805	149.577	6.08977	7.13539	103.748	53.3366	51.6565	152.583	126.38	169.768	6.07156	6.07106	6.12669	6.9123	6.98325	7.51063
ASHGA5P045692	0.00527987	0.108991	2.06425	down	noncoding	ENST00000434627	RP11-195F19.9	GENCODE	665	chr9	+	34665661	34681295		GGTATTACTACTACTCAGCAAGATTCTGGTTTTACTTCTCATCTTGGGAGTTACCATCAA	natural antisense	ENST00000421828	RP11-195F19.5	HCG2040265, isoform CRA_a; Uncharacterized protein; cDNA FLJ50015 [Source:UniProtKB/TrEMBL;Acc:B7Z3J9]	-	34664159	34666046	69.5805	149.577	6.08977	7.13539	103.748	53.3366	51.6565	152.583	126.38	169.768	6.07156	6.07106	6.12669	6.9123	6.98325	7.51063
ASHGA5P045692	0.00527987	0.108991	2.06425	down	noncoding	ENST00000434627	RP11-195F19.9	GENCODE	665	chr9	+	34665661	34681295		GGTATTACTACTACTCAGCAAGATTCTGGTTTTACTTCTCATCTTGGGAGTTACCATCAA	natural antisense	ENST00000423809	RP11-195F19.5	HCG2040265, isoform CRA_a; Uncharacterized protein; cDNA FLJ50015 [Source:UniProtKB/TrEMBL;Acc:B7Z3J9]	-	34665024	34666109	69.5805	149.577	6.08977	7.13539	103.748	53.3366	51.6565	152.583	126.38	169.768	6.07156	6.07106	6.12669	6.9123	6.98325	7.51063
ASHGA5P045692	0.00527987	0.108991	2.06425	down	noncoding	ENST00000434627	RP11-195F19.9	GENCODE	665	chr9	+	34665661	34681295		GGTATTACTACTACTCAGCAAGATTCTGGTTTTACTTCTCATCTTGGGAGTTACCATCAA	natural antisense	ENST00000544078	RP11-195F19.5	HCG2040265, isoform CRA_a; Uncharacterized protein; cDNA FLJ50015 [Source:UniProtKB/TrEMBL;Acc:B7Z3J9]	-	34665028	34666025	69.5805	149.577	6.08977	7.13539	103.748	53.3366	51.6565	152.583	126.38	169.768	6.07156	6.07106	6.12669	6.9123	6.98325	7.51063
ASHGA5P042556	0.0317225	0.247469	2.93532	down	noncoding	NR_037157	BVES-AS1	RefSeq	1725	chr6	+	105585561	105617819		GCAATATCCAGCTGTCATCTTCTTGATCCTCATATGCTACTACTAGCATCTAGCATTTAC	intronic antisense	NM_022361	POPDC3	popeye domain-containing protein 3	-	105605774	105627858	16.6635	51.6778	4.01487	5.56839	22.2122	12.9361	14.8422	38.8003	52.7176	63.5154	3.67516	4.1298	4.23965	4.7063	5.79105	6.20782
ASHGA5P042950	0.0135997	0.166528	2.43487	down	noncoding	ENST00000456777	AC003090.1	GENCODE	589	chr7	-	25634152	25790614		AAATACAGTCAATTCTGTGGCTTGATGGTGCGTGGACATAACATTCAGATATCGCCCATG	intergenic							30.8519	71.1435	4.79287	6.07671	52.0724	24.17	16.3134	68.8365	77.4752	67.1188	5.0245	4.9657	4.3884	5.62198	6.3266	6.28155
ASHGA5P054446	0.0084131	0.129927	4.86907	down	noncoding	NR_033957	LOC643650	RefSeq	2877	chr10	-	47096453	47151400		CATCAGTAAGAAGAATGAATAAACAGACTAGGTTGAATCCATACAATGGAATGTTAGCAG	exon sense-overlapping	ENST00000319426	AL391137.1	Uncharacterized protein; cDNA FLJ39396 fis, clone PLACE6008640 [Source:UniProtKB/TrEMBL;Acc:Q8N8J2]	-	47151362	47151848	98.3284	559.415	6.60658	8.89022	139.72	83.2116	72.0537	292.902	715.293	670.049	6.51286	6.69684	6.61003	7.95216	9.35484	9.36366
ASHGA5P045272	0.00094882	0.0553907	6.37893	down	noncoding	NR_047671	BANCR	RefSeq	688	chr9	-	71911596	71921972		GCACCACATTGATTTACTGCACCAGGCTTTCTTCATTGTGATGATGTTCTCTCTCTTTTC	intergenic							81.2431	568.68	6.37356	9.04688	87.0194	88.4819	68.228	662.447	535.808	507.786	5.79925	6.79096	6.53048	9.19657	8.95727	8.98679
ASHGA5P040675	0.00951912	0.13825	3.94257	down	noncoding	ENST00000454380	AC116366.5	GENCODE	767	chr5	-	131755107	131762406		GATATCAAGAAGTCAAGCATTTCTTAACAACAGCAGCAAACTCTTACACAGGGCTGTGGT	intronic antisense	ENST00000337752	C5orf56	chromosome 5 open reading frame 56 [Source:HGNC Symbol;Acc:33838]	+	131746672	131798059	11.1479	37.3544	3.17256	5.1517	18.0636	5	10.3801	43.0186	29.2209	39.8238	3.3383	2.48591	3.69348	4.87882	4.97535	5.60093
ASHGA5P040675	0.00951912	0.13825	3.94257	down	noncoding	ENST00000454380	AC116366.5	GENCODE	767	chr5	-	131755107	131762406		GATATCAAGAAGTCAAGCATTTCTTAACAACAGCAGCAAACTCTTACACAGGGCTGTGGT	intronic antisense	ENST00000378947	C5orf56	chromosome 5 open reading frame 56 [Source:HGNC Symbol;Acc:33838]	+	131746680	131793113	11.1479	37.3544	3.17256	5.1517	18.0636	5	10.3801	43.0186	29.2209	39.8238	3.3383	2.48591	3.69348	4.87882	4.97535	5.60093
ASHGA5P040675	0.00951912	0.13825	3.94257	down	noncoding	ENST00000454380	AC116366.5	GENCODE	767	chr5	-	131755107	131762406		GATATCAAGAAGTCAAGCATTTCTTAACAACAGCAGCAAACTCTTACACAGGGCTGTGGT	intronic antisense	ENST00000378953	C5orf56	chromosome 5 open reading frame 56 [Source:HGNC Symbol;Acc:33838]	+	131746327	131811736	11.1479	37.3544	3.17256	5.1517	18.0636	5	10.3801	43.0186	29.2209	39.8238	3.3383	2.48591	3.69348	4.87882	4.97535	5.60093
ASHGA5P040675	0.00951912	0.13825	3.94257	down	noncoding	ENST00000454380	AC116366.5	GENCODE	767	chr5	-	131755107	131762406		GATATCAAGAAGTCAAGCATTTCTTAACAACAGCAGCAAACTCTTACACAGGGCTGTGGT	intronic antisense	ENST00000407797	C5orf56	chromosome 5 open reading frame 56 [Source:HGNC Symbol;Acc:33838]	+	131746680	131806600	11.1479	37.3544	3.17256	5.1517	18.0636	5	10.3801	43.0186	29.2209	39.8238	3.3383	2.48591	3.69348	4.87882	4.97535	5.60093
ASHGA5P030062	0.0126367	0.15957	3.42325	down	noncoding	ENST00000500929	RP11-30K9.6	GENCODE	1396	chr15	-	59060270	59063173		GGAGTTGTGTGTGCTTTTGATCTCCATGTCAATCCATAAACAATAAATCCTGTTCTTAAA	bidirectional	NM_001040450	FAM63B	protein FAM63B isoform a	+	59063392	59149734	83.5536	277.079	6.19233	7.9677	152.511	59.0618	39.0884	200.157	331.219	299.861	6.6452	6.21459	5.7172	7.34003	8.28868	8.27438
ASHGA5P030062	0.0126367	0.15957	3.42325	down	noncoding	ENST00000500929	RP11-30K9.6	GENCODE	1396	chr15	-	59060270	59063173		GGAGTTGTGTGTGCTTTTGATCTCCATGTCAATCCATAAACAATAAATCCTGTTCTTAAA	bidirectional	NM_001040453	FAM63B	protein FAM63B isoform b	+	59063392	59149734	83.5536	277.079	6.19233	7.9677	152.511	59.0618	39.0884	200.157	331.219	299.861	6.6452	6.21459	5.7172	7.34003	8.28868	8.27438
ASHGA5P026531	0.012581	0.15957	3.14401	down	noncoding	TCONS_00011946	XLOC_005458	LincRNAs identified by Cabili et al	2134	chr6	+	126380776	126400068		GAAGAACTCATGGTAACGAGTCATGTTTTTCTCTCATAGGATAATAGTAACAGCGAATAT	intron sense-overlapping	ENST00000563385	RP11-73O6.4	Uncharacterized protein [Source:UniProtKB/TrEMBL;Acc:H3BR05]	+	126112110	130461627	18.6485	52.7447	3.98941	5.64201	34.5151	11.7287	9.70161	47.8746	53.2406	57.1189	4.3831	4.00202	3.5831	5.04907	5.80439	6.07258
ASHGA5P036387	0.00734967	0.123536	2.56637	down	noncoding	ENST00000454444	AC007879.4	GENCODE	551	chr2	+	208091672	208093032		CTGCAACAAACTGTGGAATAATCTGACATAGGAAGAGGTGGATGGTACAGAAGAACAATA	intergenic							34.068	87.9196	5.01447	6.3742	51.4487	29.3872	21.3681	81.8499	99.1277	82.7811	5.00752	5.23457	4.80132	5.89723	6.65638	6.56899
ASHGA5P036283	0.0326094	0.249777	2.68845	down	noncoding	ENST00000582038	RP11-88L24.4	GENCODE	1955	chr2	+	179641652	179644689		GACCTTCTAATAGCTGTCTAACCCCGAGCTCATCACTTGAAAATGAAAATATCAAATAAA	natural antisense	NM_001256850	TTN	titin isoform 1	-	179390716	179672150	113.181	262.208	6.50044	7.92721	232.79	59.2565	47.4979	222.926	284.278	279.419	7.27535	6.21861	6.00735	7.51255	8.08507	8.18401
ASHGA5P036283	0.0326094	0.249777	2.68845	down	noncoding	ENST00000582038	RP11-88L24.4	GENCODE	1955	chr2	+	179641652	179644689		GACCTTCTAATAGCTGTCTAACCCCGAGCTCATCACTTGAAAATGAAAATATCAAATAAA	natural antisense	NM_001267550	TTN	titin isoform IC	-	179390716	179672150	113.181	262.208	6.50044	7.92721	232.79	59.2565	47.4979	222.926	284.278	279.419	7.27535	6.21861	6.00735	7.51255	8.08507	8.18401
ASHGA5P036283	0.0326094	0.249777	2.68845	down	noncoding	ENST00000582038	RP11-88L24.4	GENCODE	1955	chr2	+	179641652	179644689		GACCTTCTAATAGCTGTCTAACCCCGAGCTCATCACTTGAAAATGAAAATATCAAATAAA	natural antisense	NM_003319	TTN	titin isoform N2-B	-	179390717	179672150	113.181	262.208	6.50044	7.92721	232.79	59.2565	47.4979	222.926	284.278	279.419	7.27535	6.21861	6.00735	7.51255	8.08507	8.18401
ASHGA5P036283	0.0326094	0.249777	2.68845	down	noncoding	ENST00000582038	RP11-88L24.4	GENCODE	1955	chr2	+	179641652	179644689		GACCTTCTAATAGCTGTCTAACCCCGAGCTCATCACTTGAAAATGAAAATATCAAATAAA	natural antisense	NM_133378	TTN	titin isoform N2-A	-	179390717	179672150	113.181	262.208	6.50044	7.92721	232.79	59.2565	47.4979	222.926	284.278	279.419	7.27535	6.21861	6.00735	7.51255	8.08507	8.18401
ASHGA5P036283	0.0326094	0.249777	2.68845	down	noncoding	ENST00000582038	RP11-88L24.4	GENCODE	1955	chr2	+	179641652	179644689		GACCTTCTAATAGCTGTCTAACCCCGAGCTCATCACTTGAAAATGAAAATATCAAATAAA	natural antisense	NM_133379	TTN	titin isoform novex-3	-	179610046	179672150	113.181	262.208	6.50044	7.92721	232.79	59.2565	47.4979	222.926	284.278	279.419	7.27535	6.21861	6.00735	7.51255	8.08507	8.18401
ASHGA5P036283	0.0326094	0.249777	2.68845	down	noncoding	ENST00000582038	RP11-88L24.4	GENCODE	1955	chr2	+	179641652	179644689		GACCTTCTAATAGCTGTCTAACCCCGAGCTCATCACTTGAAAATGAAAATATCAAATAAA	natural antisense	NM_133432	TTN	titin isoform novex-1	-	179390717	179672150	113.181	262.208	6.50044	7.92721	232.79	59.2565	47.4979	222.926	284.278	279.419	7.27535	6.21861	6.00735	7.51255	8.08507	8.18401
ASHGA5P036283	0.0326094	0.249777	2.68845	down	noncoding	ENST00000582038	RP11-88L24.4	GENCODE	1955	chr2	+	179641652	179644689		GACCTTCTAATAGCTGTCTAACCCCGAGCTCATCACTTGAAAATGAAAATATCAAATAAA	natural antisense	NM_133437	TTN	titin isoform novex-2	-	179390717	179672150	113.181	262.208	6.50044	7.92721	232.79	59.2565	47.4979	222.926	284.278	279.419	7.27535	6.21861	6.00735	7.51255	8.08507	8.18401
ASHGA5P046613	0.0261169	0.22302	4.65322	down	noncoding	ENST00000445990	LL0XNC01-250H12.3	GENCODE	632	chrX	+	102752450	102755245		TGAAAGACTCTATGATGTTGAAATTGCACAGAGGGCTGACCTCAAAGAAGGTCACACCCA	natural antisense	NM_080879	RAB40A	ras-related protein Rab-40A	-	102754680	102774417	15.9369	77.0788	3.95865	6.17687	10.9448	19.0265	17.8394	97.0554	82.4657	51.7153	2.70209	4.64806	4.52579	6.17779	6.40911	5.94372
ASHGA5P015097	0.0323581	0.249384	3.30424	down	noncoding	uc001vgk.2	THSD1P1	UCSC_knowngene	2751	chr13	-	52741846	52768575	ENST00000416599, NR_051965, uc001vgl.1, uc001vgm.1	GAGCTGACTGAATTCTGAACAAGAAAAACATATTCAAGGGGAAGAGATGTAATAGTTTTG	intergenic							12.4124	27.0373	2.96825	4.69256	27.2371	5	5	32.933	26.6389	21.5399	4.00774	2.48591	2.41109	4.43616	4.8435	4.79803
ASHGA5P051724	0.0416131	0.283318	2.58618	down	noncoding	ENST00000480639	ARHGEF26-AS1	GENCODE	582	chr3	-	153744267	153839052	ENST00000467912, ENST00000479270	ACCTGAGCTGGGTTCTGAGCTCCAGCGTTTTGGGGCTAGAAGTTGCGGACTAGTAGCTGA	natural antisense	NM_001251962	ARHGEF26	rho guanine nucleotide exchange factor 26 isoform 1	+	153838791	153975616	9.90725	28.4546	3.37494	4.74576	7.84912	13.0097	8.86299	38.7309	27.3785	19.2545	2.55292	4.13724	3.43465	4.70334	4.87882	4.65512
ASHGA5P015768	0.0299485	0.24039	2.84404	down	noncoding	ENST00000423332	CYP4Z2P	pseudogene	1512	chr1	-	47308849	47366106		CTATGCCTTCATACCATTCTCAGCTGGATTAAGAAGTTTGCTAATTTTAAGTCCTTTCAT								402.827	1061.59	8.40406	9.912	806.701	234.428	167.352	792.54	1204.95	1187.28	9.17453	8.20199	7.83566	9.47015	10.0952	10.1707
ASHGA5P051833	0.0496199	0.30856	2.31544	down	noncoding	NR_047574	TMEM44-AS1	RefSeq	1429	chr3	+	194304996	194311561	NR_047573, NR_047575	GCCCAGTTTGTTAGTGATTTACTGATAATAACTGAATCGAGTACTAATACTTGGCGATTT	intronic antisense	NM_001011655	TMEM44	transmembrane protein 44 isoform b	-	194308401	194354150	131.666	278.254	6.78091	7.99219	257.13	81.8453	56.0221	216.274	324.925	293.562	7.42656	6.67127	6.2449	7.46329	8.26358	8.24972
ASHGA5P051833	0.0496199	0.30856	2.31544	down	noncoding	NR_047574	TMEM44-AS1	RefSeq	1429	chr3	+	194304996	194311561	NR_047573, NR_047575	GCCCAGTTTGTTAGTGATTTACTGATAATAACTGAATCGAGTACTAATACTTGGCGATTT	intronic antisense	NM_001166305	TMEM44	transmembrane protein 44 isoform c	-	194308401	194354150	131.666	278.254	6.78091	7.99219	257.13	81.8453	56.0221	216.274	324.925	293.562	7.42656	6.67127	6.2449	7.46329	8.26358	8.24972
ASHGA5P051833	0.0496199	0.30856	2.31544	down	noncoding	NR_047574	TMEM44-AS1	RefSeq	1429	chr3	+	194304996	194311561	NR_047573, NR_047575	GCCCAGTTTGTTAGTGATTTACTGATAATAACTGAATCGAGTACTAATACTTGGCGATTT	intronic antisense	NM_001166306	TMEM44	transmembrane protein 44 isoform d	-	194308401	194354150	131.666	278.254	6.78091	7.99219	257.13	81.8453	56.0221	216.274	324.925	293.562	7.42656	6.67127	6.2449	7.46329	8.26358	8.24972
ASHGA5P051833	0.0496199	0.30856	2.31544	down	noncoding	NR_047574	TMEM44-AS1	RefSeq	1429	chr3	+	194304996	194311561	NR_047573, NR_047575	GCCCAGTTTGTTAGTGATTTACTGATAATAACTGAATCGAGTACTAATACTTGGCGATTT	intronic antisense	NM_138399	TMEM44	transmembrane protein 44 isoform a	-	194308401	194354150	131.666	278.254	6.78091	7.99219	257.13	81.8453	56.0221	216.274	324.925	293.562	7.42656	6.67127	6.2449	7.46329	8.26358	8.24972
ASHGA5P014576	0.00556876	0.111196	4.52447	down	noncoding	ENST00000411491	DPY19L2P2	GENCODE	3433	chr7	-	102815719	102920752		TGAATCATCCACATTACGAAGATGCAGACTTGAGGCCTGGTTGCAGCATGCTTGAAATCT	intergenic							121.427	616.837	6.88922	9.06697	184.657	97.9064	81.7195	359.188	761.414	729.91	6.93774	6.93704	6.79288	8.27161	9.44015	9.48914
ASHGA5P040002	0.0169025	0.182684	3.11262	down	noncoding	ENST00000511241	RP11-438E5.1	GENCODE	679	chr4	+	80179934	80229808	ENST00000505149, ENST00000507476, ENST00000512130, ENST00000513153, NR_038342	GCCCTGTCCCTGATATGAAAGATCTCTATCCACTTTTATTGAAATAAAGAACTAACATCA	intergenic							313.711	1128.37	8.28599	9.92412	464.75	277.732	198.65	633.457	1375.52	1376.12	8.32823	8.4453	8.08443	9.12287	10.2784	10.371
ASHGA5P022688	0.0495378	0.308408	2.30267	down	noncoding	ENST00000560912	CRNDE	GENCODE	459	chr16	-	54953084	54962724		GGCTGGTCTGCAATTACCTATTTCTTTTAAGAATAAATTTAGTGGGAATATCAGTTCCAG	intergenic							13.2385	23.0731	3.25736	4.46067	26.3905	5	8.32493	30.5861	21.5752	17.058	3.95576	2.48591	3.33041	4.31923	4.55803	4.50475
ASHGA5P021425	0.0485056	0.30515	2.49272	down	noncoding	ENST00000532168	RP11-356J5.12	GENCODE	693	chr11	+	112151208	112162495		GTTTCACAAGTGACACCAGTGATGCTGTTAAACAAGGACAATCCGGTTCATGGATTGTGA	intergenic							258.04	744.879	8.07057	9.38829	236.191	295.836	242.094	534.659	863.973	836.004	7.29556	8.53721	8.37893	8.86672	9.62163	9.67651
ASHGA5P028909	0.00708896	0.121754	4.10584	down	noncoding	ENST00000562781	RP11-122A8.4	GENCODE	807	chr13	+	99740072	99740879		TTACCTTGGCTCTCTAAGCTGTATCTACTTCTATACAAGGCGAACAATTTTGTCTTTTTA	intergenic							710.482	2858.98	9.29678	11.3345	1343.13	461.152	327.164	2054.39	3260.33	3262.24	9.90857	9.16951	8.81227	10.8615	11.5197	11.6222
ASHGA5P020121	0.00047175	0.0440695	2.18326	down	noncoding	ENST00000508517	AC010226.4	GENCODE	539	chr5	+	114937940	114955975		CACAGTACAGTTACACCAGCCTCCTGAGTATGACAGCAACATTCCTTCAGGGATTAAAGA	intronic antisense	NM_001164468	TMED7-TICAM2	TRAM adaptor with GOLD domain isoform 1 precursor	-	114914338	114961876	419.825	1001.3	8.72312	9.84961	639.315	323.131	297.029	900.897	1076.21	1026.79	8.81871	8.66876	8.68189	9.65749	9.93139	9.95994
ASHGA5P020121	0.00047175	0.0440695	2.18326	down	noncoding	ENST00000508517	AC010226.4	GENCODE	539	chr5	+	114937940	114955975		CACAGTACAGTTACACCAGCCTCCTGAGTATGACAGCAACATTCCTTCAGGGATTAAAGA	intronic antisense	NM_001164469	TMED7-TICAM2	TRAM adaptor with GOLD domain isoform 2 precursor	-	114914338	114961876	419.825	1001.3	8.72312	9.84961	639.315	323.131	297.029	900.897	1076.21	1026.79	8.81871	8.66876	8.68189	9.65749	9.93139	9.95994
ASHGA5P020121	0.00047175	0.0440695	2.18326	down	noncoding	ENST00000508517	AC010226.4	GENCODE	539	chr5	+	114937940	114955975		CACAGTACAGTTACACCAGCCTCCTGAGTATGACAGCAACATTCCTTCAGGGATTAAAGA	intronic antisense	NM_181836	TMED7	transmembrane emp24 domain-containing protein 7 precursor	-	114948904	114961876	419.825	1001.3	8.72312	9.84961	639.315	323.131	297.029	900.897	1076.21	1026.79	8.81871	8.66876	8.68189	9.65749	9.93139	9.95994
ASHGA5P020121	0.00047175	0.0440695	2.18326	down	noncoding	ENST00000508517	AC010226.4	GENCODE	539	chr5	+	114937940	114955975		CACAGTACAGTTACACCAGCCTCCTGAGTATGACAGCAACATTCCTTCAGGGATTAAAGA	natural antisense	NM_021649	TICAM2	TIR domain-containing adapter molecule 2	-	114914338	114938176	419.825	1001.3	8.72312	9.84961	639.315	323.131	297.029	900.897	1076.21	1026.79	8.81871	8.66876	8.68189	9.65749	9.93139	9.95994
ASHGA5P016271	0.0131993	0.163911	2.8497	down	noncoding	ENST00000428833	SNHG5	GENCODE	641	chr6	-	86386801	86388238		TTAAAACCTGACACTTTTAACAGTGAGGGTCGCTGTCTGCCCATTGATAGAGGCCAGATT	intergenic							7321.45	25853.9	12.942	14.4528	9687.32	7180.27	5096.75	38070	20001	19490.6	12.8714	13.1513	12.8034	15.1315	14.0948	14.1322
ASHGA5P039306	0.012656	0.15957	3.32378	down	noncoding	ENST00000419428	RP11-356N1.2	GENCODE	432	chr1	+	108614103	108617141		TATTCAAAACCATGTGTGGCTCAGTCCAACTGGAGAGACCAAGTCAAAGAGCCTCATTTC	intergenic							65.1857	242.246	6.05987	7.7927	66.3951	66.6095	62.5526	346.898	217.955	161.885	5.39036	6.38098	6.40828	8.21282	7.7193	7.44599
ASHGA5P037904	0.0177232	0.186989	2.73361	down	noncoding	ENST00000585003	CTA-292E10.6	GENCODE	516	chr22	+	29196696	29197212		AATAGTGAGGGCTTAATAAACGATAGGTGTTATCTCTGGGTTGGAGGGGAATACCTTCAA	bidirectional	NM_001079539	XBP1	X-box-binding protein 1 isoform XBP1(S)	-	29190547	29196560	216.643	544.523	7.52321	8.97402	424.574	130.508	94.8482	476.339	598.768	558.461	8.18864	7.36319	7.0178	8.70116	9.10866	9.11223
ASHGA5P037904	0.0177232	0.186989	2.73361	down	noncoding	ENST00000585003	CTA-292E10.6	GENCODE	516	chr22	+	29196696	29197212		AATAGTGAGGGCTTAATAAACGATAGGTGTTATCTCTGGGTTGGAGGGGAATACCTTCAA	bidirectional	NM_005080	XBP1	X-box-binding protein 1 isoform XBP1(U)	-	29190547	29196560	216.643	544.523	7.52321	8.97402	424.574	130.508	94.8482	476.339	598.768	558.461	8.18864	7.36319	7.0178	8.70116	9.10866	9.11223
ASHGA5P050650	0.00548125	0.110288	8.99139	down	noncoding	ENST00000440031	AC079776.2	pseudogene	223	chr2	-	130681130	130683361		CAGAGCACAGCATGTGACAGACACATGGCTATGCAATGCCATCTAGATGTCATAGAGGAG								37.5309	402.161	5.25032	8.41887	39.1868	38.2811	35.1248	216.72	533.266	456.498	4.58946	5.60537	5.55614	7.46649	8.94991	8.8402
ASHGA5P029743	0.00345021	0.0907162	16.7047	down	noncoding	ENST00000556669	RP11-433J8.2	GENCODE	430	chr14	+	97207527	97256950		ATGAAGAGGAGAAATGATCTAGAGAGACTTTCTGATGAAGCAAACACCAGATATCCTAGA	intergenic							5.34546	109.193	2.44583	6.50801	6.03639	5	5	52.913	131.685	142.98	2.44049	2.48591	2.41109	5.20532	7.03538	7.28332
ASHGA5P041882	0.0155381	0.175814	2.01097	down	noncoding	TCONS_00020446	XLOC_009779	LincRNAs identified by Cabili et al	1501	chr12	+	58287869	58290670		TCACAGCTTGTTTTTCTCAACCAGCTGCAGACTTAAAGGTGCAGTGTCTTCTTTCTCTCC	intergenic							15.2151	29.9543	3.83547	4.84336	23.2467	9.85783	12.5408	31.5216	31.8964	26.4448	3.74427	3.77737	3.98476	4.36865	5.09638	5.06504
ASHGA5P035941	0.00979852	0.139368	3.60142	down	noncoding	NR_045634	BOLA3-AS1	RefSeq	4190	chr2	+	74375107	74379516	NR_045636, TCONS_00002935	GAGACCACGTATTTTTGTTTGGGATGGGTTTTAGCCACTATCAGAGACATAGTTTGTTTC	natural antisense	ENST00000327428	BOLA3	bolA homolog 3 (E. coli) [Source:HGNC Symbol;Acc:24415]	-	74362524	74375121	8.06343	23.2729	2.61407	4.46263	14.1903	5	5	22.4277	21.3162	26.0747	2.9452	2.48591	2.41109	3.79918	4.54096	5.04776
ASHGA5P042589	0.0442034	0.291191	3.53483	down	noncoding	ENST00000517965	RP3-399L15.3	GENCODE	850	chr6	+	114770123	114777798		GACAAATATGGAATGCAAAGAGCAGCTTTTCTTTTTCTGATCATGGCCTTAATGTAATAC	intergenic							11.2617	41.4367	3.43227	5.25391	11.8814	13.4297	8.47416	30.458	45.6628	48.1893	2.76241	4.17644	3.35795	4.31268	5.59466	5.85438
ASHGA5P057236	2.1253e-07	0.00197547	68.7762	down	noncoding	TCONS_00014859	XLOC_006928	LincRNAs identified by Cabili et al	315	chr8	+	132065845	132142145		TACTCAAGTCTGTGCTGCCAAGGAAGAACAGAATCTTTAGGTCTTCTGTGCAAAGTTGTG	intergenic							11.9418	813.232	3.45915	9.56299	19.1765	7.00108	9.64786	792.127	819.28	828.29	3.43739	3.36606	3.57401	9.46954	9.55199	9.66744
ASHGA5P047826	0.00684273	0.120224	2.05355	down	noncoding	ENST00000440887	KCNQ1-AS1	GENCODE	1084	chr11	-	2861364	2882798		ACCACTTATGGAATGATGGACCTTTTCCCCACTGGATTAGAATGTCCTTTTTGTGTATCA	intronic antisense	NM_000218	KCNQ1	potassium voltage-gated channel subfamily KQT member 1	+	2466220	2870340	67.5364	142.38	6.02588	7.064	104.367	52.8413	45.4009	130.817	155.069	141.252	6.07927	6.058	5.94036	6.6686	7.25503	7.26836
ASHGA5P028715	0.0437473	0.289623	2.05643	down	noncoding	ENST00000453309	RP11-101P17.11	GENCODE	677	chr13	+	21861544	21868997		CTCTCACTTGCTGTCACTCTGAATTATTTGCTTACAGAATAAACATAACTTTGTGTCCAA	intergenic							48.6834	88.7881	5.35946	6.39961	91.5949	32.8922	21.5633	89.4699	88.1422	88.7522	5.87395	5.38841	4.81602	6.03948	6.50216	6.65717
ASHGA5P020033	0.0411133	0.281509	9.53553	down	noncoding	ENST00000507038	RP11-371F15.3	GENCODE	421	chr4	-	139741113	139859135	ENST00000511951	TCCTCTCAAGGCAAGAATTTCTGACATGACATGGGAAAAGCTGAAGAAGTCAGTCTTTGG	intergenic							12.8819	172.487	3.76078	7.01409	5.15263	15.6585	17.8346	56.8594	235.047	225.554	2.37357	4.38377	4.52498	5.3216	7.82608	7.89459
ASHGA5P046032	0.0466891	0.299397	2.64318	down	noncoding	ENST00000412181	RP11-374P20.4	GENCODE	2112	chr9	+	136919411	136923927		TTGTATCAGCTGTAAAGGGGGGCCAGATTTTGCTGCAAAAGAAAAAACCCAGTATCCCCT	intronic antisense	NM_007371	BRD3	bromodomain-containing protein 3	-	136895445	136933141	8.59916	26.391	3.25651	4.65878	7.05646	7.24866	11.4924	26.5091	26.144	26.5197	2.50722	3.40687	3.85543	4.09022	4.81802	5.0681
ASHGA5P019421	0.000681124	0.0506484	3.08984	down	noncoding	ENST00000483262	RP11-80H8.4	GENCODE	391	chr3	+	142842203	142850735		TATGTGGAGGTGGATGAAAGCAGCGAAGTTTCATCTGAGAACCATTGAGTATGGAAGTGG	exon sense-overlapping	NM_004267	CHST2	carbohydrate sulfotransferase 2	+	142838617	142842856	23.5978	72.0334	4.46972	6.09725	36.3733	19.1666	15.2536	83.2447	61.8234	71.0321	4.46603	4.65922	4.28391	5.92623	6.0078	6.35774
ASHGA5P038608	0.0392927	0.275502	2.23533	down	noncoding	NR_046662	ADIPOQ-AS1	RefSeq	3443	chr3	-	186569675	186573912		CAATAAGACCTAAGGAATGAGAAGACCTCAGTGACTACAAAGAACAGAACTCCTGCCTAG	natural antisense	NM_001177800	ADIPOQ	adiponectin precursor	+	186560462	186576252	12.348	28.2656	3.58219	4.74268	13.6657	12.814	10.5642	35.451	30.2056	19.1401	2.90581	4.11842	3.72234	4.55488	5.02414	4.64901
ASHGA5P038608	0.0392927	0.275502	2.23533	down	noncoding	NR_046662	ADIPOQ-AS1	RefSeq	3443	chr3	-	186569675	186573912		CAATAAGACCTAAGGAATGAGAAGACCTCAGTGACTACAAAGAACAGAACTCCTGCCTAG	natural antisense	NM_004797	ADIPOQ	adiponectin precursor	+	186560462	186576252	12.348	28.2656	3.58219	4.74268	13.6657	12.814	10.5642	35.451	30.2056	19.1401	2.90581	4.11842	3.72234	4.55488	5.02414	4.64901
ASHGA5P035305	0.0390234	0.275093	3.34199	down	noncoding	NR_046260	LOC100216479	RefSeq	2645	chr2	-	131174325	131186119	ENST00000449066, ENST00000449170, ENST00000456785, NR_026758, NR_046258, NR_046259, uc002tpz.2, uc010zan.1	GGCATAAGTCTACTCACTTATATCTGTTTGTCTGGAACATAACCCATGTTTGTTTTTACA	intergenic							240.211	942.675	7.94988	9.69059	200.662	302.448	217.524	578.362	1141.35	1108.32	7.06038	8.57011	8.21914	8.98912	10.0089	10.0737
ASHGA5P023539	0.0420849	0.284598	7.5737	down	noncoding	ENST00000583493	CTD-2541J13.2	GENCODE	3289	chr18	+	65173825	65181267		TGTTTGAAGTTTTAATTTCATCTCTAGGCAAGTTCTGTTTCCAAACATTAGTATTAGTTG	natural antisense	NM_032160	DSEL	dermatan-sulfate epimerase-like protein precursor	-	65173818	65183967	6.80031	72.2661	2.52566	5.44666	10.4009	5	5	25.7414	166.869	24.1876	2.67999	2.48591	2.41109	4.03879	7.35101	4.95018
ASHGA5P027426	0.0204607	0.199771	3.9901	down	noncoding	ENST00000552998	RP11-320P7.1	GENCODE	629	chr12	-	70612911	70615642		GGTAAATGTTCTACTGGTATTTTAAATAATTCTAAAATAAAGTCATTATTTTTCTTTGCA	intergenic							29.5005	88.5282	4.39458	6.39101	65.7982	10.9419	11.7613	85.1483	93.321	87.1152	5.37778	3.91261	3.89336	5.96242	6.57645	6.63415
ASHGA5P017821	0.00436251	0.099508	4.18225	down	noncoding	NR_038346	MAGI2-AS3	RefSeq	901	chr7	+	79082272	79100524		AGCCGAGCTGTAATGTCTTACAATAACAGAATGCAGGAGAGCACATATCAATGAAGAAAA	natural antisense	NM_012301	MAGI2	membrane-associated guanylate kinase, WW and PDZ domain-containing protein 2	-	77646373	79082890	84.5548	399.101	6.43575	8.50003	96.4483	78.8493	78.3669	302.237	508.827	386.239	5.95671	6.61775	6.7328	8.00404	8.88428	8.61177
ASHGA5P030362	0.021253	0.203762	2.93954	down	noncoding	uc010ayj.2	HBT8	UCSC_knowngene	4102	chr15	+	25277533	25281635	ENST00000552334	AATCCAACAACTTTAGCAGTTTGTTTACCAGTTATTGAGTACCAACTGTGTTCAACATTG	intergenic							2859.3	8048.21	11.2669	12.8225	5738.29	1643.56	1196.06	8841.34	7893.42	7409.86	12.0883	10.9916	10.7209	12.9516	12.7618	12.7543
ASHGA5P015929	0.0244161	0.215935	2.99602	down	noncoding	ENST00000424938	ZNF833P	pseudogene	1494	chr19	+	11793360	11797005		TTCCAAAAGAAATCTAAGAAGTCATATGGTAGAGAGAGTCTGAAGGTAAGGAAGATGGTC								12.084	36.0434	3.51692	5.09997	14.6403	12.3977	9.21406	33.8151	36.548	37.7671	2.97932	4.07397	3.49747	4.47696	5.28787	5.53508
ASHGA5P040453	0.0481056	0.304033	3.96189	down	noncoding	ENST00000504240	RP11-479O16.1	GENCODE	476	chr5	-	58037407	58080606	ENST00000509476	GTGTTTTCTAATGTGCACTGTAGACGGACATAGTGGTATGTGATTACTATTCATAGATAA	intronic antisense	NM_138453	RAB3C	ras-related protein Rab-3C	+	57878938	58147406	5.76241	28.2711	2.63808	4.62427	5	5	7.28723	17.1996	31.0656	36.548	2.32405	2.48591	3.10428	3.31857	5.06253	5.4917
ASHGA5P015892	0.000728605	0.0527417	3.94716	down	noncoding	ENST00000424477	MAGI2-AS3	GENCODE	520	chr7	+	79083330	79088941		GGATCCTGCCTAATGTCTTACAATAACAGAATGCAGGAGAGCACATATCAATGAAGAAAA	bidirectional	NM_012301	MAGI2	membrane-associated guanylate kinase, WW and PDZ domain-containing protein 2	-	77646373	79082890	71.3309	304.572	6.15824	8.13906	95.8484	62.0613	56.083	262.84	338.431	312.445	5.94651	6.28187	6.24634	7.77264	8.3188	8.32573
ASHGA5P038023	0.0181553	0.189185	60.0105	down	noncoding	ENST00000420269	Z82214.3	GENCODE	531	chr22	+	43608679	43609667		ATTGAAAAAGGGCTTTCTAAACCGTCTGTGGGGCACATAATAAAGTTCTTTGTGTGGAGC	intronic antisense	NM_173050	SCUBE1	signal peptide, CUB and EGF-like domain-containing protein 1 precursor	-	43599228	43739394	42.7885	1509.2	3.99317	9.90031	115.347	5	8.01876	275.95	2149.21	2102.46	6.2247	2.48591	3.26889	7.85464	10.8894	10.9569
ASHGA5P017730	0.0139975	0.168423	3.27588	down	noncoding	NR_037195	LINC00607	RefSeq	3690	chr2	-	216476285	216708259		TCTTTGTGAAAGTTGTTTTAAGGCAGAGTATCATATCGCATCAAAACCGCTCCATAAGTC	intergenic							25.8148	89.0102	4.67907	6.39095	28.4216	27.5783	21.4443	80.3925	96.0931	90.5449	4.07932	5.15006	4.80781	5.86859	6.6179	6.68636
ASHGA5P052044	0.0178913	0.187594	2.03628	down	noncoding	NR_003584	SNHG8	RefSeq	653	chr4	+	119199916	119200978		TTAGGTGAAAGTACGTAGTTGTCTTTCGTAAGTTAAAATGATAATTGGGCCGAAACTTAC	intergenic							623.606	1278.2	9.18103	10.207	1094.09	470.975	305.747	1225.27	1352.27	1257.05	9.62008	9.20259	8.72043	10.1075	10.2581	10.2553
ASHGA5P040624	0.0219262	0.206489	2.68871	down	noncoding	ENST00000507241	CTC-428G20.3	GENCODE	2231	chr5	-	114539712	114541943		TCCTACCCCCGAAAAACTAATATGATTTTAGTGTGTGGTAGCTGGATCGAAAACATAATA	intergenic							2719.04	7101.67	11.2247	12.6516	5278.24	1725.99	1152.89	6524.11	7299.19	7481.73	11.9595	11.0531	10.6616	12.5184	12.655	12.7815
ASHGA5P038927	0.0067895	0.120224	3.60755	down	noncoding	ENST00000495228	RP11-446H18.3	GENCODE	411	chr3	+	106959868	107004511		CACCCCATGGAATTTTTATTCTGACTTTCTTCTGCCTGTGTGGCATTTATGTTTAAATAA	intergenic							59.9645	235.381	5.87817	7.72919	87.1736	48.9745	43.7455	162.038	287.809	256.295	5.8015	5.95245	5.88055	7.0145	8.10142	8.07164
ASHGA5P049382	0.00124511	0.0591985	7.13226	down	noncoding	TCONS_00021979	XLOC_010582	LincRNAs identified by Cabili et al	3971	chr13	-	43312391	43319508		TTATTGTTACCCTACAGACTCAAGCTGAGTGGAGACACACACTGAACAGATGACATGCCA	intergenic							5	39.9822	2.40701	5.24137	5	5	5	35.5501	42.0449	42.3517	2.32405	2.48591	2.41109	4.55996	5.48295	5.6812
ASHGA5P047114	0.0286071	0.235104	2.3163	down	noncoding	TCONS_00014238	XLOC_006308	LincRNAs identified by Cabili et al	358	chr7	+	156016153	156028784		TTATCAACTTGGATGTTTGAGGATTGGCAGCATTAGCTCCACCACTGCAGAGTTCTGAAG	intergenic							9.83177	19.542	3.01904	4.23086	14.7997	5	9.69561	23.9209	17.6687	17.0364	2.9891	2.48591	3.58209	3.90399	4.28615	4.50242
ASHGA5P000067	0.000141873	0.0313978	3.58412	down	noncoding	AL080072		NRED	1322	chr1	+	92654807	92656269		TTGCATTCTAACAGGTTATGATGAATGGAAAGCTGATGGTTCCTGGTTGGAAAAAAGATA	intergenic							160.207	608.31	7.29503	9.13665	239.847	140.356	100.419	585.24	614.4	625.29	7.31784	7.46649	7.10076	9.00693	9.13953	9.26349
ASHGA5P056086	0.00934833	0.13701	2.77982	down	noncoding	ENST00000555512	RP11-7F17.3	GENCODE	424	chr14	-	77537005	77542687		TGTAACTCAATTTGCTTTGGCTCTCACTGTGCATTTGAGCTAAAGCAAGGGAAGCATTTC	intergenic							8.28688	24.2153	3.05741	4.53239	10.7396	5.33057	8.79046	26.3421	26.9677	19.3361	2.6943	3.05667	3.42124	4.07892	4.85836	4.65991
ASHGA5P055118	0.0113765	0.150427	4.86516	down	noncoding	ENST00000527637	RP11-693N9.2	GENCODE	615	chr11	-	104772279	104788902	NR_034079, uc001phz.3	TTTCAGTCTGAGCCTTTTTTCAGTGCTGTAAGAAAGGACGGAGGCTGTTATCTATGGCAG	intergenic							13.6135	68.7471	3.72623	6.00872	14.4267	13.6044	12.8094	57.3069	73.1008	75.8337	2.9635	4.19598	4.01922	5.3347	6.24728	6.44418
ASHGA5P047956	0.0290409	0.236578	2.38681	down	noncoding	TCONS_00013475	XLOC_006123	LincRNAs identified by Cabili et al	2028	chr7	+	63831931	63836925		ATCGTGATAGTCATGTGATATAAATTTCATGTGATATAAATCTTTGCCAAGCACCTGTGA	intergenic							17.6753	43.3086	4.1051	5.36018	23.1664	14.49	15.3696	38.7688	47.1788	43.9782	3.73781	4.28284	4.29465	4.70473	5.64173	5.73409
ASHGA5P045422	0.0019667	0.0708863	9.05078	down	noncoding	ENST00000444701	RP11-445L6.3	GENCODE	427	chr9	-	118014816	118016530		CAGCCTTTTCATCTTAAAAATTACATTAAGTTTCTGGAATTCTGATATACCCAATTCCAA	intronic antisense	NM_017418	DEC1	deleted in esophageal cancer 1	+	117904096	118164923	5.18006	53.152	2.43412	5.61216	5.54018	5	5	40.2028	54.3669	64.8863	2.40536	2.48591	2.41109	4.76277	5.83558	6.23813
ASHGA5P038928	0.00726759	0.123036	6.7063	down	noncoding	ENST00000463143	RP11-446H18.3	GENCODE	801	chr3	+	106959538	107045548	NR_028302	CATGGATTCCTAATGAGAAGAAAAGCTAGACACTGAGAGTTTAGAATAAACTCAAGAATC	intergenic							12.3029	88.6236	3.5434	6.28892	17.5965	9.31638	9.99601	54.2313	100.048	111.592	3.29111	3.70431	3.63478	5.24368	6.66697	6.95611
ASHGA5P058274	0.000139667	0.0313978	5.33954	down	noncoding	TCONS_00029073	XLOC_013995	LincRNAs identified by Cabili et al	4150	chr21	-	10196441	10200844		ATGGTAGGGAGGAATTAGGTGTGTTCTTTGTTAAGCAGGTAGTCTTATTTGTGGGATAGT	intergenic							69.2362	386.327	6.07295	8.48966	101.161	62.3763	44.1716	354.014	407.41	397.556	6.03164	6.28944	5.89776	8.24549	8.57214	8.65135
ASHGA5P031905	0.000103987	0.0280163	6.04101	down	noncoding	TCONS_00006633	XLOC_003234	LincRNAs identified by Cabili et al	2229	chr3	-	125984828	125994041		ACACACAAAACATAGCTGGTTGTGTACCCAAATAAAAGGGGCGCACATATCCATGGCACA	intergenic							5	33.3408	2.40701	5.0018	5	5	5	38.8063	30.4506	30.7654	2.32405	2.48591	2.41109	4.70651	5.03409	5.26481
ASHGA5P038897	0.00144005	0.061847	10.5444	down	noncoding	ENST00000562191	RP11-389G6.3	GENCODE	2008	chr3	+	97478366	97480374		GGCATTATCAGGGTCTTACAGATGGAGTAAGCCTGTTTATTAAAATATCTATTGGCAAAT	intergenic							5.82005	63.8209	2.47594	5.87434	7.46015	5	5	47.4453	66.5567	77.4606	2.53083	2.48591	2.41109	5.03438	6.1125	6.47614
ASHGA5P055971	0.000224989	0.0353067	6.15589	down	noncoding	TCONS_00025721	XLOC_012542	LincRNAs identified by Cabili et al	420	chr17	-	59470732	59475416		AACGTTTCCACGGCTTTTCCATTAAACTTTACCCCAAATCACACCTGGCTCTGTGGGTTT	intergenic							1329.31	8889.78	10.3421	12.9641	2269.66	896.922	821.338	8288.11	9065.05	9316.18	10.7405	10.1226	10.1633	12.8683	12.9608	13.063
ASHGA5P053640	0.00160106	0.0652714	7.6033	down	noncoding	ENST00000447950	RP11-75C9.1	GENCODE	1668	chr9	+	8858129	8862255		GTTGCTAATCATGTTTTCTTTGTGAGGACTACTGGGGTTTTTATTAAATCCAGCTAAATG	intronic antisense	NM_002839	PTPRD	receptor-type tyrosine-protein phosphatase delta isoform 1 precursor	-	8314245	10612723	14.1718	98.8617	3.58884	6.51547	26.5486	7.67843	8.28841	79.5479	113.601	103.436	3.96735	3.47581	3.32336	5.85165	6.83968	6.85507
ASHGA5P030801	0.0171941	0.183594	5.84721	down	noncoding	ENST00000560718	RP11-168G16.2	GENCODE	432	chr15	+	100913143	100948992		GATGGGTGCGTGTCATGCAAGCTTGAATGATATAAATTGGAAATCAATAAATCTCTCTTT	intronic antisense	NM_178842	CERS3	ceramide synthase 3	-	100940599	101084925	9.3743	66.6025	3.37639	5.92414	6.62709	10.4017	11.0941	46.2152	75.329	78.2634	2.48155	3.84735	3.80026	4.99078	6.28883	6.4928
ASHGA5P044499	0.0467092	0.299422	4.98282	down	noncoding	TCONS_00018433	XLOC_008729	LincRNAs identified by Cabili et al	596	chr10	-	10461499	10504510	TCONS_00018432	GGTGGTTAAATTAGCGTGCTGGAATCTTTTCAGTTTGTCGCAGAGTAGAAAAATAAAAAA	intergenic							5.96981	34.0725	2.48462	4.80159	7.90943	5	5	15.9699	42.02	44.2277	2.55687	2.48591	2.41109	3.18092	5.48226	5.74157
ASHGA5P046560	0.00127603	0.0592209	4.1431	down	noncoding	uc004dwg.1	mir-223	UCSC_knowngene	1815	chrX	+	65235302	65240264		TCCTTTTGAGCTCCTATGTGGGAGGCTCTGGAAAGCTTAGCAACACTTTCCAACAACTTT	intergenic							5.788	27.6174	2.57852	4.62923	7.10793	5	5.25608	46.336	16.3213	20.195	2.51048	2.48591	2.73916	4.99548	4.17548	4.71672
ASHGA5P020931	0.00826369	0.129094	3.0779	down	noncoding	ENST00000522197	HAS2-AS1	GENCODE	575	chr8	+	122652141	122654957		CCAGGACTGGGATCTTCTGAGGGGTGGACTTCTTTGGAACTCGACAGGACCTTGAAGACT	natural antisense	NM_005328	HAS2	hyaluronan synthase 2	-	122625270	122653630	41.2667	130.598	5.28724	6.90919	65.8495	28.5693	29.3814	101.485	146.985	143.326	5.37885	5.1962	5.28667	6.25294	7.18796	7.28667
ASHGA5P023349	0.00316457	0.0872704	2.49759	down	noncoding	ENST00000579057	LINC00271	GENCODE	464	chr6	+	135819074	135838197		GAATTGAAAGGCTTGGCTGTTGTTGATATAAAGGAATGCAGCTAACCAGGGAGATGGAAA	bidirectional	NM_001134830	AHI1	jouberin isoform a	-	135605109	135818903	99.1547	255.058	6.5699	7.89043	156.086	77.6759	63.7019	221.538	286.887	256.748	6.6826	6.59636	6.43074	7.50137	8.0964	8.07353
ASHGA5P023349	0.00316457	0.0872704	2.49759	down	noncoding	ENST00000579057	LINC00271	GENCODE	464	chr6	+	135819074	135838197		GAATTGAAAGGCTTGGCTGTTGTTGATATAAAGGAATGCAGCTAACCAGGGAGATGGAAA	bidirectional	NM_001134831	AHI1	jouberin isoform a	-	135605109	135818903	99.1547	255.058	6.5699	7.89043	156.086	77.6759	63.7019	221.538	286.887	256.748	6.6826	6.59636	6.43074	7.50137	8.0964	8.07353
ASHGA5P023349	0.00316457	0.0872704	2.49759	down	noncoding	ENST00000579057	LINC00271	GENCODE	464	chr6	+	135819074	135838197		GAATTGAAAGGCTTGGCTGTTGTTGATATAAAGGAATGCAGCTAACCAGGGAGATGGAAA	bidirectional	NM_001134832	AHI1	jouberin isoform b	-	135708921	135818903	99.1547	255.058	6.5699	7.89043	156.086	77.6759	63.7019	221.538	286.887	256.748	6.6826	6.59636	6.43074	7.50137	8.0964	8.07353
ASHGA5P023349	0.00316457	0.0872704	2.49759	down	noncoding	ENST00000579057	LINC00271	GENCODE	464	chr6	+	135819074	135838197		GAATTGAAAGGCTTGGCTGTTGTTGATATAAAGGAATGCAGCTAACCAGGGAGATGGAAA	bidirectional	NM_017651	AHI1	jouberin isoform a	-	135605109	135818903	99.1547	255.058	6.5699	7.89043	156.086	77.6759	63.7019	221.538	286.887	256.748	6.6826	6.59636	6.43074	7.50137	8.0964	8.07353
ASHGA5P017598	0.0282918	0.233442	2.66857	down	noncoding	uc003qmb.3	BC043173	UCSC_knowngene	1475	chr6	+	147708803	147711603		GCTACTTGTCTATGTTATTATGTGGTATTTGTTCTCTTGGATTGAAATTTATGCCCACAG	exon sense-overlapping	NM_001127715	STXBP5	syntaxin-binding protein 5 isoform b	+	147525493	147711612	12.7103	33.5673	3.55412	4.97018	20.1814	7.58962	10.3598	27.4609	42.3397	30.9013	3.51087	3.46142	3.69007	4.14884	5.49162	5.2701
ASHGA5P017598	0.0282918	0.233442	2.66857	down	noncoding	uc003qmb.3	BC043173	UCSC_knowngene	1475	chr6	+	147708803	147711603		GCTACTTGTCTATGTTATTATGTGGTATTTGTTCTCTTGGATTGAAATTTATGCCCACAG	exon sense-overlapping	NM_139244	STXBP5	syntaxin-binding protein 5 isoform a	+	147525493	147711612	12.7103	33.5673	3.55412	4.97018	20.1814	7.58962	10.3598	27.4609	42.3397	30.9013	3.51087	3.46142	3.69007	4.14884	5.49162	5.2701
ASHGA5P009399	0.00644695	0.117961	2.05624	down	noncoding	NR_045864	ARMCX4	RefSeq	6580	chrX	+	100740240	100790975	NR_045861	ATGATATTAAATTTTAGCATCGATATTATGGAAGCTATGCCTGGACTCAACAACACGAAC	exon sense-overlapping	NM_001256155	ARMCX4	armadillo repeat-containing X-linked protein 4	+	100743030	100750798	350.769	731.72	8.36517	9.40518	608.677	241.237	202.393	715.913	752.774	726.473	8.74453	8.24094	8.11003	9.31377	9.42267	9.4791
ASHGA5P019955	0.0145055	0.171752	3.2327	down	noncoding	ENST00000505841	CYP4Z2P	GENCODE	1436	chr1	-	47308766	47366109		CTGGATTAAGTAATTCTAATTTCCTTGCTGGATCTGGTGAAACCCACAGAAACACCTGAA	intergenic							26.1206	77.9785	4.49757	6.19031	48.1249	12.0825	18.1543	65.5036	88.4777	79.9543	4.90378	4.03815	4.55078	5.54254	6.50685	6.52154
ASHGA5P053326	0.0338676	0.254486	3.1118	down	noncoding	ENST00000435996	AC009784.3	GENCODE	733	chr7	+	135777704	136122174		CTGTAATGTATTGACTTATCTTTAAAAAATGAAAAAATAAACCAAAAACTAAAAGCAAAA	intergenic							6.46076	22.5084	2.77971	4.41746	5	5	9.38227	22.0173	20.771	24.7368	2.32405	2.48591	3.52919	3.76745	4.50544	4.97951
ASHGA5P044249	0.00988432	0.13986	3.70335	down	noncoding	ENST00000521359	RP11-567J20.3	GENCODE	537	chr8	-	49428411	49429649		CCGGAAAGACTCCAATTTGACCTTAGTGCTTAATCCCTTTAGTTTGAAGTGTAGCTTAAA	intergenic							25.6857	108.988	4.66375	6.55258	33.9278	21.7376	21.3916	195.544	66.6255	64.7937	4.35748	4.83052	4.80326	7.30743	6.11474	6.23557
ASHGA5P057963	0.0084167	0.129927	3.7699	down	noncoding	TCONS_00024436	XLOC_011753	LincRNAs identified by Cabili et al	6847	chr16	+	65166561	65173706	TCONS_00024861	AGGGACTTAGACCTACCACTACTATGAAGCCTTTACTGAATTCGCTGGTTCCTGAGGTTT	intergenic							21.524	84.6094	4.41234	6.32686	23.5759	21.8656	19.1304	81.2789	87.9764	84.5728	3.76932	4.83755	4.63014	5.8846	6.49918	6.59681
ASHGA5P057538	0.00229963	0.0770273	4.00655	down	noncoding	TCONS_00018622	XLOC_008975	LincRNAs identified by Cabili et al	618	chr10	-	124130696	124133962		TCAGAGAGAGTGGCAAGTGCCTACAACAGAAGTATGTGTTGAATGATGAATGCCACAGTC	intergenic							5.28368	24.4497	2.55071	4.55307	5	5	5.85103	27.2059	21.3055	24.8376	2.32405	2.48591	2.84218	4.13346	4.54036	4.9854
ASHGA5P043267	0.0433283	0.288493	2.33731	down	noncoding	ENST00000420807	RP11-452J13.1	GENCODE	779	chr1	+	193273874	193335083		GAGCCACTGTTTGTAGTTATTTGGGATCTTTGAGGAAACCCCTGCTAAAATAACTTGATT	intergenic							16.7136	40.0014	4.01732	5.24216	20.8396	16.0778	13.2233	35.7132	43.4713	40.8198	3.56723	4.41952	4.0652	4.56667	5.52481	5.63501
ASHGA5P023100	0.0350175	0.258631	3.17178	down	noncoding	ENST00000569859	RP11-67H24.2	GENCODE	601	chr16	+	32820876	32835966	ENST00000564165	CCTGCCCAAGATGCTGTCATCTATATGATCTCAGTATTTTAAAAATCAGCTTCCAGCCCA	intergenic							34.6715	117.845	5.02577	6.69107	55.8332	20.3682	27.813	71.0275	143.259	139.249	5.1343	4.7434	5.19961	5.66915	7.15277	7.25128
ASHGA5P020882	0.00648096	0.118119	2.02004	down	noncoding	ENST00000521399	SNHG6	GENCODE	302	chr8	-	67834221	67837776		GCTCTGCGAGCATATAGGTTGCTGTAGATGAATGTTCTTAGCTGTCATGTTTAAAAATAC	natural antisense	NM_173518	MCMDC2	MCM domain-containing protein 2 isoform a	+	67782983	67834283	17369.1	41278.2	14.1527	15.1671	26130.9	15804.4	10172.2	35806	45318.5	42710.2	14.4008	14.2514	13.806	15.0121	15.2393	15.25
ASHGA5P048845	0.0274063	0.229918	2.42721	down	noncoding	ENST00000544685	RP11-752G15.6	GENCODE	594	chr15	+	83419315	83423689	ENST00000558687	TTGCAGTATAGCCACTGAAGTAATCTAAAAGAGGTGAGTGTGGCACTTAACCTCTCCTGG	intergenic							120.761	288.648	6.74691	8.02621	220.139	76.9685	65.1741	212.492	370.042	283.411	7.19181	6.58426	6.46467	7.43648	8.43574	8.20641
ASHGA5P051267	0.049151	0.307218	2.58718	down	noncoding	ENST00000566814	CTA-445C9.14	GENCODE	2032	chr22	+	26908502	26910534		TGATGAAAAGATTCAAGAGGCAATTGTTGGAATGTAAAAAGAGCACGGGACTTGGAGTCA	bidirectional	NM_001008697	TFIP11	tuftelin-interacting protein 11	-	26887893	26908437	29.5864	61.905	4.51241	5.88379	61.1978	9.3612	18.2001	63.5544	64.6338	57.5268	5.27068	3.71106	4.55548	5.49453	6.07463	6.08221
ASHGA5P051267	0.049151	0.307218	2.58718	down	noncoding	ENST00000566814	CTA-445C9.14	GENCODE	2032	chr22	+	26908502	26910534		TGATGAAAAGATTCAAGAGGCAATTGTTGGAATGTAAAAAGAGCACGGGACTTGGAGTCA	bidirectional	NM_012143	TFIP11	tuftelin-interacting protein 11	-	26887893	26908437	29.5864	61.905	4.51241	5.88379	61.1978	9.3612	18.2001	63.5544	64.6338	57.5268	5.27068	3.71106	4.55548	5.49453	6.07463	6.08221
ASHGA5P047797	0.0228223	0.210868	2.1926	down	noncoding	ENST00000525893	RP13-317D12.3	GENCODE	664	chr11	-	462929	463899		GGCGCTTGGGGAGGCGAGGCTACACGTTCGAGGCCAACCTGGTCAACATTGACCAAAAAA	intronic antisense	NM_030783	PTDSS2	phosphatidylserine synthase 2	+	450279	491387	947.695	2285.84	9.84281	10.9755	1604.75	664.703	573.632	3191.8	1842.28	1823.43	10.1902	9.69963	9.63856	11.4976	10.6747	10.7541
ASHGA5P052634	0.00136433	0.0608221	2.51779	down	noncoding	ENST00000455957	HCG17	GENCODE	350	chr6	-	30201815	30202254		TTACTTTAAGAGACACTTACTGATGCAAAGGAGACTGAACAGTGAAGGATCTCACTCAGA	intergenic							25.5131	63.0834	4.58006	5.91222	40.9302	16.4243	19.1847	68.2631	62.1381	58.8491	4.65635	4.44837	4.63545	5.6089	6.0149	6.11285
ASHGA5P029178	0.000960594	0.0553907	2.31441	down	noncoding	ENST00000428289	RP11-196G18.3	GENCODE	3543	chr1	-	149757214	149764576	ENST00000415338, ENST00000457996	GAGTGGGAAATTGTAACATACCTCCATCAGATACTGTCAAACATTAGTAATGGTAGAAAA	intron sense-overlapping	NM_001161334	HIST2H2BF	histone H2B type 2-F isoform b	-	149754244	149783928	33.2218	74.7566	4.93541	6.14605	56.0701	21.6132	21.982	93.0252	61.7983	69.4464	5.1407	4.82343	4.8421	6.10647	6.00708	6.32461
ASHGA5P029178	0.000960594	0.0553907	2.31441	down	noncoding	ENST00000428289	RP11-196G18.3	GENCODE	3543	chr1	-	149757214	149764576	ENST00000415338, ENST00000457996	GAGTGGGAAATTGTAACATACCTCCATCAGATACTGTCAAACATTAGTAATGGTAGAAAA	natural antisense	NM_000566	FCGR1A	high affinity immunoglobulin gamma Fc receptor I precursor	+	149754249	149764074	33.2218	74.7566	4.93541	6.14605	56.0701	21.6132	21.982	93.0252	61.7983	69.4464	5.1407	4.82343	4.8421	6.10647	6.00708	6.32461
ASHGA5P055824	0.000336238	0.038436	33.1447	down	noncoding	NR_049776	GPC5-AS1	RefSeq	503	chr13	-	93353641	93372208		CTTTTGTTGCAGATATTTCAAGATTCAGCATCATTTCAGACCCTGAAAAATCCCTGAAAA	intronic antisense	NM_004466	GPC5	glypican-5 precursor	+	92050934	93519487	5.98202	210.368	2.48535	7.53606	7.94607	5	5	129.98	252.557	248.567	2.55905	2.48591	2.41109	6.65702	7.92539	8.02576
ASHGA5P058609	0.000387329	0.0411454	3.76929	down	noncoding	uc011abu.2	BC071797	UCSC_knowngene	1202	chr21	+	9711934	9769227	ENST00000439302	CATTTCTCATATCAGCTCTCGAGTCCACGATGTTGGAATTTCTGATGAATCTGCAGTCAG	intergenic							31.7329	122.848	4.9476	6.86189	45.4591	25.943	23.7965	121.617	127.455	119.472	4.81602	5.06409	4.96268	6.54673	6.99296	7.04599
ASHGA5P033442	0.00033562	0.038436	2.638	down	noncoding	ENST00000493812	LGALS8-AS1	GENCODE	1430	chr1	-	236686370	236687800		CTGTAAACACACCAGCCAGAAATACAAATAAAGTTAAACAAAGTCATGTCAGCCACTTGG	intronic antisense	NM_201545	LGALS8	galectin-8 isoform a	+	236681513	236716279	28.3126	76.2975	4.78031	6.17975	41.0963	19.4913	24.3501	94.2014	75.5583	59.1328	4.66162	4.68199	4.99731	6.12754	6.29302	6.11869
ASHGA5P033442	0.00033562	0.038436	2.638	down	noncoding	ENST00000493812	LGALS8-AS1	GENCODE	1430	chr1	-	236686370	236687800		CTGTAAACACACCAGCCAGAAATACAAATAAAGTTAAACAAAGTCATGTCAGCCACTTGG	natural antisense	NM_006499	LGALS8	galectin-8 isoform a	+	236686738	236716279	28.3126	76.2975	4.78031	6.17975	41.0963	19.4913	24.3501	94.2014	75.5583	59.1328	4.66162	4.68199	4.99731	6.12754	6.29302	6.11869
ASHGA5P033442	0.00033562	0.038436	2.638	down	noncoding	ENST00000493812	LGALS8-AS1	GENCODE	1430	chr1	-	236686370	236687800		CTGTAAACACACCAGCCAGAAATACAAATAAAGTTAAACAAAGTCATGTCAGCCACTTGG	natural antisense	NM_201543	LGALS8	galectin-8 isoform b	+	236686738	236716279	28.3126	76.2975	4.78031	6.17975	41.0963	19.4913	24.3501	94.2014	75.5583	59.1328	4.66162	4.68199	4.99731	6.12754	6.29302	6.11869
ASHGA5P033442	0.00033562	0.038436	2.638	down	noncoding	ENST00000493812	LGALS8-AS1	GENCODE	1430	chr1	-	236686370	236687800		CTGTAAACACACCAGCCAGAAATACAAATAAAGTTAAACAAAGTCATGTCAGCCACTTGG	natural antisense	NM_201544	LGALS8	galectin-8 isoform b	+	236687026	236716279	28.3126	76.2975	4.78031	6.17975	41.0963	19.4913	24.3501	94.2014	75.5583	59.1328	4.66162	4.68199	4.99731	6.12754	6.29302	6.11869
ASHGA5P040177	0.0106025	0.145247	5.03154	down	noncoding	ENST00000421640	BX004987.5	GENCODE	736	chr1	+	143391567	143394444	ENST00000415543, ENST00000452738, NR_046228	CCCTGGAGCTCTCATTTTCAAGAGATATCCATTTGCTAACTTTATTCAATAAATGTGACT	intergenic							413.072	2388.12	8.74823	11.0792	315.802	507.48	415.935	2819.45	2232.65	2112.26	7.75202	9.3134	9.17929	11.3282	10.9436	10.9659
ASHGA5P049981	0.000688957	0.0510267	2.85991	down	noncoding	ENST00000583267	RP11-799B12.4	GENCODE	735	chr18	-	21739472	21742175		GAAATAATCTACCTGATGCTAAATAAAGGCTTTAGAATGTTCCCCAAAAGTGTGGTTTCT	exon sense-overlapping	NM_001242508	OSBPL1A	oxysterol-binding protein-related protein 1 isoform 3	-	21742010	21891470	5978.42	20292.7	12.6227	14.1387	8020.27	6077.51	3837.49	18163	22171.9	20543	12.5831	12.8778	12.4071	13.9752	14.2204	14.2204
ASHGA5P049981	0.000688957	0.0510267	2.85991	down	noncoding	ENST00000583267	RP11-799B12.4	GENCODE	735	chr18	-	21739472	21742175		GAAATAATCTACCTGATGCTAAATAAAGGCTTTAGAATGTTCCCCAAAAGTGTGGTTTCT	exon sense-overlapping	NM_018030	OSBPL1A	oxysterol-binding protein-related protein 1 isoform 1	-	21742010	21852196	5978.42	20292.7	12.6227	14.1387	8020.27	6077.51	3837.49	18163	22171.9	20543	12.5831	12.8778	12.4071	13.9752	14.2204	14.2204
ASHGA5P049981	0.000688957	0.0510267	2.85991	down	noncoding	ENST00000583267	RP11-799B12.4	GENCODE	735	chr18	-	21739472	21742175		GAAATAATCTACCTGATGCTAAATAAAGGCTTTAGAATGTTCCCCAAAAGTGTGGTTTCT	exon sense-overlapping	NM_080597	OSBPL1A	oxysterol-binding protein-related protein 1 isoform 2	-	21742010	21977833	5978.42	20292.7	12.6227	14.1387	8020.27	6077.51	3837.49	18163	22171.9	20543	12.5831	12.8778	12.4071	13.9752	14.2204	14.2204
ASHGA5P049981	0.000688957	0.0510267	2.85991	down	noncoding	ENST00000583267	RP11-799B12.4	GENCODE	735	chr18	-	21739472	21742175		GAAATAATCTACCTGATGCTAAATAAAGGCTTTAGAATGTTCCCCAAAAGTGTGGTTTCT	intronic antisense	NM_153770	CABYR	calcium-binding tyrosine phosphorylation-regulated protein isoform e	+	21718954	21741564	5978.42	20292.7	12.6227	14.1387	8020.27	6077.51	3837.49	18163	22171.9	20543	12.5831	12.8778	12.4071	13.9752	14.2204	14.2204
ASHGA5P049981	0.000688957	0.0510267	2.85991	down	noncoding	ENST00000583267	RP11-799B12.4	GENCODE	735	chr18	-	21739472	21742175		GAAATAATCTACCTGATGCTAAATAAAGGCTTTAGAATGTTCCCCAAAAGTGTGGTTTCT	natural antisense	NM_012189	CABYR	calcium-binding tyrosine phosphorylation-regulated protein isoform a	+	21718954	21741564	5978.42	20292.7	12.6227	14.1387	8020.27	6077.51	3837.49	18163	22171.9	20543	12.5831	12.8778	12.4071	13.9752	14.2204	14.2204
ASHGA5P049981	0.000688957	0.0510267	2.85991	down	noncoding	ENST00000583267	RP11-799B12.4	GENCODE	735	chr18	-	21739472	21742175		GAAATAATCTACCTGATGCTAAATAAAGGCTTTAGAATGTTCCCCAAAAGTGTGGTTTCT	natural antisense	NM_138643	CABYR	calcium-binding tyrosine phosphorylation-regulated protein isoform d	+	21718954	21741564	5978.42	20292.7	12.6227	14.1387	8020.27	6077.51	3837.49	18163	22171.9	20543	12.5831	12.8778	12.4071	13.9752	14.2204	14.2204
ASHGA5P049981	0.000688957	0.0510267	2.85991	down	noncoding	ENST00000583267	RP11-799B12.4	GENCODE	735	chr18	-	21739472	21742175		GAAATAATCTACCTGATGCTAAATAAAGGCTTTAGAATGTTCCCCAAAAGTGTGGTTTCT	natural antisense	NM_138644	CABYR	calcium-binding tyrosine phosphorylation-regulated protein isoform c	+	21719447	21741564	5978.42	20292.7	12.6227	14.1387	8020.27	6077.51	3837.49	18163	22171.9	20543	12.5831	12.8778	12.4071	13.9752	14.2204	14.2204
ASHGA5P049981	0.000688957	0.0510267	2.85991	down	noncoding	ENST00000583267	RP11-799B12.4	GENCODE	735	chr18	-	21739472	21742175		GAAATAATCTACCTGATGCTAAATAAAGGCTTTAGAATGTTCCCCAAAAGTGTGGTTTCT	natural antisense	NM_153768	CABYR	calcium-binding tyrosine phosphorylation-regulated protein isoform b	+	21718954	21741564	5978.42	20292.7	12.6227	14.1387	8020.27	6077.51	3837.49	18163	22171.9	20543	12.5831	12.8778	12.4071	13.9752	14.2204	14.2204
ASHGA5P049981	0.000688957	0.0510267	2.85991	down	noncoding	ENST00000583267	RP11-799B12.4	GENCODE	735	chr18	-	21739472	21742175		GAAATAATCTACCTGATGCTAAATAAAGGCTTTAGAATGTTCCCCAAAAGTGTGGTTTCT	natural antisense	NM_153769	CABYR	calcium-binding tyrosine phosphorylation-regulated protein isoform c	+	21718954	21741564	5978.42	20292.7	12.6227	14.1387	8020.27	6077.51	3837.49	18163	22171.9	20543	12.5831	12.8778	12.4071	13.9752	14.2204	14.2204
ASHGA5P045037	0.00876511	0.132367	13.9982	down	noncoding	ENST00000519695	CTD-2501M5.1	GENCODE	854	chr8	+	132320791	132329830	ENST00000524275	CAAAGGAAATTAGGTCTTTCATAGTTCTCATTAAATGCTGGAGGAGTCTGACTACTGCTG	intergenic							5.31894	104.006	2.55715	6.36432	5	5	5.95681	41.2113	142.537	128.27	2.32405	2.48591	2.86149	4.80405	7.14596	7.14294
ASHGA5P055761	0.0284807	0.234326	3.34358	down	noncoding	TCONS_00017335	XLOC_008182	LincRNAs identified by Cabili et al	651	chrX	-	71000376	71004546	NM_001098835, NM_152717	ATTTGTCTGAGAACTCATTCTTGGCGTTCACTGCAAGCTATAAGCTCTGCAAGTGGTGAC	intergenic							529.794	2064.7	9.10266	10.8441	431.417	697.213	460.752	1497.34	2286.4	2410.37	8.21371	9.76969	9.32459	10.3861	10.9753	11.1707
ASHGA5P055857	0.00144392	0.061849	3.01304	down	noncoding	TCONS_00005258	XLOC_002368	LincRNAs identified by Cabili et al	4997	chr2	-	160780449	160792478		ACCTTCTTAGTATACAGAGCTTGGTAGGAGCTGGAAACCCGACTCACAGATTTAGGAAAC	intergenic							97.8638	297.473	6.51846	8.10968	163.639	67.1432	62.8091	263.373	324.496	304.549	6.74961	6.39233	6.41345	7.77541	8.26109	8.29255
ASHGA5P035745	0.005606	0.111261	3.93669	down	noncoding	ENST00000448241	AC023137.2	GENCODE	308	chr2	+	20650802	20652708		TTAGGATCCAACTGGAAAACATAAAGATGAATTGCTGTAGGCTGGAAAATCAATTAGGAA	intergenic							7.58538	29.9425	2.86512	4.84211	9.66022	8.09592	5	36.3836	28.7986	24.6452	2.64615	3.53814	2.41109	4.59699	4.95347	4.97585
ASHGA5P034915	0.0433668	0.2885	2.17407	down	noncoding	ENST00000449391	HS1BP3-IT1	GENCODE	600	chr2	-	20790534	20792308		ATCAGTTTCCTCTAATGCCAAGTGGAGACAATAAATTGCCCTTTCCAGGGTCCCAACAAG	intergenic							40.0857	83.5997	5.19061	6.31101	64.051	17.5483	38.6579	85.8986	91.0209	73.8795	5.33501	4.53699	5.69983	5.97613	6.5473	6.40959
ASHGA5P033801	0.000919383	0.0553907	5.91954	down	noncoding	ENST00000584547	RP11-26N15.2	GENCODE	922	chr18	+	24923215	24926074		GGGTTTTGTCCTACATAGGAATACTTGCTATCTTTATTGAAAGGGGTATGTGGAATCAAA	intergenic							6.49776	35.3475	2.51173	5.07722	9.49328	5	5	34.7016	35.8637	35.4772	2.6382	2.48591	2.41109	4.51995	5.26314	5.44857
ASHGA5P056654	0.00140048	0.0611147	4.94412	down	noncoding	TCONS_00006923	XLOC_002743	LincRNAs identified by Cabili et al	736	chr3	+	102636250	102871281		ACCAACAGAGATTCCAGCATGATCACAAACAAAACATCTGACAACTCAAAAAAGTATCTC	intergenic							8.66466	38.6146	2.78213	5.08784	15.2058	5	5.78821	66.9552	26.022	22.8667	3.03118	2.48591	2.82931	5.57732	4.81151	4.87471
ASHGA5P043520	0.00713098	0.122292	2.02325	down	noncoding	ENST00000425837	AC004160.4	GENCODE	563	chr7	+	11446581	11453705		GTTGGTATTTGACCCAGTGGACCTCAGATGCATGGAGAGTCAACATTTGTCATGTTTTTG	natural antisense	NM_015204	THSD7A	thrombospondin type-1 domain-containing protein 7A precursor	-	11410061	11871824	20.9637	43.9262	4.36805	5.38472	26.62	18.0875	18.1837	58.0486	38.3294	35.4004	3.97192	4.57763	4.5546	5.35329	5.35488	5.446
ASHGA5P030018	0.00299315	0.0847734	2.25464	down	noncoding	NR_026891	FLJ10038	RefSeq	5944	chr15	-	50641134	50647076		GATCACAGTCCACCATTCAAACTCTTAGGGTCTAATAGGTTATGGAATTAGGAATTTTTT	intron sense-overlapping	NM_002041	GABPB1	GA-binding protein subunit beta-1 isoform gamma 1	-	50578076	50647605	159.815	369.093	7.25092	8.42382	261.037	121.584	96.824	332.512	389.261	385.505	7.45191	7.25356	7.0473	8.14972	8.51324	8.60849
ASHGA5P030018	0.00299315	0.0847734	2.25464	down	noncoding	NR_026891	FLJ10038	RefSeq	5944	chr15	-	50641134	50647076		GATCACAGTCCACCATTCAAACTCTTAGGGTCTAATAGGTTATGGAATTAGGAATTTTTT	intron sense-overlapping	NM_005254	GABPB1	GA-binding protein subunit beta-1 isoform beta 1	-	50569388	50647605	159.815	369.093	7.25092	8.42382	261.037	121.584	96.824	332.512	389.261	385.505	7.45191	7.25356	7.0473	8.14972	8.51324	8.60849
ASHGA5P030018	0.00299315	0.0847734	2.25464	down	noncoding	NR_026891	FLJ10038	RefSeq	5944	chr15	-	50641134	50647076		GATCACAGTCCACCATTCAAACTCTTAGGGTCTAATAGGTTATGGAATTAGGAATTTTTT	intron sense-overlapping	NM_016654	GABPB1	GA-binding protein subunit beta-1 isoform beta 2	-	50569388	50647605	159.815	369.093	7.25092	8.42382	261.037	121.584	96.824	332.512	389.261	385.505	7.45191	7.25356	7.0473	8.14972	8.51324	8.60849
ASHGA5P030018	0.00299315	0.0847734	2.25464	down	noncoding	NR_026891	FLJ10038	RefSeq	5944	chr15	-	50641134	50647076		GATCACAGTCCACCATTCAAACTCTTAGGGTCTAATAGGTTATGGAATTAGGAATTTTTT	intron sense-overlapping	NM_016655	GABPB1	GA-binding protein subunit beta-1 isoform gamma 2	-	50578076	50647605	159.815	369.093	7.25092	8.42382	261.037	121.584	96.824	332.512	389.261	385.505	7.45191	7.25356	7.0473	8.14972	8.51324	8.60849
ASHGA5P030018	0.00299315	0.0847734	2.25464	down	noncoding	NR_026891	FLJ10038	RefSeq	5944	chr15	-	50641134	50647076		GATCACAGTCCACCATTCAAACTCTTAGGGTCTAATAGGTTATGGAATTAGGAATTTTTT	intron sense-overlapping	NM_181427	GABPB1	GA-binding protein subunit beta-1 isoform gamma 2	-	50578076	50647605	159.815	369.093	7.25092	8.42382	261.037	121.584	96.824	332.512	389.261	385.505	7.45191	7.25356	7.0473	8.14972	8.51324	8.60849
ASHGA5P042240	0.00566509	0.111801	7.38671	down	noncoding	ENST00000439891	RP11-203H2.1	GENCODE	527	chr6	+	8328383	8342688		GAGAGAGAGGAGGAGATTTACATCACACAGCAAACAACCTAATAAATCTGTTAAACGCCA	intergenic							38.7718	337.904	5.29185	8.17679	45.509	34.9305	35.8759	185.913	403.659	424.14	4.81732	5.47214	5.5861	7.22886	8.56174	8.73977
ASHGA5P050180	0.00881779	0.132435	4.25893	down	noncoding	uc002ods.1	AX746638	UCSC_knowngene	2671	chr19	-	36803968	36806639		CAATGACTATTTAATAACTATTAAATGTTTCATTTCAGCTACACCTCTATGGTATTTTTT	intergenic							9.40078	44.9424	3.33789	5.42838	8.35214	8.4018	11.4484	46.949	47.7839	40.0943	2.58161	3.58232	3.84975	5.01543	5.65998	5.60974
ASHGA5P046985	0.000312304	0.0378506	7.18903	down	noncoding	NR_046091	LOC728218	RefSeq	1195	chr10	-	89156330	89167457		TAACCAAGACCTCTGTAAGAATTCTGTCTTTGATTCCACAATAAAGTGGTGTGAAATTAC	intergenic							8.40436	48.5205	2.64308	5.48888	15.2131	5	5	73.0812	34.6499	37.8305	3.03224	2.48591	2.41109	5.71553	5.21406	5.53703
ASHGA5P029098	0.014701	0.172642	2.32299	down	noncoding	NR_038935	LOC100288846	RefSeq	1377	chr14	-	39734906	39736265		TTAGAATTTCACAGACTCCTAGAACAACGTGTATGCCTCAATTAGAACATTGTATTACTC	intronic antisense	NM_203354	CTAGE5	cutaneous T-cell lymphoma-associated antigen 5 isoform 2	+	39734475	39820397	300.06	785.933	8.24785	9.46383	410.327	288.156	201.697	555.575	920.527	881.696	8.13681	8.50136	8.10539	8.9306	9.70657	9.75432
ASHGA5P029098	0.014701	0.172642	2.32299	down	noncoding	NR_038935	LOC100288846	RefSeq	1377	chr14	-	39734906	39736265		TTAGAATTTCACAGACTCCTAGAACAACGTGTATGCCTCAATTAGAACATTGTATTACTC	natural antisense	NM_001247988	CTAGE5	cutaneous T-cell lymphoma-associated antigen 5 isoform 5	+	39735501	39820397	300.06	785.933	8.24785	9.46383	410.327	288.156	201.697	555.575	920.527	881.696	8.13681	8.50136	8.10539	8.9306	9.70657	9.75432
ASHGA5P029098	0.014701	0.172642	2.32299	down	noncoding	NR_038935	LOC100288846	RefSeq	1377	chr14	-	39734906	39736265		TTAGAATTTCACAGACTCCTAGAACAACGTGTATGCCTCAATTAGAACATTGTATTACTC	natural antisense	NM_203356	CTAGE5	cutaneous T-cell lymphoma-associated antigen 5 isoform 4	+	39735501	39820397	300.06	785.933	8.24785	9.46383	410.327	288.156	201.697	555.575	920.527	881.696	8.13681	8.50136	8.10539	8.9306	9.70657	9.75432
ASHGA5P023572	0.00362258	0.0927599	4.27245	down	noncoding	ENST00000584566	RP11-612A1.1	GENCODE	439	chr18	+	24977915	24981868		CCATAGTAATGTGTCAACAATTTTGGCATTGCAGAAGACCATGGAGACAACTTTTTTATT	intergenic							5	23.8536	2.40701	4.50208	5	5	5	22.8399	25.2307	23.4902	2.32405	2.48591	2.41109	3.82823	4.76756	4.91044
ASHGA5P031884	0.0232201	0.212496	2.19468	down	noncoding	TCONS_00007239	XLOC_003221	LincRNAs identified by Cabili et al	790	chr3	-	113432277	113433137		AATAGAGGCTGAGAGGAAATTTTGGGCATGATATGTTTATGGCATTGTGATGGGTTCATG	intergenic							1069.18	2329.95	9.92659	11.0606	2000.76	679.569	527.201	2440.38	2177.51	2371.95	10.5301	9.73079	9.51888	11.1214	10.9107	11.1498
ASHGA5P042284	0.0017972	0.0683229	7.58028	down	noncoding	TCONS_00020843	XLOC_010128	LincRNAs identified by Cabili et al	1401	chr12	-	72647333	72649521	NR_026837	TGACTGACACCTGGCTTTCCACCAAGACTCAATTTTCATAGCAAGCCTCATCATCATAAG	intergenic							45.7933	368.098	5.49564	8.41789	53.0008	28.6138	55.7653	336.827	382.372	385.095	5.05073	5.19816	6.23802	8.16582	8.48097	8.60687
ASHGA5P053704	0.0325705	0.249685	6.00025	down	noncoding	NR_046175	LOC286297	RefSeq	2591	chr9	-	67017374	67032072	uc004aco.1	GATGGAATATTGACTCATATACTTTCATACAACTGCTAATATATATATATATATAGACTC	intergenic							5	39.9362	2.40701	4.99203	5	5	5	18.9909	34.4773	66.3403	2.32405	2.48591	2.41109	3.50519	5.20611	6.26481
ASHGA5P037987	0.0152158	0.174738	2.28321	down	noncoding	ENST00000416406	RP3-508I15.14	GENCODE	500	chr22	+	39135007	39145046		CTGGGCAGGTCTTAGAGTGATGGGACAATTTTGACTGAATTTTACTGATGTTATTAAAAA	natural antisense	NM_001199579	SUN2	SUN domain-containing protein 2 isoform a	-	39130718	39152024	380.206	922.357	8.50778	9.69884	628.565	301.555	210.497	1265.72	752.518	748.827	8.79109	8.56547	8.16678	10.1526	9.4221	9.52182
ASHGA5P037987	0.0152158	0.174738	2.28321	down	noncoding	ENST00000416406	RP3-508I15.14	GENCODE	500	chr22	+	39135007	39145046		CTGGGCAGGTCTTAGAGTGATGGGACAATTTTGACTGAATTTTACTGATGTTATTAAAAA	natural antisense	NM_001199580	SUN2	SUN domain-containing protein 2 isoform b	-	39130718	39151467	380.206	922.357	8.50778	9.69884	628.565	301.555	210.497	1265.72	752.518	748.827	8.79109	8.56547	8.16678	10.1526	9.4221	9.52182
ASHGA5P037987	0.0152158	0.174738	2.28321	down	noncoding	ENST00000416406	RP3-508I15.14	GENCODE	500	chr22	+	39135007	39145046		CTGGGCAGGTCTTAGAGTGATGGGACAATTTTGACTGAATTTTACTGATGTTATTAAAAA	natural antisense	NM_015374	SUN2	SUN domain-containing protein 2 isoform b	-	39130718	39152024	380.206	922.357	8.50778	9.69884	628.565	301.555	210.497	1265.72	752.518	748.827	8.79109	8.56547	8.16678	10.1526	9.4221	9.52182
ASHGA5P044557	0.0171629	0.183559	2.07609	down	noncoding	uc003yvm.3	DQ574852	UCSC_knowngene	4833	chr8	-	141531042	141535875	ENST00000560295	TTGGGGCAGGTGATTAAATTTATATAGGTACCTCAAGAAAAAGAACCTGAATATGCTGCA	intergenic							735.369	1619.94	9.45611	10.51	1257.14	557.072	391.899	1290.18	1827.77	1741.86	9.82426	9.44996	9.09412	10.1781	10.6591	10.6927
ASHGA5P027159	0.0295288	0.238152	2.92953	down	noncoding	ENST00000553105	RP11-996F15.2	GENCODE	2380	chr12	-	29433350	29470781		CTGGTGAAACCTAGGACTTTAAGATGATAGATGAATTTCTGATTATACTTTCCTTTCCCG	natural antisense	NM_018099	FAR2	fatty acyl-CoA reductase 2	+	29376597	29487006	229.062	736.934	7.86807	9.41874	190.846	302.542	193.797	792.899	721.137	696.766	6.98438	8.57097	8.04885	9.47172	9.36608	9.4184
ASHGA5P026748	0.0133171	0.164604	2.40045	down	noncoding	uc001pgr.3	BC040646	UCSC_knowngene	1952	chr11	+	101978616	101980568		CGTTTACCCCTCTCAAGTGAGTTTTTGCAGACTAACAGATAAGTGAAACAATTACAAAAT	intergenic							33.9433	78.4659	4.94643	6.20973	57.2789	25.3583	19.1927	72.8048	88.4556	74.1374	5.17038	5.0326	4.63631	5.70914	6.50618	6.41389
ASHGA5P030319	0.0019132	0.0698234	3.2028	down	noncoding	uc021sxl.1	DNM1P46	UCSC_knowngene	2792	chr15	-	100330360	100335657	ENST00000341853	GGAAAATCCATAGCATGCTTGATGATTAACGAAGCAGACTATATTATCCAACATTCCAAT	intergenic							27.1087	88.5362	4.71003	6.38936	35.5217	27.6994	18.1052	116.867	75.8553	72.8861	4.42863	5.15576	4.5457	6.47938	6.2987	6.39
ASHGA5P038926	0.00109806	0.0576613	8.03079	down	noncoding	uc003dwh.1	AX747913	UCSC_knowngene	2513	chr3	+	106967787	106970300		TGGAGGTGCTACGGAGAGGATCTAAATATTATGTGACCTATGCAAATAAATTTTCTTTTC	intergenic							34.0726	286.697	5.00047	8.00601	52.9776	28.3909	20.8491	199.748	336.48	323.865	5.05008	5.18856	4.76277	7.33688	8.31086	8.3703
ASHGA5P015401	0.0114795	0.151417	33.669	down	noncoding	ENST00000419926	RP13-143G15.3	GENCODE	1570	chr6	-	136364989	136393965		GCTGTCATGAGAGAAGTCAGTACTCTTAGATTCTAACCCAAAAGAATTCAAATATATTGG	intronic antisense	NM_018945	PDE7B	cAMP-specific 3',5'-cyclic phosphodiesterase 7B	+	136172833	136516709	5	287.984	2.40701	7.48036	5	5	5	52.4193	397.547	413.985	2.32405	2.48591	2.41109	5.19042	8.54345	8.70722
ASHGA5P033320	0.00330861	0.0888832	9.06739	down	noncoding	NR_038426	LOC100506795	RefSeq	2860	chr1	-	234663636	234667525		CTACACTACGGATTTCTTAGGATAATTTTGCCCTTACTTAAAAGAAACTGACAGATGTAC	intergenic							144.801	1489.89	7.08439	10.2651	239.94	112.446	82.0157	709.508	1875.03	1885.13	7.31851	7.13567	6.79898	9.29841	10.6979	10.7989
ASHGA5P028080	0.0254954	0.221368	2.09923	down	noncoding	ENST00000557452	RP11-74M13.4	GENCODE	3942	chr12	+	57216768	57268052		GTGTAAAATGTGGTAGTGATACCTATATTTCTGCATCATGATATACTTGTCTAGGGATGC	intergenic							48.7254	98.6814	5.45656	6.52643	84.0712	35.6441	26.4609	91.5144	122.287	82.2425	5.74503	5.50152	5.12314	6.0788	6.94019	6.56029
ASHGA5P028506	0.0057528	0.112569	2.3199	down	noncoding	ENST00000566949	RP5-1042I8.7	GENCODE	1359	chr1	-	120451877	120453236		TCTGATCTAGTAGTGTGTTTCTTCACCACTTTGGCTTTGAGCACTCAAAGTGCAGACAGT	intergenic							331.906	868.085	8.43769	9.65175	390.622	343.027	262.068	1017.5	796.972	789.787	8.05907	8.75322	8.50079	9.84159	9.51144	9.60223
ASHGA5P030071	0.00663954	0.11937	2.96574	down	noncoding	TCONS_00008016	XLOC_003481	LincRNAs identified by Cabili et al	229	chr4	+	26784348	26784724		CCTTGTGACAACAAAAGACAACTCAAATCAGCTTCAAGCATGGATCATAACTAACCGCGG	intergenic							104.713	343.623	6.75646	8.32486	112.901	106.071	95.1659	324.368	349.493	357.009	6.19442	7.05078	7.02419	8.11341	8.35869	8.50248
ASHGA5P017294	0.00347862	0.0909909	2.28393	down	noncoding	ENST00000439819	DICER1-AS1	GENCODE	810	chr14	+	95624014	95646262	ENST00000554631, NR_015415	TTAACAGACGAAGAAATGGAATAACTTCCAACAACACAGGTTGGAGCTGAAGGAGTGCCC	intronic antisense	ENST00000526495	DICER1	dicer 1, ribonuclease type III [Source:HGNC Symbol;Acc:17098]	-	95552564	95624347	109.321	256.837	6.71241	7.90393	173.407	81.7377	72.8171	226.64	288.564	255.306	6.84144	6.66887	6.62691	7.54213	8.10337	8.06627
ASHGA5P017294	0.00347862	0.0909909	2.28393	down	noncoding	ENST00000439819	DICER1-AS1	GENCODE	810	chr14	+	95624014	95646262	ENST00000554631, NR_015415	TTAACAGACGAAGAAATGGAATAACTTCCAACAACACAGGTTGGAGCTGAAGGAGTGCCC	intronic antisense	ENST00000527865	DICER1	dicer 1, ribonuclease type III [Source:HGNC Symbol;Acc:17098]	-	95599756	95624347	109.321	256.837	6.71241	7.90393	173.407	81.7377	72.8171	226.64	288.564	255.306	6.84144	6.66887	6.62691	7.54213	8.10337	8.06627
ASHGA5P047197	0.000964803	0.0553907	2.80802	down	noncoding	uc001igd.3	BC046483	UCSC_knowngene	1206	chr10	+	1094996	1096202		ATTTCCTCTACCTTTTGTGTGGAATTTAAAATACTGAACTTGTGAGATGAACCTGGTGGG	natural antisense	NM_004508	IDI1	isopentenyl-diphosphate Delta-isomerase 1	-	1085963	1095061	449.172	1413.75	8.84567	10.3352	604.866	443.422	299.228	1238.85	1506.22	1496.19	8.73456	9.11041	8.69205	10.1258	10.3929	10.4869
ASHGA5P040132	0.000444265	0.0438301	6.06454	down	noncoding	uc009whu.1	DQ592442	UCSC_knowngene	2772	chr1	+	142853227	142855999	TCONS_00029073	CACCGCATTACTGAAGCTATACTAACAACAGTCACTTTTAGTGGGTACTTCATGCATCAG	intergenic							172.539	1164.29	7.47417	10.0746	197.932	187.73	131.956	1138.47	1199.83	1154.58	7.03938	7.87696	7.50618	10.0092	10.0887	10.1258
ASHGA5P022777	0.0400838	0.278036	2.5972	down	noncoding	NR_034019	LOC100130700	RefSeq	480	chr16	-	34739458	34740840		GGTTGCCATGTTTTTTAGATTAAGTACTGCACGACTACTCGCTTCTGAAACTGTCATAAG	intergenic							14.3032	38.4447	3.79965	5.17661	17.7754	11.1955	13.9386	32.4951	41.2428	41.5962	3.31081	3.94252	4.14561	4.41587	5.45724	5.65671
ASHGA5P047287	0.0012193	0.0588746	5.70285	down	noncoding	NR_038921	LOC100130992	RefSeq	6477	chr10	+	22541000	22547477		CAAGGTGTAATGGAAAACATGAATTAATTAGAGATTTCGGGTACGAACGTGACATGAATG	intergenic							70.9279	440.382	6.14502	8.6567	87.3249	75.5202	49.9386	350.733	496.198	474.213	5.80331	6.55622	6.07553	8.22884	8.84703	8.89424
ASHGA5P040941	0.000957096	0.0553907	7.65276	down	noncoding	TCONS_00022265	XLOC_010582	LincRNAs identified by Cabili et al	750	chr13	-	43315734	43321473	TCONS_00021979, TCONS_00021980	TCAACTTTTGTTTCTGAAGGAAAACCCTGAGGAAACTCACTACCATCCTCAGTGGCTGGT	intergenic							8.01189	49.1218	2.6104	5.54638	14.0357	5	5	45.1043	54.2604	48.0007	2.93421	2.48591	2.41109	4.95669	5.83252	5.84994
ASHGA5P042520	0.00501629	0.105754	2.76741	down	noncoding	ENST00000427048	RP11-250B2.3	GENCODE	732	chr6	+	81153172	81175572	ENST00000452402	GAGAGGAAATAAGGAAAACAATAAACCAAGTACAGTTTTGCAAATACCCAGACACATTGG	intergenic							29.28	80.3487	4.78041	6.24895	46.5621	21.9658	19.3121	74.4128	85.4906	81.1428	4.85262	4.8435	4.64512	5.74374	6.46055	6.54256
ASHGA5P033530	0.00324327	0.0878899	2.65542	down	noncoding	ENST00000564351	RP11-666N19.1	GENCODE	1562	chr18	-	18526866	18528428		GACACTTGTATGTTAATCCTATAAATTGGTTTCTTGTACCATGTAGGATGGTTTGGCTAT	intergenic							68.8238	181.541	6.00526	7.4142	111.84	56.2788	38.353	171.954	188.256	184.411	6.18155	6.1465	5.68774	7.10603	7.51477	7.62181
ASHGA5P035901	0.000243314	0.0360174	5.38139	down	noncoding	ENST00000452716	AC023115.3	GENCODE	1074	chr2	+	67313577	67523207		GTCACTTTCAGCTTGTTACAAACCTTGATTCTGAATCAAATTCTAGTGTGCAGTCTAAAA	intergenic							7.00862	32.5036	2.53422	4.9622	11.0259	5	5	37.5332	29.5508	30.4268	2.70566	2.48591	2.41109	4.64624	4.99078	5.24957
ASHGA5P037892	0.00392536	0.0962042	9.88108	down	noncoding	ENST00000427360	CTA-503F6.2	GENCODE	308	chr22	+	27600172	27601088		GAGTCCGGATATTTCCTGATTACTCTGACACAAGAGAAAAATAAAACCTCAATTCACTTA	intergenic							7.71065	80.3682	2.91109	6.21576	7.69299	5	10.439	61.8392	89.1683	90.0971	2.54473	2.48591	3.70263	5.4514	6.51679	6.67908
ASHGA5P052893	0.0386693	0.273957	2.30509	down	noncoding	uc003qqi.1	AK022993	UCSC_knowngene	3087	chr6	-	155574273	155577858		CTTTCACTAAGGTGCTTTGTAATTTGATCATGAAGATCACACCATATTCCTATGCATCTT	exon sense-overlapping	NM_016020	TFB1M	dimethyladenosine transferase 1, mitochondrial	-	155577263	155635617	8.89545	17.8101	2.8775	4.08232	13.8735	5	7.81286	18.127	18.8167	16.4867	2.9228	2.48591	3.22379	3.41532	4.3701	4.46154
ASHGA5P052893	0.0386693	0.273957	2.30509	down	noncoding	uc003qqi.1	AK022993	UCSC_knowngene	3087	chr6	-	155574273	155577858		CTTTCACTAAGGTGCTTTGTAATTTGATCATGAAGATCACACCATATTCCTATGCATCTT	natural antisense	NM_001010927	TIAM2	T-lymphoma invasion and metastasis-inducing protein 2 isoform b	+	155538096	155578857	8.89545	17.8101	2.8775	4.08232	13.8735	5	7.81286	18.127	18.8167	16.4867	2.9228	2.48591	3.22379	3.41532	4.3701	4.46154
ASHGA5P052893	0.0386693	0.273957	2.30509	down	noncoding	uc003qqi.1	AK022993	UCSC_knowngene	3087	chr6	-	155574273	155577858		CTTTCACTAAGGTGCTTTGTAATTTGATCATGAAGATCACACCATATTCCTATGCATCTT	natural antisense	NM_012454	TIAM2	T-lymphoma invasion and metastasis-inducing protein 2 isoform a	+	155411422	155578857	8.89545	17.8101	2.8775	4.08232	13.8735	5	7.81286	18.127	18.8167	16.4867	2.9228	2.48591	3.22379	3.41532	4.3701	4.46154
ASHGA5P047265	0.000201224	0.0346366	3.64512	down	noncoding	uc001imr.1	AK055017	UCSC_knowngene	5227	chr10	+	13680942	13686169		GCACCTGGATGGGGTTTGCTATATTTAGAACTAAACTAATACTGAATGAAAACAAATTGG	natural antisense	NM_018027	FRMD4A	FERM domain-containing protein 4A	-	13685705	14372866	168.878	661.106	7.38807	9.25403	249.275	147.491	109.869	604.114	665.412	713.793	7.38006	7.54117	7.24298	9.05667	9.25177	9.45366
ASHGA5P046848	0.0438489	0.290193	2.86527	down	noncoding	ENST00000421313	RP11-342C24.1	GENCODE	359	chr10	-	46780489	46790500		TTAGCTGCATCATGGGTCAATGAGGCCTTTGCGAATTAGGCAAATAAATCAAGTTACTAG	intergenic							8.85076	19.9654	2.69425	4.21292	16.5523	5	5	17.2758	19.716	22.9044	3.18576	2.48591	2.41109	3.3275	4.43496	4.87631
ASHGA5P057632	0.0199344	0.196961	3.00723	down	noncoding	TCONS_00019972	XLOC_009249	LincRNAs identified by Cabili et al	663	chr11	+	91577563	91589682		AGAGAGAGAGAAAAGATCTGAAGAGAGTGGTTGCAGTTTGAGCTCTGTCAATGGGACAGT	intergenic							29.1786	89.6339	4.79141	6.37984	42.734	15.5504	29.2515	73.2109	101.438	94.2527	4.719	4.37475	5.28049	5.71815	6.68523	6.73616
ASHGA5P047292	0.00213905	0.0732334	29.3882	down	noncoding	ENST00000443224	RP11-371A19.2	GENCODE	892	chr10	+	23632885	23634110		CTAATAGGAGACACCTATTCTAATATCAGTATGTCATTGTTTTTCTGTAAACGACTGGCT	natural antisense	NM_153714	C10orf67	uncharacterized protein C10orf67	-	23605519	23633772	16.9249	514.921	3.97836	8.85552	12.4232	24.4659	13.8857	363.589	609.539	571.636	2.81128	4.98296	4.14084	8.29158	9.13116	9.14382
ASHGA5P019521	8.39086e-06	0.0102806	2.52519	down	noncoding	NR_027783	SAT1	RefSeq	1199	chrX	+	23801274	23804327		ACTCCGGAAGGTTACAGTCTCTAGCTTCGCCATGTACATGGCCCTTCCGTGTACATGGAT	exon sense-overlapping	NM_002970	SAT1	diamine acetyltransferase 1	+	23801274	23804327	1250.05	3610.13	10.3595	11.6959	1725.42	1095.64	929.102	3713.76	3604.01	3512.62	10.2957	10.4341	10.3487	11.7091	11.6525	11.7261
ASHGA5P046381	0.00982805	0.139575	5.32632	down	noncoding	ENST00000420160	U82670.4	GENCODE	921	chrX	-	152435329	152439727		GAGATCCTTCTGTCTAGCACTGATGATCTTATTGTATCAGTTACTCCTTCTTCCTTTTGT	intergenic							441.183	1988.3	8.40201	10.8151	957.497	202.083	163.969	2293.52	1828.99	1842.39	9.41723	7.98509	7.80371	11.0218	10.66	10.7637
ASHGA5P027157	0.00507991	0.106563	3.37165	down	noncoding	ENST00000537327	RP11-977P2.1	GENCODE	433	chr12	-	28974907	28978764		AAAGGAAGAGTCCGTTTCTCCAGTAACAAAAGTATGCCTGACAAGAGGCTCTAAGCTGTC	intergenic							7.81696	21.277	2.59605	4.3495	13.4509	5	5	22.6869	20.4449	20.6993	2.89115	2.48591	2.41109	3.81663	4.48441	4.74746
ASHGA5P034826	0.0182732	0.189776	2.64562	down	noncoding	ENST00000416685	AC079779.5	GENCODE	590	chr2	-	306058	309379		AGAAGAATAATGAAGACTCCACCTGAGGGCTGGAAAAACAAAACCTCAAGTGTGAGGCAG	intergenic							11.8043	30.6551	3.4709	4.8745	17.0263	6.28101	12.1055	30.4371	32.5411	28.9872	3.2345	3.24574	3.93245	4.31175	5.12387	5.18789
ASHGA5P033937	0.0412644	0.282024	2.57781	down	noncoding	uc002lqp.1	FLJ00277	UCSC_knowngene	3227	chr19	-	1006167	1009551		AAGTTTCCGTATGATGAAAAGGCTTTGACGGCTCAGCTGTGCAGCGTTTACATTGGAAGA	natural antisense	NM_138690	GRIN3B	glutamate [NMDA] receptor subunit 3B precursor	+	1000436	1009723	9.75334	28.5842	3.33978	4.70592	9.01438	6.46993	13.7757	46.2224	21.5812	17.949	2.61563	3.27562	4.12808	4.99115	4.55826	4.56836
ASHGA5P057781	0.0265069	0.225212	2.36476	down	noncoding	TCONS_00021975	XLOC_010576	LincRNAs identified by Cabili et al	953	chr13	-	39887793	39911240		TACATCTCTTGTAAAAGCTACCAGGAGGAGAAATGTCAGTCTGCCTAGTCCGACAAGGAA	intergenic							11.9128	22.4408	3.17866	4.42035	22.1223	5	8.61624	30.209	19.8622	17.2513	3.66843	2.48591	3.38163	4.29894	4.44446	4.51765
ASHGA5P019523	0.0228199	0.210868	2.21773	down	noncoding	ENST00000489488	RP4-798C17.6	GENCODE	460	chr7	-	143949388	144052693		GAAGTTTCAGTCTTCCTCCAGACAGGCACGCCATACAACCGACTACACTTGGGCTCACTG	intron sense-overlapping	NM_001005328	OR2A7	olfactory receptor 2A7	-	143955788	143956721	505.967	1082.16	8.81382	9.9629	966.223	280.933	270.746	1233.09	1060.98	952.409	9.43041	8.46273	8.54832	10.1203	9.90915	9.85929
ASHGA5P019523	0.0228199	0.210868	2.21773	down	noncoding	ENST00000489488	RP4-798C17.6	GENCODE	460	chr7	-	143949388	144052693		GAAGTTTCAGTCTTCCTCCAGACAGGCACGCCATACAACCGACTACACTTGGGCTCACTG	intron sense-overlapping	NM_198495	CTAGE4	cutaneous T-cell lymphoma-associated antigen 4	-	143963766	143966392	505.967	1082.16	8.81382	9.9629	966.223	280.933	270.746	1233.09	1060.98	952.409	9.43041	8.46273	8.54832	10.1203	9.90915	9.85929
ASHGA5P019523	0.0228199	0.210868	2.21773	down	noncoding	ENST00000489488	RP4-798C17.6	GENCODE	460	chr7	-	143949388	144052693		GAAGTTTCAGTCTTCCTCCAGACAGGCACGCCATACAACCGACTACACTTGGGCTCACTG	intronic antisense	NM_001001802	OR2A42	olfactory receptor 2A1/2A42	+	144015217	144016150	505.967	1082.16	8.81382	9.9629	966.223	280.933	270.746	1233.09	1060.98	952.409	9.43041	8.46273	8.54832	10.1203	9.90915	9.85929
ASHGA5P019523	0.0228199	0.210868	2.21773	down	noncoding	ENST00000489488	RP4-798C17.6	GENCODE	460	chr7	-	143949388	144052693		GAAGTTTCAGTCTTCCTCCAGACAGGCACGCCATACAACCGACTACACTTGGGCTCACTG	intronic antisense	NM_001005287	OR2A1	olfactory receptor 2A1/2A42	+	144015217	144016150	505.967	1082.16	8.81382	9.9629	966.223	280.933	270.746	1233.09	1060.98	952.409	9.43041	8.46273	8.54832	10.1203	9.90915	9.85929
ASHGA5P019523	0.0228199	0.210868	2.21773	down	noncoding	ENST00000489488	RP4-798C17.6	GENCODE	460	chr7	-	143949388	144052693		GAAGTTTCAGTCTTCCTCCAGACAGGCACGCCATACAACCGACTACACTTGGGCTCACTG	natural antisense	NM_005435	ARHGEF5	rho guanine nucleotide exchange factor 5	+	144052488	144077725	505.967	1082.16	8.81382	9.9629	966.223	280.933	270.746	1233.09	1060.98	952.409	9.43041	8.46273	8.54832	10.1203	9.90915	9.85929
ASHGA5P042663	0.0446369	0.292339	4.29608	down	noncoding	ENST00000418834	RP3-332B22.1	GENCODE	876	chr6	+	140404231	140409567		GGAAAAGAGAACTCAATCAAATATCGGACTTCCACACTATTTATGTGTACTATGTGTACT	intergenic							5.27149	27.4002	2.44065	4.54368	5.81448	5	5	15.2575	35.2021	31.741	2.42496	2.48591	2.41109	3.08876	5.2359	5.30637
ASHGA5P053524	0.0349811	0.258627	4.99002	down	noncoding	uc003ylf.2	LOC100499183	UCSC_knowngene	1773	chr8	-	104177736	104298135		ACTGACTGGAAGACAGCTTAAACGATTTGGAGAAAAGTGGAATACATTAATCTCAGAAAA	intronic antisense	NM_001024372	BAALC	brain and acute leukemia cytoplasmic protein isoform 2	+	104152920	104242533	12.2179	69.1787	3.69697	6.01601	5.39239	15.8715	15.3899	57.1045	74.2537	76.178	2.39336	4.40127	4.29627	5.32809	6.269	6.45094
ASHGA5P053524	0.0349811	0.258627	4.99002	down	noncoding	uc003ylf.2	LOC100499183	UCSC_knowngene	1773	chr8	-	104177736	104298135		ACTGACTGGAAGACAGCTTAAACGATTTGGAGAAAAGTGGAATACATTAATCTCAGAAAA	intronic antisense	NM_024812	BAALC	brain and acute leukemia cytoplasmic protein isoform 1	+	104152920	104242533	12.2179	69.1787	3.69697	6.01601	5.39239	15.8715	15.3899	57.1045	74.2537	76.178	2.39336	4.40127	4.29627	5.32809	6.269	6.45094
ASHGA5P037395	0.0271812	0.228849	3.85704	down	noncoding	ENST00000428669	LINC00478	GENCODE	422	chr21	+	17763933	17979438	ENST00000441820, ENST00000453910, ENST00000458468	CCTTTGAATTAGCTTTCCCTAGGCCATGAGTCAACATTAGTAGTTTATACATCCAAATTG	intergenic							87.6069	392.257	6.48583	8.43333	77.3438	95.5744	89.9024	248.12	467.428	461.224	5.62198	6.90081	6.93471	7.68518	8.75948	8.85533
ASHGA5P034839	0.00977	0.139176	2.29241	down	noncoding	TCONS_00004691	XLOC_001338	LincRNAs identified by Cabili et al	291	chr2	+	9708628	9712850	TCONS_00003561, TCONS_00003563	GGGGACTTGTCCAAAGTTACTCAACTATGAAGAGTCAAGATTCAAATCCAGAGACATCTG	intergenic							14.6719	29.9437	3.62175	4.81862	27.5554	8.63626	7.82417	39.7152	30.6147	19.5012	4.02961	3.60946	3.22618	4.74421	5.04127	4.67037
ASHGA5P045709	0.00344854	0.0907162	4.13948	down	noncoding	NR_024283	LOC158376	RefSeq	1546	chr9	+	35909479	35911617		AGTTTTTATTAACAGAAAACCCATTCTCCCATGGCCATGGAATAAATGCCATGCTATATT	intergenic							407.528	2006.88	8.75074	10.8002	459.433	391.295	371.857	1405.63	2400.48	2214.52	8.31389	8.93718	9.00117	10.305	11.0562	11.0394
ASHGA5P044610	0.00608933	0.115266	4.89332	down	noncoding	ENST00000525376	AF186192.1	GENCODE	572	chr8	-	145923998	145924570		GGTTCCTAGCAAAATACTAAAGCTGAGCCAAAGTAGAAAACTTGAATTAACTAATTGCCA	intergenic							75.8255	315.799	5.90655	8.19736	156.8	39.2258	31.4511	280.267	323.151	343.978	6.68994	5.63981	5.38989	7.8812	8.25688	8.454
ASHGA5P017564	0.0344762	0.257188	2.98081	down	noncoding	ENST00000443162	AC004854.4	GENCODE	188	chr7	+	44888014	44889167		GTTTGGGGAGGTTAAAATTTGGAGGATAACTCCCAGCTAGAAAGGAAGAAAAGCTCTAAA	bidirectional	NM_012412	H2AFV	histone H2A.V isoform 1	-	44873212	44887725	23.5576	59.2405	4.21643	5.79214	48.3443	11.5193	10.8093	49.1052	71.9797	56.6366	4.91035	3.97813	3.76082	5.0894	6.22593	6.06109
ASHGA5P017564	0.0344762	0.257188	2.98081	down	noncoding	ENST00000443162	AC004854.4	GENCODE	188	chr7	+	44888014	44889167		GTTTGGGGAGGTTAAAATTTGGAGGATAACTCCCAGCTAGAAAGGAAGAAAAGCTCTAAA	bidirectional	NM_138635	H2AFV	histone H2A.V isoform 2	-	44866487	44887725	23.5576	59.2405	4.21643	5.79214	48.3443	11.5193	10.8093	49.1052	71.9797	56.6366	4.91035	3.97813	3.76082	5.0894	6.22593	6.06109
ASHGA5P017564	0.0344762	0.257188	2.98081	down	noncoding	ENST00000443162	AC004854.4	GENCODE	188	chr7	+	44888014	44889167		GTTTGGGGAGGTTAAAATTTGGAGGATAACTCCCAGCTAGAAAGGAAGAAAAGCTCTAAA	bidirectional	NM_201436	H2AFV	histone H2A.V isoform 3	-	44873212	44887725	23.5576	59.2405	4.21643	5.79214	48.3443	11.5193	10.8093	49.1052	71.9797	56.6366	4.91035	3.97813	3.76082	5.0894	6.22593	6.06109
ASHGA5P017564	0.0344762	0.257188	2.98081	down	noncoding	ENST00000443162	AC004854.4	GENCODE	188	chr7	+	44888014	44889167		GTTTGGGGAGGTTAAAATTTGGAGGATAACTCCCAGCTAGAAAGGAAGAAAAGCTCTAAA	bidirectional	NM_201516	H2AFV	histone H2A.V isoform 4	-	44873212	44887725	23.5576	59.2405	4.21643	5.79214	48.3443	11.5193	10.8093	49.1052	71.9797	56.6366	4.91035	3.97813	3.76082	5.0894	6.22593	6.06109
ASHGA5P017564	0.0344762	0.257188	2.98081	down	noncoding	ENST00000443162	AC004854.4	GENCODE	188	chr7	+	44888014	44889167		GTTTGGGGAGGTTAAAATTTGGAGGATAACTCCCAGCTAGAAAGGAAGAAAAGCTCTAAA	bidirectional	NM_201517	H2AFV	histone H2A.V isoform 5	-	44873212	44887725	23.5576	59.2405	4.21643	5.79214	48.3443	11.5193	10.8093	49.1052	71.9797	56.6366	4.91035	3.97813	3.76082	5.0894	6.22593	6.06109
ASHGA5P039466	0.00137882	0.0610387	4.06278	down	noncoding	ENST00000564925	RP11-109G23.3	GENCODE	2320	chr4	-	79694807	79697127		TGGGCCTGATATAACTTCACCTGATCACAACAAGCCTGCTATAATAAGTTTCAAAGTTAG	bidirectional	NM_017593	BMP2K	BMP-2-inducible protein kinase isoform b	+	79697531	79800594	24.7493	89.2356	4.39338	6.41585	46.5526	15.0631	12.6321	104.775	85.0123	77.919	4.85232	4.33329	3.99454	6.30651	6.45446	6.48658
ASHGA5P039466	0.00137882	0.0610387	4.06278	down	noncoding	ENST00000564925	RP11-109G23.3	GENCODE	2320	chr4	-	79694807	79697127		TGGGCCTGATATAACTTCACCTGATCACAACAAGCCTGCTATAATAAGTTTCAAAGTTAG	bidirectional	NM_198892	BMP2K	BMP-2-inducible protein kinase isoform a	+	79697531	79833341	24.7493	89.2356	4.39338	6.41585	46.5526	15.0631	12.6321	104.775	85.0123	77.919	4.85232	4.33329	3.99454	6.30651	6.45446	6.48658
ASHGA5P029901	0.000193757	0.0346366	5.69903	down	noncoding	BX104325		LincRNAs identified by Khalil et al	451	chr1	-	109073813	109074249		TGAACCTGGAACTGCTTATTCCTTTGCTTCCTTAAAAATGTATTTTCTAAAGTCAGCTGA	intergenic							16.4858	90.9681	3.926	6.43672	26.2583	8.83996	14.3591	101.017	95.1416	76.7456	3.9491	3.63792	4.19099	6.24461	6.60339	6.46217
ASHGA5P015699	0.00965181	0.139091	4.18411	down	noncoding	NR_024103	HOXB-AS5	RefSeq	564	chr17	+	46800541	46802119		AGCAGTCGCCTCCGGGCTTTATTGCAAGTTTACGGTTCCATACAAGTAAATCCGAAAAAA	bidirectional	NM_032391	PRAC	small nuclear protein PRAC	-	46799081	46799882	7.57153	31.419	2.81781	4.88274	9.35725	5	8.35735	28.5379	40.3525	25.3667	2.63169	2.48591	3.33584	4.20781	5.42763	5.01277
ASHGA5P019338	0.0396286	0.276756	3.13125	down	noncoding	NR_047638	UTY	RefSeq	6421	chrY	-	15360258	15592550	NR_047600, NR_047602, NR_047621, NR_047627, NR_047634, NR_047645	AATGCTGAAAAGGAAGTATCATTCTGCAAAGGAGGCATATGAACAACTTTTGCAGACAGA	exon sense-overlapping	NM_001258249	UTY	histone demethylase UTY isoform 4	-	15360258	15592550	9.17062	32.8333	3.30045	4.94719	8.07433	9.95205	9.4855	27.4902	39.8663	31.1435	2.56619	3.78869	3.54647	4.15061	5.41026	5.28069
ASHGA5P019338	0.0396286	0.276756	3.13125	down	noncoding	NR_047638	UTY	RefSeq	6421	chrY	-	15360258	15592550	NR_047600, NR_047602, NR_047621, NR_047627, NR_047634, NR_047645	AATGCTGAAAAGGAAGTATCATTCTGCAAAGGAGGCATATGAACAACTTTTGCAGACAGA	exon sense-overlapping	NM_001258250	UTY	histone demethylase UTY isoform 5	-	15360258	15592550	9.17062	32.8333	3.30045	4.94719	8.07433	9.95205	9.4855	27.4902	39.8663	31.1435	2.56619	3.78869	3.54647	4.15061	5.41026	5.28069
ASHGA5P019338	0.0396286	0.276756	3.13125	down	noncoding	NR_047638	UTY	RefSeq	6421	chrY	-	15360258	15592550	NR_047600, NR_047602, NR_047621, NR_047627, NR_047634, NR_047645	AATGCTGAAAAGGAAGTATCATTCTGCAAAGGAGGCATATGAACAACTTTTGCAGACAGA	exon sense-overlapping	NM_001258251	UTY	histone demethylase UTY isoform 6	-	15360258	15592550	9.17062	32.8333	3.30045	4.94719	8.07433	9.95205	9.4855	27.4902	39.8663	31.1435	2.56619	3.78869	3.54647	4.15061	5.41026	5.28069
ASHGA5P019338	0.0396286	0.276756	3.13125	down	noncoding	NR_047638	UTY	RefSeq	6421	chrY	-	15360258	15592550	NR_047600, NR_047602, NR_047621, NR_047627, NR_047634, NR_047645	AATGCTGAAAAGGAAGTATCATTCTGCAAAGGAGGCATATGAACAACTTTTGCAGACAGA	exon sense-overlapping	NM_001258252	UTY	histone demethylase UTY isoform 7	-	15360258	15592550	9.17062	32.8333	3.30045	4.94719	8.07433	9.95205	9.4855	27.4902	39.8663	31.1435	2.56619	3.78869	3.54647	4.15061	5.41026	5.28069
ASHGA5P019338	0.0396286	0.276756	3.13125	down	noncoding	NR_047638	UTY	RefSeq	6421	chrY	-	15360258	15592550	NR_047600, NR_047602, NR_047621, NR_047627, NR_047634, NR_047645	AATGCTGAAAAGGAAGTATCATTCTGCAAAGGAGGCATATGAACAACTTTTGCAGACAGA	exon sense-overlapping	NM_001258253	UTY	histone demethylase UTY isoform 8	-	15360258	15592550	9.17062	32.8333	3.30045	4.94719	8.07433	9.95205	9.4855	27.4902	39.8663	31.1435	2.56619	3.78869	3.54647	4.15061	5.41026	5.28069
ASHGA5P019338	0.0396286	0.276756	3.13125	down	noncoding	NR_047638	UTY	RefSeq	6421	chrY	-	15360258	15592550	NR_047600, NR_047602, NR_047621, NR_047627, NR_047634, NR_047645	AATGCTGAAAAGGAAGTATCATTCTGCAAAGGAGGCATATGAACAACTTTTGCAGACAGA	exon sense-overlapping	NM_001258254	UTY	histone demethylase UTY isoform 9	-	15360258	15592550	9.17062	32.8333	3.30045	4.94719	8.07433	9.95205	9.4855	27.4902	39.8663	31.1435	2.56619	3.78869	3.54647	4.15061	5.41026	5.28069
ASHGA5P019338	0.0396286	0.276756	3.13125	down	noncoding	NR_047638	UTY	RefSeq	6421	chrY	-	15360258	15592550	NR_047600, NR_047602, NR_047621, NR_047627, NR_047634, NR_047645	AATGCTGAAAAGGAAGTATCATTCTGCAAAGGAGGCATATGAACAACTTTTGCAGACAGA	exon sense-overlapping	NM_001258255	UTY	histone demethylase UTY isoform 10	-	15360258	15592550	9.17062	32.8333	3.30045	4.94719	8.07433	9.95205	9.4855	27.4902	39.8663	31.1435	2.56619	3.78869	3.54647	4.15061	5.41026	5.28069
ASHGA5P019338	0.0396286	0.276756	3.13125	down	noncoding	NR_047638	UTY	RefSeq	6421	chrY	-	15360258	15592550	NR_047600, NR_047602, NR_047621, NR_047627, NR_047634, NR_047645	AATGCTGAAAAGGAAGTATCATTCTGCAAAGGAGGCATATGAACAACTTTTGCAGACAGA	exon sense-overlapping	NM_001258256	UTY	histone demethylase UTY isoform 11	-	15360258	15592550	9.17062	32.8333	3.30045	4.94719	8.07433	9.95205	9.4855	27.4902	39.8663	31.1435	2.56619	3.78869	3.54647	4.15061	5.41026	5.28069
ASHGA5P019338	0.0396286	0.276756	3.13125	down	noncoding	NR_047638	UTY	RefSeq	6421	chrY	-	15360258	15592550	NR_047600, NR_047602, NR_047621, NR_047627, NR_047634, NR_047645	AATGCTGAAAAGGAAGTATCATTCTGCAAAGGAGGCATATGAACAACTTTTGCAGACAGA	exon sense-overlapping	NM_001258257	UTY	histone demethylase UTY isoform 12	-	15360258	15592550	9.17062	32.8333	3.30045	4.94719	8.07433	9.95205	9.4855	27.4902	39.8663	31.1435	2.56619	3.78869	3.54647	4.15061	5.41026	5.28069
ASHGA5P019338	0.0396286	0.276756	3.13125	down	noncoding	NR_047638	UTY	RefSeq	6421	chrY	-	15360258	15592550	NR_047600, NR_047602, NR_047621, NR_047627, NR_047634, NR_047645	AATGCTGAAAAGGAAGTATCATTCTGCAAAGGAGGCATATGAACAACTTTTGCAGACAGA	exon sense-overlapping	NM_001258258	UTY	histone demethylase UTY isoform 13	-	15360258	15592550	9.17062	32.8333	3.30045	4.94719	8.07433	9.95205	9.4855	27.4902	39.8663	31.1435	2.56619	3.78869	3.54647	4.15061	5.41026	5.28069
ASHGA5P019338	0.0396286	0.276756	3.13125	down	noncoding	NR_047638	UTY	RefSeq	6421	chrY	-	15360258	15592550	NR_047600, NR_047602, NR_047621, NR_047627, NR_047634, NR_047645	AATGCTGAAAAGGAAGTATCATTCTGCAAAGGAGGCATATGAACAACTTTTGCAGACAGA	exon sense-overlapping	NM_001258259	UTY	histone demethylase UTY isoform 14	-	15360258	15592550	9.17062	32.8333	3.30045	4.94719	8.07433	9.95205	9.4855	27.4902	39.8663	31.1435	2.56619	3.78869	3.54647	4.15061	5.41026	5.28069
ASHGA5P019338	0.0396286	0.276756	3.13125	down	noncoding	NR_047638	UTY	RefSeq	6421	chrY	-	15360258	15592550	NR_047600, NR_047602, NR_047621, NR_047627, NR_047634, NR_047645	AATGCTGAAAAGGAAGTATCATTCTGCAAAGGAGGCATATGAACAACTTTTGCAGACAGA	exon sense-overlapping	NM_001258260	UTY	histone demethylase UTY isoform 15	-	15360258	15592550	9.17062	32.8333	3.30045	4.94719	8.07433	9.95205	9.4855	27.4902	39.8663	31.1435	2.56619	3.78869	3.54647	4.15061	5.41026	5.28069
ASHGA5P019338	0.0396286	0.276756	3.13125	down	noncoding	NR_047638	UTY	RefSeq	6421	chrY	-	15360258	15592550	NR_047600, NR_047602, NR_047621, NR_047627, NR_047634, NR_047645	AATGCTGAAAAGGAAGTATCATTCTGCAAAGGAGGCATATGAACAACTTTTGCAGACAGA	exon sense-overlapping	NM_001258261	UTY	histone demethylase UTY isoform 16	-	15360258	15592550	9.17062	32.8333	3.30045	4.94719	8.07433	9.95205	9.4855	27.4902	39.8663	31.1435	2.56619	3.78869	3.54647	4.15061	5.41026	5.28069
ASHGA5P019338	0.0396286	0.276756	3.13125	down	noncoding	NR_047638	UTY	RefSeq	6421	chrY	-	15360258	15592550	NR_047600, NR_047602, NR_047621, NR_047627, NR_047634, NR_047645	AATGCTGAAAAGGAAGTATCATTCTGCAAAGGAGGCATATGAACAACTTTTGCAGACAGA	exon sense-overlapping	NM_001258262	UTY	histone demethylase UTY isoform 17	-	15360258	15592550	9.17062	32.8333	3.30045	4.94719	8.07433	9.95205	9.4855	27.4902	39.8663	31.1435	2.56619	3.78869	3.54647	4.15061	5.41026	5.28069
ASHGA5P019338	0.0396286	0.276756	3.13125	down	noncoding	NR_047638	UTY	RefSeq	6421	chrY	-	15360258	15592550	NR_047600, NR_047602, NR_047621, NR_047627, NR_047634, NR_047645	AATGCTGAAAAGGAAGTATCATTCTGCAAAGGAGGCATATGAACAACTTTTGCAGACAGA	exon sense-overlapping	NM_001258263	UTY	histone demethylase UTY isoform 18	-	15360258	15592550	9.17062	32.8333	3.30045	4.94719	8.07433	9.95205	9.4855	27.4902	39.8663	31.1435	2.56619	3.78869	3.54647	4.15061	5.41026	5.28069
ASHGA5P019338	0.0396286	0.276756	3.13125	down	noncoding	NR_047638	UTY	RefSeq	6421	chrY	-	15360258	15592550	NR_047600, NR_047602, NR_047621, NR_047627, NR_047634, NR_047645	AATGCTGAAAAGGAAGTATCATTCTGCAAAGGAGGCATATGAACAACTTTTGCAGACAGA	exon sense-overlapping	NM_001258264	UTY	histone demethylase UTY isoform 19	-	15360258	15592550	9.17062	32.8333	3.30045	4.94719	8.07433	9.95205	9.4855	27.4902	39.8663	31.1435	2.56619	3.78869	3.54647	4.15061	5.41026	5.28069
ASHGA5P019338	0.0396286	0.276756	3.13125	down	noncoding	NR_047638	UTY	RefSeq	6421	chrY	-	15360258	15592550	NR_047600, NR_047602, NR_047621, NR_047627, NR_047634, NR_047645	AATGCTGAAAAGGAAGTATCATTCTGCAAAGGAGGCATATGAACAACTTTTGCAGACAGA	exon sense-overlapping	NM_001258265	UTY	histone demethylase UTY isoform 20	-	15360258	15592550	9.17062	32.8333	3.30045	4.94719	8.07433	9.95205	9.4855	27.4902	39.8663	31.1435	2.56619	3.78869	3.54647	4.15061	5.41026	5.28069
ASHGA5P019338	0.0396286	0.276756	3.13125	down	noncoding	NR_047638	UTY	RefSeq	6421	chrY	-	15360258	15592550	NR_047600, NR_047602, NR_047621, NR_047627, NR_047634, NR_047645	AATGCTGAAAAGGAAGTATCATTCTGCAAAGGAGGCATATGAACAACTTTTGCAGACAGA	exon sense-overlapping	NM_001258266	UTY	histone demethylase UTY isoform 21	-	15360258	15592550	9.17062	32.8333	3.30045	4.94719	8.07433	9.95205	9.4855	27.4902	39.8663	31.1435	2.56619	3.78869	3.54647	4.15061	5.41026	5.28069
ASHGA5P019338	0.0396286	0.276756	3.13125	down	noncoding	NR_047638	UTY	RefSeq	6421	chrY	-	15360258	15592550	NR_047600, NR_047602, NR_047621, NR_047627, NR_047634, NR_047645	AATGCTGAAAAGGAAGTATCATTCTGCAAAGGAGGCATATGAACAACTTTTGCAGACAGA	exon sense-overlapping	NM_001258267	UTY	histone demethylase UTY isoform 22	-	15360258	15592550	9.17062	32.8333	3.30045	4.94719	8.07433	9.95205	9.4855	27.4902	39.8663	31.1435	2.56619	3.78869	3.54647	4.15061	5.41026	5.28069
ASHGA5P019338	0.0396286	0.276756	3.13125	down	noncoding	NR_047638	UTY	RefSeq	6421	chrY	-	15360258	15592550	NR_047600, NR_047602, NR_047621, NR_047627, NR_047634, NR_047645	AATGCTGAAAAGGAAGTATCATTCTGCAAAGGAGGCATATGAACAACTTTTGCAGACAGA	exon sense-overlapping	NM_001258268	UTY	histone demethylase UTY isoform 23	-	15360258	15592550	9.17062	32.8333	3.30045	4.94719	8.07433	9.95205	9.4855	27.4902	39.8663	31.1435	2.56619	3.78869	3.54647	4.15061	5.41026	5.28069
ASHGA5P019338	0.0396286	0.276756	3.13125	down	noncoding	NR_047638	UTY	RefSeq	6421	chrY	-	15360258	15592550	NR_047600, NR_047602, NR_047621, NR_047627, NR_047634, NR_047645	AATGCTGAAAAGGAAGTATCATTCTGCAAAGGAGGCATATGAACAACTTTTGCAGACAGA	exon sense-overlapping	NM_001258269	UTY	histone demethylase UTY isoform 24	-	15360258	15592550	9.17062	32.8333	3.30045	4.94719	8.07433	9.95205	9.4855	27.4902	39.8663	31.1435	2.56619	3.78869	3.54647	4.15061	5.41026	5.28069
ASHGA5P019338	0.0396286	0.276756	3.13125	down	noncoding	NR_047638	UTY	RefSeq	6421	chrY	-	15360258	15592550	NR_047600, NR_047602, NR_047621, NR_047627, NR_047634, NR_047645	AATGCTGAAAAGGAAGTATCATTCTGCAAAGGAGGCATATGAACAACTTTTGCAGACAGA	exon sense-overlapping	NM_001258270	UTY	histone demethylase UTY isoform 25	-	15360258	15592550	9.17062	32.8333	3.30045	4.94719	8.07433	9.95205	9.4855	27.4902	39.8663	31.1435	2.56619	3.78869	3.54647	4.15061	5.41026	5.28069
ASHGA5P019338	0.0396286	0.276756	3.13125	down	noncoding	NR_047638	UTY	RefSeq	6421	chrY	-	15360258	15592550	NR_047600, NR_047602, NR_047621, NR_047627, NR_047634, NR_047645	AATGCTGAAAAGGAAGTATCATTCTGCAAAGGAGGCATATGAACAACTTTTGCAGACAGA	exon sense-overlapping	NM_007125	UTY	histone demethylase UTY isoform 3	-	15360258	15592550	9.17062	32.8333	3.30045	4.94719	8.07433	9.95205	9.4855	27.4902	39.8663	31.1435	2.56619	3.78869	3.54647	4.15061	5.41026	5.28069
ASHGA5P019338	0.0396286	0.276756	3.13125	down	noncoding	NR_047638	UTY	RefSeq	6421	chrY	-	15360258	15592550	NR_047600, NR_047602, NR_047621, NR_047627, NR_047634, NR_047645	AATGCTGAAAAGGAAGTATCATTCTGCAAAGGAGGCATATGAACAACTTTTGCAGACAGA	exon sense-overlapping	NM_182659	UTY	histone demethylase UTY isoform 2	-	15409388	15592550	9.17062	32.8333	3.30045	4.94719	8.07433	9.95205	9.4855	27.4902	39.8663	31.1435	2.56619	3.78869	3.54647	4.15061	5.41026	5.28069
ASHGA5P019338	0.0396286	0.276756	3.13125	down	noncoding	NR_047638	UTY	RefSeq	6421	chrY	-	15360258	15592550	NR_047600, NR_047602, NR_047621, NR_047627, NR_047634, NR_047645	AATGCTGAAAAGGAAGTATCATTCTGCAAAGGAGGCATATGAACAACTTTTGCAGACAGA	exon sense-overlapping	NM_182660	UTY	histone demethylase UTY isoform 1	-	15434913	15592550	9.17062	32.8333	3.30045	4.94719	8.07433	9.95205	9.4855	27.4902	39.8663	31.1435	2.56619	3.78869	3.54647	4.15061	5.41026	5.28069
ASHGA5P032716	0.0374611	0.269048	2.59778	down	noncoding	ENST00000582866	RP11-498C9.15	GENCODE	2682	chr17	-	79836300	79838982		GCCTAAGGTAGGCCAGAGTTAATTTTTGTGTTATCTATACACGTTATTGAAGCGAATTAT	intergenic							813.943	1911.41	9.38335	10.7606	1677.75	447.607	316.475	1836.58	2029.11	1868.53	10.2553	9.12534	8.76941	10.6909	10.8043	10.7867
ASHGA5P035871	0.000112605	0.0286757	5.99224	down	noncoding	TCONS_00004216	XLOC_002060	LincRNAs identified by Cabili et al	358	chr2	-	42329147	42329924		ATAACTGTCCTTTGGGTCTTTCAAGAACCTAGTGATTGAGGAGAGGGCAACGGTGAATCT	intergenic							14.0544	85.508	3.75487	6.33797	19.3976	10.2702	12.4954	107.512	85.1817	63.8301	3.45454	3.83047	3.97962	6.34428	6.45624	6.21339
ASHGA5P047706	0.00400042	0.0964564	3.13161	down	noncoding	uc001laa.3	AL050000	UCSC_knowngene	4230	chr10	+	114583254	114587484		GGAAATGTGGCTCTACATATCGTTAGTACAAGTAATACATTTTGATTGTTGTTTCCTGGA	intergenic							853.45	3069.93	9.81809	11.465	923.669	983.885	652.794	2739.46	3217.61	3252.73	9.36744	10.2602	9.82663	11.2753	11.5011	11.6185
ASHGA5P025871	0.00669282	0.119865	2.07026	down	noncoding	NR_045126	LOC100652739	RefSeq	1209	chr6	+	150184633	150240644		TGGAGCCTTGGATGAACCGTTGTCCACATTCTGTTTTCTGAGTCAAAGAGGAGGAAGATC	intronic antisense	NM_001243325	RAET1E	NKG2D ligand 4 isoform 2 precursor	-	150209600	150212170	101.504	200.595	6.51512	7.56493	181.894	64.172	58.4468	237.686	182.004	182.095	6.91069	6.32791	6.30676	7.62023	7.47122	7.60334
ASHGA5P025871	0.00669282	0.119865	2.07026	down	noncoding	NR_045126	LOC100652739	RefSeq	1209	chr6	+	150184633	150240644		TGGAGCCTTGGATGAACCGTTGTCCACATTCTGTTTTCTGAGTCAAAGAGGAGGAAGATC	intronic antisense	NM_001243327	RAET1E	NKG2D ligand 4 isoform 3 precursor	-	150210231	150212170	101.504	200.595	6.51512	7.56493	181.894	64.172	58.4468	237.686	182.004	182.095	6.91069	6.32791	6.30676	7.62023	7.47122	7.60334
ASHGA5P025871	0.00669282	0.119865	2.07026	down	noncoding	NR_045126	LOC100652739	RefSeq	1209	chr6	+	150184633	150240644		TGGAGCCTTGGATGAACCGTTGTCCACATTCTGTTTTCTGAGTCAAAGAGGAGGAAGATC	intronic antisense	NM_001243328	RAET1E	NKG2D ligand 4 isoform 4 precursor	-	150204510	150217195	101.504	200.595	6.51512	7.56493	181.894	64.172	58.4468	237.686	182.004	182.095	6.91069	6.32791	6.30676	7.62023	7.47122	7.60334
ASHGA5P025871	0.00669282	0.119865	2.07026	down	noncoding	NR_045126	LOC100652739	RefSeq	1209	chr6	+	150184633	150240644		TGGAGCCTTGGATGAACCGTTGTCCACATTCTGTTTTCTGAGTCAAAGAGGAGGAAGATC	intronic antisense	NM_139165	RAET1E	NKG2D ligand 4 isoform 1 precursor	-	150209600	150212170	101.504	200.595	6.51512	7.56493	181.894	64.172	58.4468	237.686	182.004	182.095	6.91069	6.32791	6.30676	7.62023	7.47122	7.60334
ASHGA5P025871	0.00669282	0.119865	2.07026	down	noncoding	NR_045126	LOC100652739	RefSeq	1209	chr6	+	150184633	150240644		TGGAGCCTTGGATGAACCGTTGTCCACATTCTGTTTTCTGAGTCAAAGAGGAGGAAGATC	natural antisense	NM_001001788	RAET1G	retinoic acid early transcript 1G protein precursor	-	150238013	150244214	101.504	200.595	6.51512	7.56493	181.894	64.172	58.4468	237.686	182.004	182.095	6.91069	6.32791	6.30676	7.62023	7.47122	7.60334
ASHGA5P025871	0.00669282	0.119865	2.07026	down	noncoding	NR_045126	LOC100652739	RefSeq	1209	chr6	+	150184633	150240644		TGGAGCCTTGGATGAACCGTTGTCCACATTCTGTTTTCTGAGTCAAAGAGGAGGAAGATC	natural antisense	NM_032832	LRP11	low-density lipoprotein receptor-related protein 11 precursor	-	150139893	150185480	101.504	200.595	6.51512	7.56493	181.894	64.172	58.4468	237.686	182.004	182.095	6.91069	6.32791	6.30676	7.62023	7.47122	7.60334
ASHGA5P027455	0.00336693	0.089801	8.47437	down	noncoding	ENST00000549527	RP1-78O14.1	GENCODE	433	chr12	-	79734984	79897176		ACTTCTCTTTTGCAGAACCCATTACGTGTTTGGGCCTATTTGTTATTGTAGCCTAGCCTG	intronic antisense	NM_001135805	SYT1	synaptotagmin-1	+	79257772	79845788	7.90056	56.3931	2.60196	5.68507	13.7017	5	5	39.7627	69.106	60.3105	2.90889	2.48591	2.41109	4.74636	6.16557	6.14327
ASHGA5P027455	0.00336693	0.089801	8.47437	down	noncoding	ENST00000549527	RP1-78O14.1	GENCODE	433	chr12	-	79734984	79897176		ACTTCTCTTTTGCAGAACCCATTACGTGTTTGGGCCTATTTGTTATTGTAGCCTAGCCTG	intronic antisense	NM_001135806	SYT1	synaptotagmin-1	+	79439432	79845788	7.90056	56.3931	2.60196	5.68507	13.7017	5	5	39.7627	69.106	60.3105	2.90889	2.48591	2.41109	4.74636	6.16557	6.14327
ASHGA5P027455	0.00336693	0.089801	8.47437	down	noncoding	ENST00000549527	RP1-78O14.1	GENCODE	433	chr12	-	79734984	79897176		ACTTCTCTTTTGCAGAACCCATTACGTGTTTGGGCCTATTTGTTATTGTAGCCTAGCCTG	intronic antisense	NM_005639	SYT1	synaptotagmin-1	+	79258448	79845788	7.90056	56.3931	2.60196	5.68507	13.7017	5	5	39.7627	69.106	60.3105	2.90889	2.48591	2.41109	4.74636	6.16557	6.14327
ASHGA5P044019	0.0047442	0.104372	2.3889	down	noncoding	NR_034012	WDR86-AS1	RefSeq	799	chr7	+	151106321	151110132	ENST00000489632	AGTTCCTCTTAGGAACCGGTGAACCTCAGGGGGCCCATTGCACATCCAGGTGTGAAACTG	intronic antisense	NM_198285	WDR86	WD repeat-containing protein 86	-	151078206	151107124	14.8444	35.6938	3.841	5.09734	19.7751	10.4745	14.2837	44.4076	32.5459	30.128	3.48236	3.85655	4.18408	4.93228	5.12425	5.2355
ASHGA5P022870	0.0113533	0.150427	2.17567	down	noncoding	uc002crb.3	ERVK13-1	UCSC_knowngene	994	chr16	-	2710869	2723440		TAATATAATTCTGGCTGCCTTTATGGTAGTCAGTGCAGCGTCTGCAGATGCCTCTAAGGA	intergenic							50.5612	105.327	5.51639	6.63785	87.6986	34.8997	29.0852	101.245	117.491	97.2461	5.80901	5.47082	5.26934	6.24797	6.88942	6.77617
ASHGA5P044632	0.00546149	0.110288	2.38998	down	noncoding	uc003wrb.1	BC030294	UCSC_knowngene	707	chr8	+	7010238	7044422	ENST00000519726, NR_040091, NR_040092, uc003gho.3	CATCTTCATCGTTTCATTACCACCATCCAACACTATCGGGGGACCTGCCCTGATAATCAG	intergenic							148.95	345.138	7.08422	8.34122	264.52	83.1944	99.1366	397.027	321.894	316.493	7.47406	6.69635	7.08224	8.42762	8.25274	8.34329
ASHGA5P022045	0.0250239	0.219121	2.0685	down	noncoding	ENST00000547794	RP4-816N1.6	GENCODE	439	chr12	-	2914299	2921982		CAACTCTGATGATGCAGAGCTGGAAGAAACCTCAGGAATGCTTTCGATTTTGCAGATGAG	natural antisense	NM_002014	FKBP4	peptidyl-prolyl cis-trans isomerase FKBP4	+	2904107	2914587	68.305	135.845	5.94297	6.99156	122.058	41.0865	41.7702	120.098	144.997	142.44	6.31155	5.70321	5.81415	6.52647	7.16977	7.27843
ASHGA5P022045	0.0250239	0.219121	2.0685	down	noncoding	ENST00000547794	RP4-816N1.6	GENCODE	439	chr12	-	2914299	2921982		CAACTCTGATGATGCAGAGCTGGAAGAAACCTCAGGAATGCTTTCGATTTTGCAGATGAG	natural antisense	NM_018463	ITFG2	integrin-alpha FG-GAP repeat-containing protein 2	+	2921786	2934237	68.305	135.845	5.94297	6.99156	122.058	41.0865	41.7702	120.098	144.997	142.44	6.31155	5.70321	5.81415	6.52647	7.16977	7.27843
ASHGA5P000054	0.00156662	0.0651784	6.58017	down	noncoding	AK091357		RNAdb	2311	chr8	-	17082475	17084786		GTGAGCAGGTGTCTTGTATCACTGCGAAACCCATGCATAATAAAAACTTGTTCTTGAGCT	intergenic							323.119	2070.17	8.14685	10.865	611.25	219.27	138.837	1795.52	2342.01	2072.98	8.75101	8.10953	7.58001	10.655	11.0093	10.9306
ASHGA5P057217	0.00533596	0.109293	2.10432	down	noncoding	TCONS_00014720	XLOC_006810	LincRNAs identified by Cabili et al	206	chr8	+	59129760	59131635		CATCTACAAGGTTTCAGAGAGGCTCCATCTGATTGTGGATATTTTGCAAATGAATGGATT	intergenic							10.6063	21.4791	3.28923	4.36259	16.8031	6.06325	8.95261	25.5334	22.701	16.2029	3.21197	3.20516	3.45057	4.02358	4.62494	4.43924
ASHGA5P042884	0.00864393	0.131471	3.45051	down	noncoding	ENST00000437354	AC073316.1	GENCODE	982	chr7	-	3303663	3342084		ATAATTTCTTTAGCTAAGTTGGGAATGGGGTTTAAATGCGTGGGCAAATAGATCTGGCAG	intronic antisense	NM_152744	SDK1	protein sidekick-1 isoform 1	+	3341079	4308631	8.95806	29.1117	2.89629	4.6831	13.7458	5	8.12843	49.9584	15.7354	21.6413	2.91289	2.48591	3.29007	5.11506	4.1298	4.80444
[truncated: 1,871 more rows]
