# Supplementary material for: Novel cytoplasmic lncRNA IKBKBAS promotes lung adenocarcinoma metastasis by upregulating IKKβ and consequential activation of NF-κB signaling pathway
Source: Cell Death Dis. 2021 Oct 26;12(11):1004. doi: 10.1038/s41419-021-04304-4 (PMC8548314; doi:10.1038/s41419-021-04304-4)
Supplement: Supplementary file 8 — Supplementary Table 2 [file 41419_2021_4304_MOESM8_ESM.xls]

## Sheet: Volcano Plots - mRNAs
Volcano Plots Volcano Plots are useful tools for visualizing differential expression between two different conditions. They are constructed using fold-change values and P-values, and thus allow you to visulaize the relationship between fold-change (magnitude of change) and statistical significance (which takes both magnitude of change and variability into consideration). They also allow subsets o…

## Sheet: up_Cancer_vs_PreC
# Fold Change cut-off: 2.0 # P-value cut-off: 0.05 # Condition pairs: Cancer_vs_PreC # Column A: ProbeName it represents probe name. # Column B: P-value, P-value calculated from unpaired t-test. # Column C: FDR, FDR is calculated from Benjamini Hochberg FDR. # Column D: FCAbsolute, the absolute ratio (no log scale) of normalized intensities between two conditions. # Column E: Regulation, it depic…
Cancer_vs_PreC 2.0 fold up regulated mRNAs
	P-value and FDR		Fold change and Regulation		Annotations																Group--Raw Intensity		Group--Normalized Intensity		Raw Intensity						Normalized Intensity
ProbeName	p-value	FDR	Abs(FC)	Regulation	type	seqname	ccdsID	GeneSymbol	source	RNAlength	chrom	strand	txStart	txEnd	Xhyb	Sequence	EntrezID	Unigene	GO	product	group-Cancer(raw)	group-PreC(raw)	group-Cancer(normalized)	group-PreC(normalized)	[L3, Cancer](raw)	[L7, Cancer](raw)	[L8, Cancer](raw)	[C3, PreC](raw)	[L7C, PreC](raw)	[L8C, PreC](raw)	[L3, Cancer](normalized)	[L7, Cancer](normalized)	[L8, Cancer](normalized)	[C3, PreC](normalized)	[L7C, PreC](normalized)	[L8C, PreC](normalized)
ASHGA5P010874	0.0159139	0.188061	2.69014	up	protein_coding	NM_001077471	CCDS44262.1	NR1I3	RefSeq	1270	chr1	-	161199455	161208000	NM_001077470, NM_001077474, NM_001077475	TGGAGCCCGTGACCGACCTGGAGTTACCCAGAGAGATGAGATTGATCAGCTGCAAGAGGA	9970	Hs.349642	GO:0003677|GO:0003700|GO:0003713|GO:0004879|GO:0004882|GO:0004887|GO:0005634|GO:0005654|GO:0005737|GO:0005856|GO:0006367|GO:0007165|GO:0008270|GO:0010467|GO:0030521|GO:0030522|GO:0043565	nuclear receptor subfamily 1 group I member 3 isoform 5	32.6322	12.332	4.81314	3.38546	61.0826	15.9585	20.8556	23.742	7.51653	5.73749	5.26767	4.40815	4.7636	3.89067	3.09931	3.16639
ASHGA5P006058	0.0419821	0.292392	2.25086	up	protein_coding	NM_006342	CCDS3352.1	TACC3	RefSeq	2847	chr4	+	1723216	1746905		TTTTGAGAAACAGAAAGAGGTGATCGAGGGCTACCGCAAGAACGAAGAGTCACTGAAGAA	10460	Hs.104019	GO:0005737|GO:0005813	transforming acidic coiled-coil-containing protein 3	1045.23	543.419	10.1386	8.96808	947.72	1140.48	1047.48	688.597	464.184	477.477	9.40276	10.4804	10.5325	9.25035	8.75013	8.90375
ASHGA5P010679	0.00669302	0.13064	2.75875	up	protein_coding	NM_144989	CCDS41472.1	DNAH14	RefSeq	1108	chr1	+	225117362	225155626		TATCTCAAAGAGATACTTGGTCATTTGTGGAGCAGTTTATATATAAGAATCTCCTTGGGA	127602	Hs.133977	GO:0003777|GO:0005524|GO:0005737|GO:0005874|GO:0007018|GO:0030286|GO:0035085	dynein heavy chain 14, axonemal isoform 3	446.078	176.727	8.80968	7.34567	669.738	378.403	290.092	142.369	205.908	181.903	8.89193	8.88889	8.64823	6.80211	7.63311	7.6018
ASHGA5P002023	0.00200982	0.0832341	2.27818	up	protein_coding	NM_000532	CCDS3089.1	PCCB	RefSeq	1825	chr3	+	135969166	136049013		CTTCAGTCAGGATTTTACAGTTTTTGGAGGCAGTCTGTCAGGAGCACATGCCCAAAAGAT	5096	Hs.63788	GO:0004658|GO:0005524|GO:0005739|GO:0005759|GO:0006635|GO:0019626|GO:0044255|GO:0044281	propionyl-CoA carboxylase beta chain, mitochondrial isoform 1	352.689	157.94	8.41357	7.22568	572.714	275.139	210.213	172.561	143.968	157.291	8.64298	8.43298	8.16473	7.11168	7.1591	7.40627
ASHGA5P043163	0.0225124	0.218117	2.25474	up	protein_coding	NM_006682	CCDS5591.1	FGL2	RefSeq	4268	chr7	-	76822687	76829150		TCAATAGTTTGGATGGCAAATGTTCAAAGTGTCCCAGCCAAGAACAAATACAGTCACGTC	10875	Hs.520989	GO:0005102|GO:0005577|GO:0007165	fibroleukin precursor	1467.81	772.504	10.6271	9.45411	1578.62	1532.81	1291.99	587.355	853.095	877.062	10.1597	10.8935	10.828	9.01226	9.6041	9.74597
ASHGA5P008413	0.0303639	0.250432	2.505	up	protein_coding	NM_144620	CCDS766.1	LRRC39	RefSeq	1865	chr1	-	100614003	100643829	NM_001256386, NM_001256387	AGAAGAGCAGATCACCAAGTCAACGGTTCAACTACTTTACCAATCTCCATAAATACGGAT	127495	Hs.44277		leucine-rich repeat-containing protein 39 isoform 2	1013.84	474.975	10.0946	8.7698	922.977	1149.82	968.711	628.018	401.882	395.026	9.36608	10.4915	10.4263	9.11041	8.55639	8.6426
ASHGA5P034061	0.0364011	0.273181	2.1574	up	protein_coding	NM_001375	CCDS12284.1	DNASE2	RefSeq	2011	chr19	-	12986024	12992335		GTACCTACGGGCAGACCCTGCTCTGTGTGTCTTTTCCCTTCGCTCAGTTCTCGAAGATGG	1777	Hs.118243	GO:0003677|GO:0004531|GO:0005764|GO:0006259|GO:0006308|GO:0006915|GO:0030218	deoxyribonuclease-2-alpha precursor	899.742	489.486	9.92292	8.81363	873.339	915.313	910.576	637.226	425.081	406.151	9.28979	10.1579	10.321	9.13469	8.62475	8.68146
ASHGA5P019178	0.00118509	0.0678595	2.1028	up	protein_coding	NM_133510	CCDS9790.1	RAD51B	RefSeq	1579	chr14	+	68286495	68944810		GTTCTTCAAGGCCAAGAGAAGCCATAGGGATACTGTGACCTTTGTCTAGAGTTGATGGGG	5890	Hs.172587	GO:0003677|GO:0005515|GO:0005524|GO:0005634|GO:0005654|GO:0006281|GO:0006310|GO:0007131|GO:0007596|GO:0008094	DNA repair protein RAD51 homolog 2 isoform 2	60.3971	29.838	5.90357	4.83126	85.5008	47.1095	48.5809	37.2212	29.556	22.7368	5.77234	5.8983	6.04006	4.63418	4.99132	4.86828
ASHGA5P007318	0.0187913	0.201071	2.21787	up	protein_coding	NM_001220767		IKZF1	RefSeq	5926	chr7	+	50344377	50472798	NM_001220766, NM_006060	ACGCACTCCGTTGGTAAACCTCACAAATGTGGATATTGTGGCCGAAGCTATAAACAGCGA	10320	Hs.488251	GO:0003677|GO:0005634|GO:0005737|GO:0006351|GO:0006355|GO:0007049|GO:0007275|GO:0007498|GO:0008270|GO:0016568	DNA-binding protein Ikaros isoform 4	54.2174	26.8258	5.79244	4.64327	59.7244	49.0402	53.8875	38.9118	25.0314	16.5343	5.23467	5.9537	6.18896	4.70997	4.75519	4.46465
ASHGA5P014669	0.0198504	0.205779	2.23525	up	protein_coding	NM_001127617	CCDS10668.1	ALDOA	RefSeq	1630	chr16	+	30075817	30081741		GGCCTCGCCGCAGGAACTTGCTACTACCAGCACCATGCCCTACCAATATCCAGCACTGAC	226	Hs.513490	GO:0002576|GO:0003779|GO:0004332|GO:0005576|GO:0005829|GO:0005975|GO:0006000|GO:0006006|GO:0006094|GO:0006096|GO:0006096|GO:0006096|GO:0006754|GO:0006941|GO:0007015|GO:0007596|GO:0008092|GO:0008360|GO:0015629|GO:0015631|GO:0030168|GO:0030388|GO:0031093|GO:0031674|GO:0042802|GO:0044281|GO:0046716|GO:0051289|GO:0070061|GO:0070062	fructose-bisphosphate aldolase A isoform 1	826.642	437.369	9.79244	8.632	948.906	736.555	794.465	615.772	378.157	318.176	9.40422	9.85012	10.123	9.08139	8.46488	8.34973
ASHGA5P004760	0.0130269	0.170793	4.04872	up	protein_coding	NM_000758	CCDS4150.1	CSF2	RefSeq	800	chr5	+	131409484	131411863		TCCAACCCCGGAAACTTCCTGTGCAACCCAGATTATCACCTTTGAAAGTTTCAAAGAGAA	1437	Hs.1349	GO:0001892|GO:0005125|GO:0005129|GO:0005515|GO:0005576|GO:0005615|GO:0006955|GO:0008083|GO:0008284|GO:0010628|GO:0010744|GO:0032747|GO:0042045|GO:0042523|GO:0043011|GO:0043066|GO:0045740|GO:0045918|GO:0071803|GO:0097028	granulocyte-macrophage colony-stimulating factor precursor	1060.51	329.671	10.1709	8.15339	1120.51	1091.48	969.532	560.761	232.979	195.274	9.65598	10.428	10.4286	8.945	7.81441	7.70077
ASHGA5P005515	0.0311018	0.25278	3.48663	up	protein_coding	NM_005409	CCDS3574.1	CXCL11	RefSeq	1610	chr4	-	76954839	76957350		TTGTGTGCTACAGTTGTTCAAGGCTTCCCCATGTTCAAAAGAGGACGCTGTCTTTGCATA	6373	Hs.632592	GO:0005576|GO:0005615|GO:0006935|GO:0006954|GO:0006955|GO:0007165|GO:0007267|GO:0008009	C-X-C motif chemokine 11 precursor	418.146	143.666	8.79128	6.98945	422.78	440.385	391.273	93.1736	147.137	190.687	8.18251	9.10071	9.09063	6.10911	7.18953	7.66971
ASHGA5P051822	0.00953609	0.150887	2.51917	up	protein_coding	NM_134470	CCDS46982.1	IL1RAP	RefSeq	2114	chr3	+	190231839	190348073	NM_001167930	AAGCAGAAAGGTAATAGATGCGGTCAGTGATGAATCTCTCAGCTCCAAATTAACATTGTG	3556	Hs.478673	GO:0004871|GO:0004908|GO:0005576|GO:0005622|GO:0005886|GO:0005887|GO:0006461|GO:0006954|GO:0006955|GO:0042094|GO:0045087	interleukin-1 receptor accessory protein isoform 2 precursor	298.17	131.696	8.28594	6.95299	351.779	294.564	248.167	121.173	136.088	137.826	7.90729	8.5319	8.41862	6.53999	7.08196	7.23701
ASHGA5P054289	0.000352162	0.0426554	3.17371	up	protein_coding	NM_021777	CCDS47830.1	ADAM28	RefSeq	2108	chr8	+	24151579	24193612		TGGGGACCAGGTAGGAGGACAAATCCTTTCCCCTGTGCATGTGCGAAGGAAAATCATTTC	10863	Hs.174030	GO:0004222|GO:0005576|GO:0005886|GO:0006508|GO:0007283|GO:0008237|GO:0008270|GO:0016021	disintegrin and metalloproteinase domain-containing protein 28 isoform 3 preproprotein	235.192	79.0359	7.89429	6.22812	328.89	165.017	211.668	102.707	69.1365	65.2646	7.81098	7.69674	8.17514	6.27245	6.16622	6.24569
ASHGA5P003982	0.0158685	0.188061	2.40762	up	protein_coding	ENST00000281806	CCDS5044.1	MCHR2	GENCODE	2368	chr6	-	100367785	100442099		GAGCACCCAGCTTTAATCCCTGGAAAGTCCACGAACAATGAATCCATTTCATGCATCTTG	84539	Hs.591342	GO:0007186|GO:0016021|GO:0005886|GO:0004930	melanin-concentrating hormone receptor 2 [Source:HGNC Symbol;Acc:20867]	52.4485	21.8077	5.64756	4.37995	76.5229	50.2245	30.5982	23.5518	24.1484	17.723	5.60685	5.98746	5.34838	3.87801	4.70858	4.55326
ASHGA5P018027	0.00943094	0.150181	2.55122	up	protein_coding	NM_001048174	CCDS41322.1	MUTYH	RefSeq	1710	chr1	-	45794913	45805629		TGGGCCGCGGGCCATCATGAGGAAGCCACGAGCAGCCGTGGGAAGTGGTCACAGGAAGCA	4595	Hs.271353	GO:0004519|GO:0005515|GO:0005634|GO:0005654|GO:0005739|GO:0006281|GO:0006284|GO:0006285|GO:0006298|GO:0016798|GO:0032405|GO:0032406|GO:0032407|GO:0032408|GO:0045007|GO:0046872|GO:0051539	A/G-specific adenine DNA glycosylase isoform 4	20.6255	9.80371	4.30871	2.95753	28.6746	18.6303	14.5717	16.9573	7.45381	5	4.0932	4.61958	4.21337	3.29358	3.08788	2.49113
ASHGA5P014305	0.000524915	0.0509168	11.0886	up	protein_coding	NM_000509	CCDS47153.1	FGG	RefSeq	1665	chr4	-	155525285	155533902		AGCCAAACAGGCTGGAGACGTTTAAAAGACCGTTTCAAAAGAGATTTACTTTTTTAAAGG	2266	Hs.546255	GO:0002576|GO:0005102|GO:0005576|GO:0005577|GO:0005615|GO:0005886|GO:0005938|GO:0007165|GO:0007596|GO:0009897|GO:0030168|GO:0030674|GO:0031091|GO:0031093|GO:0043499|GO:0051258|GO:0051592	fibrinogen gamma chain isoform gamma-A precursor	1585.62	151.867	10.6056	7.13459	2714.15	1106.59	936.123	124.487	171.192	159.92	11.0074	10.446	10.3633	6.58599	7.38942	7.42836
ASHGA5P004006	0.0455968	0.303774	2.81429	up	protein_coding	ENST00000282326	CCDS12969.1	ZSCAN1	GENCODE	2054	chr19	+	58545433	58565999		AGTCCAAGGTCCCAGAAAGAACCATCGCAGGCGTCTGAGCTGATTCTGGATGCAGTGGCA	284312	Hs.643437	GO:0006351|GO:0006355|GO:0016032|GO:0005634|GO:0005622|GO:0003677|GO:0003700|GO:0008270	zinc finger and SCAN domain containing 1 [Source:HGNC Symbol;Acc:23712]	29.06	14.1294	4.79613	3.30335	44.6428	19.7545	22.7827	29.5353	7.85291	5	4.78953	4.69987	4.89898	4.26486	3.15408	2.49113
ASHGA5P010920	0.0202152	0.207013	2.20997	up	protein_coding	NM_030893	CCDS41417.1	CD1E	RefSeq	2117	chr1	+	158323485	158327343	NM_001042583, NM_001042584, NM_001042585	TTTCAGCTTGAATACCCCTTCGAGATCCAGATATTAGCTGGCTGTAGAATGAATGCCCCA	913	Hs.249217	GO:0000139|GO:0005769|GO:0005770|GO:0005887|GO:0006955|GO:0019882|GO:0043202	T-cell surface glycoprotein CD1e, membrane-associated isoform a precursor	34.4614	15.055	4.97608	3.83206	58.5089	23.8532	21.0221	16.8752	16.7236	11.5661	5.20276	4.94903	4.77646	3.2848	4.21016	4.00121
ASHGA5P008811	0.0282367	0.242106	2.57206	up	protein_coding	NM_001128853	CCDS47665.1	SRRT	RefSeq	3020	chr7	+	100472700	100486285	NM_001128852, NM_001128854, NM_015908	AAGGAAGACGGCAAGCAGGCTGAGAATGACAGTTCTAATGATGACAAAACAAAGAAGTCG	51593	Hs.111801	GO:0003677|GO:0005515|GO:0005654|GO:0005737|GO:0006351|GO:0006355|GO:0008283|GO:0031053|GO:0046685|GO:0097150	serrate RNA effector molecule homolog isoform d	48.8507	21.8193	5.55998	4.19705	74.449	36.1685	35.9346	35.5682	22.9568	6.93294	5.56944	5.52165	5.58885	4.56108	4.64136	3.38873
ASHGA5P052155	0.00636815	0.12761	2.51853	up	protein_coding	NM_002199	CCDS3835.1	IRF2	RefSeq	2302	chr4	-	185308875	185395726		ATATTGAAGGCAAACAGTACCTCAGCAACATGGGGACTCGAGGCTCCTACCTGCTGCCCG	3660	Hs.654566	GO:0000122|GO:0000975|GO:0003677|GO:0003700|GO:0005515|GO:0005634|GO:0005654|GO:0005730|GO:0005829|GO:0005925|GO:0006351|GO:0006355|GO:0007596|GO:0008283|GO:0019221|GO:0060333|GO:0060337	interferon regulatory factor 2	363.377	161.205	8.57939	7.24681	399.432	363.557	327.141	205.147	149.31	129.157	8.08932	8.83714	8.81171	7.38064	7.20777	7.15202
ASHGA5P052383	0.00463618	0.114188	2.85331	up	protein_coding	NM_130809	CCDS4143.1	PRRC1	RefSeq	4700	chr5	+	126853308	126890780		AGATGATCTACAGTGCAGCCAGAGCGATAGCGGGCATGTATAAACAGCGCCTGCCACCCA	133619	Hs.483259	GO:0005794	protein PRRC1	457.165	179.949	8.91865	7.40601	511.967	473.926	385.601	182.752	165.161	191.936	8.48011	9.21408	9.06175	7.20204	7.33801	7.67799
ASHGA5P029507	0.0100728	0.153053	3.21136	up	protein_coding	ENST00000307169	CCDS9657.1	INSM2	GENCODE	3013	chr14	+	36003247	36006260		CCTGACAGAAAGCCCGTATTTGTAAGATGCTTACCACCAAATAAATGTACATAGACTGTG	84684	Hs.62813	GO:0006351|GO:0006355|GO:0005634|GO:0005737|GO:0005622|GO:0003677|GO:0008270	insulinoma-associated 2 [Source:HGNC Symbol;Acc:17539]	80.1167	27.7801	6.27132	4.58814	122.557	66.4369	51.356	42.8698	30.0087	10.4618	6.31831	6.37705	6.11861	4.87216	5.01515	3.87711
ASHGA5P055614	0.000304992	0.041054	3.61754	up	protein_coding	NM_170665	CCDS9144.1	ATP2A2	RefSeq	8329	chr12	+	110719031	110788897		ACCTGGAACCTGGTAAAGAGTGTGTGCAGCCTGCCACCAAATCCTGCTCGTTCTCGGCAT	488	Hs.506759	GO:0002026|GO:0005388|GO:0005509|GO:0005524|GO:0005789|GO:0005789|GO:0005887|GO:0006754|GO:0006810|GO:0006874|GO:0006984|GO:0007155|GO:0007596|GO:0008022|GO:0008544|GO:0016020|GO:0016529|GO:0031095|GO:0031775|GO:0033017|GO:0034220|GO:0043231|GO:0043234|GO:0043434|GO:0044548|GO:0045822|GO:0055085|GO:0070296	sarcoplasmic/endoplasmic reticulum calcium ATPase 2 isoform b	2927.49	943.412	11.6238	9.76884	3423.81	2894.77	2463.89	1074.93	921.273	834.031	11.3524	11.7979	11.7213	9.92545	9.70692	9.67416
ASHGA5P047883	0.037179	0.275752	2.38112	up	protein_coding	NM_006284	CCDS7769.1	TAF10	RefSeq	834	chr11	-	6632047	6633475		CGAGCGGAAGCGGAAGCGGCTCTGTTCGCCGCCTCTCCCACCGGCCCGATGAGCTGCAGC	6881	Hs.5158	GO:0000125|GO:0003700|GO:0003713|GO:0004402|GO:0005515|GO:0005515|GO:0005634|GO:0005654|GO:0005669|GO:0005737|GO:0006352|GO:0006366|GO:0006366|GO:0006367|GO:0006367|GO:0006367|GO:0006368|GO:0010467|GO:0016032|GO:0016578|GO:0019899|GO:0030331|GO:0030914|GO:0033276|GO:0043966|GO:0048471|GO:0051260|GO:0070063	transcription initiation factor TFIID subunit 10	335.784	159.758	8.46439	7.21275	327.486	285.343	394.523	224.708	138.015	116.551	7.80416	8.48599	9.10302	7.52578	7.10137	7.01109
ASHGA5P016009	0.00108928	0.0668643	2.53128	up	protein_coding	NM_003313	CCDS6408.1	TSTA3	RefSeq	1363	chr8	-	144694787	144699732		AATGAAGTGGAGCCCATCATCCTCTCCGTGGGCGAGGAAGATGAGGTCTCCATCAAGGAG	7264	Hs.404119	GO:0000166|GO:0005737|GO:0007159|GO:0009055|GO:0016853|GO:0019673|GO:0042351|GO:0042351|GO:0042351|GO:0042356|GO:0050577|GO:0050662	GDP-L-fucose synthase	253.739	100.205	7.91409	6.57423	427.31	163.854	170.052	130.189	87.126	83.3015	8.19885	7.68466	7.85877	6.66001	6.48601	6.57666
ASHGA5P002216	0.000207989	0.0380748	50.1862	up	protein_coding	NM_003465	CCDS1436.1	CHIT1	RefSeq	2325	chr1	-	203185206	203198860	NM_001256125, NR_045785	AGAGCTTCAAAACCAAGGTCAGCTATCTGAAGCAGAAGGGACTGGGCGGGGCCATGGTCT	1118	Hs.201688	GO:0000272|GO:0004568|GO:0005615|GO:0005615|GO:0005764|GO:0006032|GO:0006032|GO:0006955|GO:0008061|GO:0008843|GO:0009617|GO:0043169	chitotriosidase-1 isoform 1 precursor	2768.7	53.0894	11.3027	5.65349	5246.56	1624.45	1435.08	48.3469	58.5128	52.4085	11.9513	10.9793	10.9775	5.06558	5.93317	5.96171
ASHGA5P020017	0.0168614	0.192517	2.27043	up	protein_coding	NM_001161521	CCDS54815.1	KLHL2	RefSeq	3014	chr4	+	166131170	166244308	ENST00000538127	TTAAAGTGCCTTATGGTATGGTTGGAAGCACGGCCCCAGATTCTCTTTGTATGCACAAAG	11275	Hs.388668	GO:0003779|GO:0005215|GO:0005515|GO:0005737|GO:0005856|GO:0006886|GO:0015629	kelch-like protein 2 isoform 2	25.6462	11.5387	4.59288	3.40992	39.0806	13.6952	24.1629	16.1144	12.4392	6.06263	4.5843	4.2066	4.98774	3.19806	3.80435	3.22735
ASHGA5P006751	0.004984	0.117329	5.45002	up	protein_coding	NM_001071	CCDS11821.1	TYMS	RefSeq	1603	chr18	+	657603	673499		ATGGAATCAGATTATTCAGGACAGGGAGTTGACCAACTGCAAAGAGTGATTGACACCATC	7298	Hs.369762	GO:0000082|GO:0000083|GO:0000278|GO:0004799|GO:0005634|GO:0005654|GO:0005737|GO:0005739|GO:0005743|GO:0005759|GO:0005829|GO:0006139|GO:0006206|GO:0006231|GO:0006235|GO:0006260|GO:0006281|GO:0009157|GO:0044281|GO:0046134|GO:0046683|GO:0048015|GO:0055086	thymidylate synthase	965.189	210.983	9.9933	7.54703	1266.19	860.991	768.387	133.367	241.485	258.099	9.83423	10.0694	10.0762	6.69755	7.86341	8.08015
ASHGA5P012956	0.0148442	0.183986	4.52469	up	protein_coding	NM_001005340	CCDS34610.1	GPNMB	RefSeq	2775	chr7	+	23286315	23314729		CCTTCTTTAGCAACTACTCTAAAATCTTATGATTCAAACACCCCAGGACCTGCTGGTGAC	10457	Hs.190495	GO:0005178|GO:0005887|GO:0007155|GO:0008201|GO:0008285|GO:0016021|GO:0042470	transmembrane glycoprotein NMB isoform a precursor	1293.75	321.018	10.4085	8.23068	921.319	1589.75	1370.17	309.573	343.308	310.173	9.36415	10.9441	10.9173	8.03809	8.33922	8.31473
ASHGA5P055830	0.00226278	0.088453	2.07526	up	protein_coding	NM_006260	CCDS9479.1	DNAJC3	RefSeq	5598	chr13	+	96329392	96447243		ATTTAGATTTAAATTCCACTTCAATTAAACCAACTGTTTTTCTGCTCTTCTTAATTTTTT	5611	Hs.59214	GO:0004860|GO:0005737|GO:0005788|GO:0006457|GO:0006469|GO:0006987|GO:0009615|GO:0030968|GO:0031072|GO:0031205|GO:0051082|GO:0051087|GO:0051603|GO:0051787	dnaJ homolog subfamily C member 3 precursor	799.752	434.638	9.71202	8.65873	1038.69	759.907	600.66	400.313	468.568	435.031	9.5347	9.89624	9.70513	8.43867	8.76164	8.77588
ASHGA5P022061	0.0149116	0.184309	2.80437	up	protein_coding	NM_001032283	CCDS31879.1	TMPO	RefSeq	4186	chr12	+	98909350	98944157		AAGGAAAAGGGTGGAAACTTCAGAACATTTTCGTATAGATGGTCCAGTAATTTCAGAGAG	7112	Hs.11355	GO:0000785|GO:0003677|GO:0005515|GO:0005521|GO:0005634|GO:0005634|GO:0005635|GO:0005635|GO:0005637|GO:0016021	thymopoietin isoform beta	105.9	40.5305	6.74747	5.2598	136.57	96.8209	84.3083	36.1484	45.6461	39.7972	6.48096	6.91973	6.84173	4.58541	5.59398	5.6
ASHGA5P011147	0.000192855	0.0379672	4.47493	up	protein_coding	NM_004419	CCDS7566.1	DUSP5	RefSeq	2545	chr10	+	112257624	112271302		TTCCTCAAAGGGGGATATGAGACTTTCTACTCGGAATATCCTGAGTGTTGCGTGGATGTA	1847	Hs.2128	GO:0000188|GO:0001706|GO:0004725|GO:0005654|GO:0006470|GO:0017017|GO:0035335|GO:0045892	dual specificity protein phosphatase 5	97.2649	20.9877	6.48714	4.32527	167.303	65.87	58.622	28.5257	18.2164	16.2209	6.7851	6.36533	6.31098	4.20726	4.32726	4.44129
ASHGA5P048746	0.0189109	0.201674	5.31744	up	protein_coding	NM_152304	CCDS325.1	RAB42	RefSeq	1099	chr1	+	28918711	28921088	NM_001193532	CCAGTGTTGACTCTAGGAGAGAAAGGGTTAAAGCAGTCCCAGCCTTAGCCCACCTGGTGG	115273	Hs.652321	GO:0005525|GO:0007264|GO:0016020	putative Ras-related protein Rab-42 isoform 2	947.581	193.354	9.92059	7.50986	578.379	1151.62	1112.75	226.903	187.761	165.397	8.65816	10.4929	10.6107	7.54388	7.51035	7.47533
ASHGA5P005681	0.00391034	0.107048	2.76676	up	protein_coding	NM_138621	CCDS2089.1	BCL2L11	RefSeq	5106	chr2	+	111878490	111926022	NM_001204106, NM_006538, NM_138624, NM_138625	TGCAAGGAGGGTATTTTTGAATAATTACCAAGCAGCCGAAGACCACCCACGAATGGTTAT	10018	Hs.469658	GO:0001701|GO:0001782|GO:0001783|GO:0001822|GO:0002262|GO:0005515|GO:0005741|GO:0005829|GO:0005829|GO:0005874|GO:0005886|GO:0006915|GO:0006917|GO:0006917|GO:0006919|GO:0007160|GO:0007283|GO:0008017|GO:0008017|GO:0008584|GO:0008624|GO:0008633|GO:0012505|GO:0030879|GO:0032464|GO:0035148|GO:0042475|GO:0043029|GO:0043065|GO:0043525|GO:0043583|GO:0045787|GO:0046620|GO:0048011|GO:0048066|GO:0048070|GO:…	bcl-2-like protein 11 isoform 1	222.337	87.633	7.8569	6.3887	250.404	221.205	195.402	101.85	83.8713	77.1773	7.386	8.124	8.0607	6.25854	6.43604	6.47152
ASHGA5P056124	0.0280361	0.2415	4.66471	up	protein_coding	NM_024037	CCDS266.1	AUNIP	RefSeq	2061	chr1	-	26160496	26185848		GGACTCTGAAGGTAATCAAGTTATCAGACACCAATTCTAAATGTTTGAAGCTTTGTTTCT	79000	Hs.725400	GO:0000922|GO:0005515|GO:0005813|GO:0007051	uncharacterized protein C1orf135	39.6151	7.82774	5.28531	3.06352	28.7031	46.0149	44.1275	7.95094	7.95524	7.57704	4.0952	5.864	5.89672	2.52789	3.16999	3.49268
ASHGA5P016816	0.00238869	0.0900196	2.39164	up	protein_coding	NM_001195035	CCDS53441.1	MR1	RefSeq	7479	chr1	+	181002560	181031074		CAAAGAACAGAGCAAAATGGAGCCATCTACCTTCCAACACCAGATCGATGATTGCAGATC	3140	Hs.13500	GO:0002474|GO:0005576|GO:0005783|GO:0006955|GO:0016021|GO:0032393|GO:0042612	major histocompatibility complex class I-related gene protein isoform 4 precursor	1318.78	585.735	10.3471	9.08913	2200.6	859.17	896.569	644.522	563.613	549.069	10.6832	10.0663	10.2918	9.15121	9.0249	9.09127
ASHGA5P002847	0.0487469	0.314601	3.83928	up	protein_coding	ENST00000262888	CCDS12630.1	KCNN4	GENCODE	2240	chr19	-	44270684	44285409		AAGCACGTGCACAACTTCATGATGGATATCCAGTATACCAAAGAGATGAAGGAGTCCGCT	3783	Hs.10082	GO:0006813|GO:0006816|GO:0007268|GO:0006952|GO:0050714|GO:0006884|GO:0050862|GO:0045332|GO:0030322|GO:0046541|GO:0071805|GO:0016021|GO:0005886|GO:0008076|GO:0005516|GO:0019903|GO:0016286|GO:0015269|GO:0005267	potassium intermediate/small conductance calcium-activated channel, subfamily N, member 4 [Source:HGNC Symbol;Acc:6293]	185.89	42.623	7.1777	5.23687	392.792	94.1151	70.7641	32.623	31.3962	63.8498	8.06812	6.88168	6.5833	4.4213	5.07518	6.21412
ASHGA5P001517	0.0319348	0.256016	2.22784	up	protein_coding	NM_000945	CCDS46310.1	PPP3R1	RefSeq	3111	chr2	-	68405988	68479651		CCGACCCGCCGAGCAAAATGGGAAATGAGGCAAGTTATCCTTTGGAAATGTGCTCACACT	5534	Hs.280604	GO:0004723|GO:0005509|GO:0005516|GO:0005829|GO:0005955|GO:0006915|GO:0008633	calcineurin subunit B type 1	112.442	48.3694	6.59781	5.44216	211.256	74.1188	51.9527	80.0118	34.6867	30.4098	7.12988	6.52932	6.13422	5.86185	5.21622	5.24842
ASHGA5P002375	0.0111305	0.159384	2.58411	up	protein_coding	NM_002076	CCDS8970.1	GNS	RefSeq	5144	chr12	-	65107221	65153226		CGGCGGCATGACACCGCTAAAGAAAACCAAAGCTCTCATCGGAGAGATGGGGATGACTTT	2799	Hs.334534	GO:0005515|GO:0005975|GO:0006027|GO:0008449|GO:0008484|GO:0030203|GO:0042339|GO:0042340|GO:0043202|GO:0044281|GO:0046872	N-acetylglucosamine-6-sulfatase precursor	15.6836	6.99937	3.90668	2.53701	20.2581	9.41083	17.3818	10.9981	5	5	3.51615	3.7175	4.48638	2.69683	2.42307	2.49113
ASHGA5P013687	0.00134529	0.0707861	3.11043	up	protein_coding	NM_199170	CCDS13464.1	PMEPA1	RefSeq	4580	chr20	-	56223447	56285670		GCGAAACCAGCGGAGCTGGAGTTTGTTCAGATCATCATCATCGTGGTGGTGATGATGGTG	56937	Hs.517155	GO:0005886|GO:0007179|GO:0016021|GO:0030512|GO:0030521|GO:0031901|GO:0050699	transmembrane prostate androgen-induced protein isoform c precursor	53.0394	16.4308	5.59651	3.95939	91.8925	33.4682	33.7577	21.4352	16.97	10.8871	5.87932	5.41301	5.49719	3.72333	4.22955	3.92531
ASHGA5P018024	0.027304	0.238636	2.76584	up	protein_coding	NM_001135733	CCDS47899.1	TP53INP1	RefSeq	5666	chr8	-	95938199	95961615		ACTGATGAATTACATAGCCCAAGTAGTCCCAGGGCCAGGAAAAGCTGCTTATAAGACTCA	94241	Hs.492261	GO:0005515|GO:0005634|GO:0005776|GO:0005829|GO:0006351|GO:0006914|GO:0006915|GO:0006917|GO:0006950|GO:0007050|GO:0008285|GO:0010508|GO:0016209|GO:0016605|GO:0030336|GO:0031410|GO:0045893|GO:0048102	tumor protein p53-inducible nuclear protein 1 isoform b	34.1068	11.9184	4.97229	3.50457	56.5981	17.9594	27.763	11.9089	14.5535	9.29285	5.15377	4.5669	5.1962	2.76098	4.02126	3.73148
ASHGA5P001969	0.0166272	0.191016	2.14476	up	protein_coding	NM_022073	CCDS9646.1	EGLN3	RefSeq	2722	chr14	-	34393420	34420284		GAGGTCTAAGGCAATGGTGGCTTGCTATCCGGGAAATGGAACAGGTTATGTTCGCCACGT	112399	Hs.135507	GO:0001666|GO:0005506|GO:0005515|GO:0005634|GO:0005654|GO:0005737|GO:0005829|GO:0006915|GO:0006919|GO:0016702|GO:0018126|GO:0018401|GO:0031418|GO:0031545|GO:0033554|GO:0042127|GO:0043523|GO:0061418|GO:0071456	egl nine homolog 3	72.4356	38.3437	6.16967	5.06885	99.5715	64.5417	53.1937	67.3614	25.0559	22.614	6.00467	6.33534	6.16901	5.58693	4.75719	4.86244
ASHGA5P053084	0.0107765	0.157018	2.48352	up	protein_coding	NM_001220775		IKZF1	RefSeq	5542	chr7	+	50344377	50472798	NM_001220765, NM_001220766, NM_001220769, NM_001220773, NM_006060	TGGACAGACTAGCAAGTAACGTCGCCAAACGTAAGAGCTCTATGCCTCAGAAATTTCTTG	10320	Hs.488251	GO:0003677|GO:0005634|GO:0005737|GO:0006351|GO:0006355|GO:0007049|GO:0007275|GO:0007498|GO:0008270|GO:0016568	DNA-binding protein Ikaros isoform 12	179.096	79.2298	7.54259	6.2302	190.399	183.165	163.725	98.2274	80.3808	59.081	6.98094	7.84576	7.80105	6.19783	6.37547	6.1173
ASHGA5P016225	0.00253027	0.0923899	3.38413	up	protein_coding	NM_001136137	CCDS46191.1	RPL28	RefSeq	682	chr19	+	55897299	55899087		CGGAGATCCGAGTGAGTTTTTCTCAGGTCCTTGATTGGAACTGCCTCAGAGCCAAGGGTC	6158	Hs.652114	GO:0000184|GO:0003723|GO:0003735|GO:0005515|GO:0005737|GO:0005829|GO:0006412|GO:0006412|GO:0006413|GO:0006414|GO:0006415|GO:0006614|GO:0010467|GO:0016032|GO:0016070|GO:0016071|GO:0019058|GO:0019083|GO:0022625|GO:0044267	60S ribosomal protein L28 isoform 5	137.694	44.3968	7.16321	5.40442	155.443	137.64	120	54.0405	44.5492	34.6008	6.67733	7.44144	7.37086	5.23713	5.56019	5.41595
ASHGA5P018395	0.0362919	0.272985	5.53484	up	protein_coding	NM_001145208	CCDS47214.1	DEPDC1B	RefSeq	2330	chr5	-	59892738	59995993		AAGAGTCCAGTTTCAGAAATCCTATCCTGAAGTCTATCAAGAACGATTTCCTACACCAGA	55789	Hs.482233	GO:0005096|GO:0005829|GO:0007264|GO:0051056	DEP domain-containing protein 1B isoform 2	145.958	29.9854	7.21594	4.7474	109.112	171.125	157.636	19.6608	36.3789	33.9165	6.14574	7.7496	7.75248	3.56831	5.28134	5.39254
ASHGA5P007398	0.00689951	0.131788	2.03578	up	protein_coding	NM_178310	CCDS32505.1	SNAI3	RefSeq	1713	chr16	-	88744089	88752882		CACTCCAGCCACAGGGTCCCCAACTACCGGCGGCTGGAGACGCAGAGAGAAATCAATGGT	333929	Hs.673548	GO:0003677|GO:0003700|GO:0005507|GO:0005667|GO:0006351|GO:0008270	zinc finger protein SNAI3	13.4319	7.52874	3.60562	2.58004	22.3691	6.63122	11.2953	12.5862	5	5	3.68501	3.30273	3.82913	2.82593	2.42307	2.49113
ASHGA5P045779	0.0227464	0.219116	3.48384	up	protein_coding	ENST00000376588	CCDS6660.1	PSAT1	GENCODE	2188	chr9	+	80912058	80945009	NM_021154	CTACGAGAGTGATACTTTGCTGAAAAGTCTTTCCCCTATTGTTTATCTATTGTCAGTATT	29968	Hs.494261	GO:0044281|GO:0034641|GO:0008615|GO:0006564|GO:0008152|GO:0008652|GO:0005829|GO:0030170|GO:0004648	phosphoserine aminotransferase 1 [Source:HGNC Symbol;Acc:19129]	2026.45	650.293	11.0278	9.22715	1504.06	2664.39	1910.91	577.598	691.021	682.26	10.076	11.664	11.3435	8.98649	9.30651	9.38846
ASHGA5P010337	0.0145163	0.181874	2.66448	up	protein_coding	NM_001136554	CCDS46447.1	TLK1	RefSeq	5310	chr2	-	171847332	172087824	ENST00000442919	TTAAGTGACAAAGAATCAGAGACACCGGAGAAGAAACAATCGGAATCATCCAGGGGAAGA	9874	Hs.731668	GO:0001672|GO:0004674|GO:0004674|GO:0005524|GO:0005634|GO:0005634|GO:0006468|GO:0006886|GO:0006974|GO:0007049|GO:0016568|GO:0035556	serine/threonine-protein kinase tousled-like 1 isoform 2	22.2647	8.72814	4.28923	2.87538	39.917	10.3687	16.5085	12.1189	9.06553	5	4.61689	3.84354	4.40726	2.78254	3.35247	2.49113
ASHGA5P018185	0.0226323	0.218299	3.32867	up	protein_coding	ENST00000450318	CCDS45235.1	NUSAP1	GENCODE	2300	chr15	+	41624925	41673245	NM_001243144	TCTGCTGCTGGAAAGCTAAAACCATGGGGGCAATCTAAAGAAAATAATTATCTAAATCAA	51203	Hs.615092		nucleolar and spindle associated protein 1 [Source:HGNC Symbol;Acc:18538]	193.942	64.0964	7.65448	5.91953	179.71	214.761	187.356	57.4406	72.7193	62.1294	6.8902	8.07859	7.99464	5.33803	6.24045	6.18011
ASHGA5P031175	0.0427661	0.294304	3.06385	up	protein_coding	NM_024336	CCDS10750.1	IRX3	RefSeq	2308	chr16	-	54317211	54320378		CAAAAATAGCGACTCGGAAGATAGCTCTGAGGGCTTAGAGGACCGGCCACTACCGGTCCT	79191	Hs.499205	GO:0001656|GO:0003700|GO:0005634|GO:0005737|GO:0006351|GO:0007498|GO:0030424|GO:0043565|GO:0045665|GO:0045666|GO:0072086	iroquois-class homeodomain protein IRX-3	66.5079	27.6636	5.96758	4.35223	110.017	44.3857	45.1207	60.2691	10.9514	11.7702	6.15678	5.8152	5.93076	5.41167	3.62464	4.02039
ASHGA5P028261	0.0144664	0.181804	2.2891	up	protein_coding	NM_007076	CCDS9116.1	FICD	RefSeq	1651	chr12	+	108909050	108913380		TTGCAGCCTTAGCCCATTATAAACTCGTTTACATCCACCCTTTCATTGATGGCAACGGGA	11153	Hs.661891	GO:0005524|GO:0016021|GO:0018117|GO:0034259|GO:0070733	adenosine monophosphate-protein transferase FICD	151.809	62.8074	7.09918	5.9044	274.62	86.318	94.4889	66.2128	67.8923	54.317	7.53305	6.75235	7.01215	5.56096	6.14147	6.01077
ASHGA5P002842	0.00354513	0.10488	2.23851	up	protein_coding	ENST00000262858	CCDS14693.2	MAMLD1	GENCODE	4607	chrX	+	149613719	149682448		CCAGGAATCGGGAAAGAAGCCCTCGTGGATGGAGGAAGAAGATTTATCTTTTCTCTACAA	10046	Hs.20136	GO:0006351|GO:0006355|GO:0008584|GO:0005634|GO:0005575|GO:0003674	mastermind-like domain containing 1 [Source:HGNC Symbol;Acc:2568]	16.3129	8.36327	3.95671	2.79417	23.6939	12.8781	12.3666	12.8682	7.22162	5	3.78047	4.12452	3.96513	2.85262	3.03877	2.49113
ASHGA5P028491	0.0229027	0.219957	2.45256	up	protein_coding	NM_004734	CCDS9354.1	DCLK1	RefSeq	8463	chr13	-	36342788	36705514		TGAATTTGCCCCAGGGAGTGAGAACAATCTACACCATTGATGGGCTCAAGAAGATTTCCA	9201	Hs.507755	GO:0001764|GO:0004672|GO:0004674|GO:0005057|GO:0005524|GO:0005622|GO:0005887|GO:0006468|GO:0007399|GO:0007417|GO:0009615|GO:0016197|GO:0021952|GO:0030900|GO:0035556|GO:0048675|GO:0048813	serine/threonine-protein kinase DCLK1 isoform 1	47.5226	18.2973	5.38895	4.09466	86.6443	28.1305	27.7928	19.9571	22.7458	12.189	5.79361	5.17512	5.19811	3.59611	4.62669	4.06118
ASHGA5P001301	0.0140838	0.179162	3.42862	up	protein_coding	NM_052964	CCDS47024.1	CLNK	RefSeq	1710	chr4	-	10491837	10686386		ACTCAAGAGATTCCACTTGCCATTAGCAGTTCTTCATTCACGACAAGCAACCACAGTGTG	116449	Hs.678910	GO:0005070|GO:0005622|GO:0006955|GO:0007169|GO:0035556	cytokine-dependent hematopoietic cell linker	33.622	9.72986	5.06945	3.29182	43.045	28.5156	29.3053	9.2129	8.7997	11.177	4.73101	5.19394	5.2834	2.60482	3.31205	3.95859
ASHGA5P001245	0.00520655	0.118408	4.33617	up	protein_coding	NM_002983	CCDS11307.1	CCL3	RefSeq	813	chr17	-	34415602	34417506		ACCAGTTCTCTGCATCACTTGCTGCTGACACGCCGACCGCCTGCTGCTTCAGCTACACCT	6348	Hs.514107	GO:0000165|GO:0000165|GO:0001649|GO:0001775|GO:0002548|GO:0002548|GO:0004672|GO:0004698|GO:0005515|GO:0005576|GO:0005576|GO:0005615|GO:0005622|GO:0005737|GO:0005829|GO:0006468|GO:0006816|GO:0006874|GO:0006887|GO:0006935|GO:0006954|GO:0007010|GO:0007267|GO:0007610|GO:0008009|GO:0008360|GO:0009636|GO:0010628|GO:0010629|GO:0010818|GO:0014808|GO:0016004|GO:0016301|GO:0016310|GO:0019722|GO:0023052|GO:…	C-C motif chemokine 3 precursor	2075.27	544.236	11.1028	8.98639	1772.65	2283.62	2169.54	569.677	557.694	505.337	10.34	11.4431	11.5253	8.96874	9.01186	8.97855
ASHGA5P040456	0.0149627	0.184839	6.00304	up	protein_coding	NM_018369	CCDS3977.1	DEPDC1B	RefSeq	2516	chr5	-	59892738	59995993		TGGAGGAAGTCATAACAGATGCCAAACTCTCCAACAAAGAGAAAAAGAAGAAACTGAAGC	55789	Hs.482233	GO:0005096|GO:0005829|GO:0007264|GO:0051056	DEP domain-containing protein 1B isoform 1	79.93	14.4032	6.34664	3.76094	68.4634	92.1546	79.1721	13.3736	14.7502	15.0858	5.44012	6.85103	6.74876	2.89929	4.04126	4.34228
ASHGA5P029474	0.00113181	0.0673349	3.13113	up	protein_coding	NM_174913	CCDS9624.1	NOP9	RefSeq	2047	chr14	+	24769097	24774374		TTACAGGTTTTACACCGCAAACTTCCCCAGTTTTGCGCTCATCTCTGCAATGCTGTGATT	161424		GO:0003674|GO:0003723|GO:0005575|GO:0008150	pumilio domain-containing protein C14orf21	21.3607	8.06352	4.27398	2.6273	36.4532	13.6361	13.9929	14.1906	5	5	4.46876	4.20006	4.15312	2.9677	2.42307	2.49113
ASHGA5P046056	0.0303299	0.250337	2.09338	up	protein_coding	NM_021138	CCDS7013.1	TRAF2	RefSeq	2298	chr9	+	139780964	139821067		AAGAAGACGGCCACTTTTGAGAACATTGTCTGCGTCCTGAACCGGGAGGTGGAGAGGGTG	7186	Hs.522506	GO:0002726|GO:0004842|GO:0004871|GO:0005164|GO:0005174|GO:0005515|GO:0005737|GO:0005829|GO:0005938|GO:0006461|GO:0006915|GO:0006919|GO:0007165|GO:0007250|GO:0008270|GO:0008624|GO:0008633|GO:0009898|GO:0019899|GO:0030163|GO:0031435|GO:0031625|GO:0031996|GO:0032743|GO:0033209|GO:0034351|GO:0035631|GO:0042802|GO:0042981|GO:0043507|GO:0043623|GO:0045087|GO:0045121|GO:0046625|GO:0050870|GO:0051023|GO:…	TNF receptor-associated factor 2	75.5092	39.7173	6.16765	5.10181	121.148	47.8464	57.5335	69.3008	31.5221	18.3291	6.29923	5.92019	6.28352	5.63185	5.07956	4.59403
ASHGA5P002539	0.00266846	0.0941985	5.43804	up	protein_coding	NM_000771	CCDS7437.1	CYP2C9	RefSeq	1876	chr10	+	96698414	96749148		AATGGAGAAGGAAAAGCACAACCAACCATCTGAATTTACTATTGAAAGCTTGGAAAACAC	1559	Hs.282624	GO:0004497|GO:0004497|GO:0005506|GO:0005783|GO:0005789|GO:0006805|GO:0008144|GO:0008202|GO:0008395|GO:0009055|GO:0016098|GO:0016491|GO:0017144|GO:0017144|GO:0018675|GO:0018676|GO:0019627|GO:0020037|GO:0032787|GO:0034875|GO:0042737|GO:0042738|GO:0043231|GO:0043231|GO:0043603|GO:0044281|GO:0052741|GO:0055114|GO:0070989	cytochrome P450 2C9 precursor	193.043	32.1235	7.38327	4.94018	371.893	112.339	94.898	37.0536	27.4236	31.8932	7.99656	7.13435	7.01889	4.62616	4.88128	5.3131
ASHGA5P011124	0.00794989	0.140724	2.78701	up	protein_coding	NM_001767	CCDS889.1	CD2	RefSeq	1595	chr1	+	117297085	117311851		TTCTATATCACCAAAAGGAAAAAACAGAGGAGTCGGAGAAATGATGAGGAGCTGGAGACA	914	Hs.523500	GO:0001766|GO:0004872|GO:0005515|GO:0005576|GO:0005886|GO:0005887|GO:0006917|GO:0007166|GO:0007596|GO:0009897|GO:0009898|GO:0016337|GO:0030101|GO:0030887|GO:0042110|GO:0042803|GO:0043499|GO:0045580|GO:0046658|GO:0050900	T-cell surface antigen CD2 precursor	1459.38	625.876	10.6162	9.13743	1827.99	1275.79	1274.38	442.253	718.873	716.501	10.3886	10.6518	10.808	8.59088	9.36148	9.45994
ASHGA5P007624	0.0246399	0.227061	4.76806	up	protein_coding	NM_181799	CCDS13371.1	UBE2C	RefSeq	766	chr20	+	44441254	44445596		AGCTTACTCTGCAACTGTTTCTCCAAATGCCAGAACCCAACATTGATAGTCCCTTGAACA	11065	Hs.93002	GO:0000075|GO:0000278|GO:0004842|GO:0004842|GO:0005515|GO:0005524|GO:0005654|GO:0005680|GO:0005829|GO:0006511|GO:0007049|GO:0007051|GO:0007067|GO:0007094|GO:0008054|GO:0010458|GO:0010994|GO:0016567|GO:0031145|GO:0031145|GO:0031536|GO:0048015|GO:0051301|GO:0051436|GO:0051437|GO:0051439|GO:0051488|GO:0070936|GO:0070979	ubiquitin-conjugating enzyme E2 C isoform 2	91.381	19.9347	6.50946	4.25606	62.4695	106.631	105.043	22.997	20.858	15.949	5.29839	7.05956	7.17044	3.83956	4.51181	4.41681
ASHGA5P017464	7.35801e-05	0.0322454	2.4146	up	protein_coding	NM_001135911	CCDS46690.1	PIK3IP1	RefSeq	2399	chr22	-	31677578	31688520		AAAGGACCTGGGAACTCTGGGGGGAAGGATTTGAAAGAACAGCATGATCAGAAAGTATGT	113791	Hs.26670	GO:0014067|GO:0016021|GO:0036313|GO:0043553|GO:0043553	phosphoinositide-3-kinase-interacting protein 1 isoform 2 precursor	198.048	86.7793	7.64379	6.37201	279.115	162.491	152.538	101.456	82.8854	75.9965	7.55502	7.67278	7.70357	6.25203	6.41618	6.44781
ASHGA5P007228	0.000546964	0.0516987	3.96922	up	protein_coding	NM_080646	CCDS13766.1	TBX1	RefSeq	1482	chr22	+	19744225	19767068		ACGGAGAAAGGTGGACATGTCCTGAAGGACAAGGAAGTGAAAGCTGAGACGTCTAGGAAC	6899	Hs.173984	GO:0001525|GO:0001568|GO:0001708|GO:0001755|GO:0001934|GO:0001945|GO:0001974|GO:0002053|GO:0003007|GO:0003148|GO:0003151|GO:0003677|GO:0003700|GO:0005634|GO:0006351|GO:0006357|GO:0006357|GO:0007368|GO:0007389|GO:0007498|GO:0007507|GO:0007517|GO:0007605|GO:0008283|GO:0008284|GO:0009952|GO:0021644|GO:0030855|GO:0030878|GO:0035176|GO:0035909|GO:0042471|GO:0042472|GO:0042473|GO:0042474|GO:0042475|GO:…	T-box transcription factor TBX1 isoform A	25.0258	7.97578	4.60922	2.62036	34.8192	20.6806	19.5775	13.9273	5	5	4.39749	4.76277	4.66739	2.94689	2.42307	2.49113
ASHGA5P006647	0.011927	0.16395	2.64831	up	protein_coding	NM_001242366		SLC46A1	RefSeq	6423	chr17	-	26721660	26733230	NM_080669	TTCTGATTGGGATGCTGGAAAAGGCTGATCCTCACCTCGAGTTCCAGCAGTTTCCCCAGA	113235	Hs.731770	GO:0005542|GO:0005737|GO:0005886|GO:0006766|GO:0006767|GO:0006879|GO:0008517|GO:0015232|GO:0015884|GO:0016021|GO:0016324|GO:0044281|GO:0046655|GO:0055085	proton-coupled folate transporter isoform 2	136.208	56.0753	7.14724	5.74217	151.654	134.486	122.484	58.1489	60.1624	49.9147	6.63605	7.40627	7.39941	5.35519	5.97033	5.90098
ASHGA5P046986	0.0282004	0.241981	12.615	up	protein_coding	NM_144590	CCDS7390.1	ANKRD22	RefSeq	3993	chr10	-	90579658	90611732		AATGAGGCTCTTGTACGAATGCTACTTGATGCTGGCGTCGAAGTTAATGCTACAGATTGT	118932	Hs.217484		ankyrin repeat domain-containing protein 22	1954.65	247.073	10.9761	7.31899	2857.62	1792.56	1213.79	51.4215	346.673	343.124	11.086	11.1014	10.7408	5.15832	8.34867	8.45
ASHGA5P008576	0.0388799	0.281627	2.34969	up	protein_coding	NM_201284	CCDS5515.1	EGFR	RefSeq	2865	chr7	+	55086724	55238738		GCACCTACGGGCCAGGAAATGAGAGTCTCAAAGCCATGTTATTCTGCCTTTTTAAACTAT	1956	Hs.488293	GO:0000139|GO:0000165|GO:0000186|GO:0001503|GO:0001892|GO:0001942|GO:0003690|GO:0004709|GO:0004713|GO:0004713|GO:0004713|GO:0004714|GO:0004716|GO:0004888|GO:0005006|GO:0005006|GO:0005515|GO:0005524|GO:0005615|GO:0005634|GO:0005737|GO:0005768|GO:0005789|GO:0005886|GO:0005886|GO:0006950|GO:0007165|GO:0007165|GO:0007166|GO:0007173|GO:0007173|GO:0007202|GO:0007411|GO:0007435|GO:0008283|GO:0008284|GO:…	epidermal growth factor receptor isoform d precursor	17.7006	7.25588	3.78632	2.55384	36.602	5.56344	10.9365	11.7676	5	5	4.4751	3.10703	3.77683	2.74734	2.42307	2.49113
ASHGA5P006205	0.0310713	0.252624	2.30258	up	protein_coding	NM_018694	CCDS31923.1	ARL6IP4	RefSeq	1378	chr12	+	123464879	123467460		GGGGCGGAGGCCTCACCTTCTCCCTGCATCACAGAGAGAAGCAAGCAGAAGGCCCGGAGG	51329	Hs.103561	GO:0005515|GO:0005634|GO:0008380	ADP-ribosylation factor-like protein 6-interacting protein 4 isoform 1	469.944	190	8.67512	7.47187	919.749	240.513	249.57	252.685	161.972	155.343	9.36216	8.23699	8.42622	7.71397	7.30972	7.39192
ASHGA5P003415	0.0194003	0.203776	3.2527	up	protein_coding	NM_025049	CCDS10195.2	PIF1	RefSeq	2659	chr15	-	65107832	65117838		ACTGGGAGTGCAGGAACAGGGAAGTCATATCTGCTAAAGCGAATCCTGGGCTCACTGCCC	80119	Hs.112160	GO:0000287|GO:0000784|GO:0005524|GO:0017116|GO:0032204|GO:0033682|GO:0042162|GO:0043141|GO:0051974	ATP-dependent DNA helicase PIF1	58.5726	19.4701	5.68916	3.98752	107.342	29.9215	38.4539	38.17	13.3231	6.91727	6.11919	5.25753	5.69074	4.67614	3.90012	3.38629
ASHGA5P010559	0.00617055	0.127232	2.26542	up	protein_coding	NM_006315	CCDS3339.2	PCGF3	RefSeq	5666	chr4	+	699572	764427		ACTCAACCTTTCATCCTTTAACGAGCTGGACATTTTATGCAACGAGGAGATCCTGGGCAA	10336	Hs.144309	GO:0005515|GO:0005634|GO:0006351|GO:0006355|GO:0008270|GO:0031519	polycomb group RING finger protein 3	1163.95	550.407	10.1661	8.9863	1907.68	879.403	704.76	469.724	567.58	613.918	10.4584	10.0948	9.94503	8.68211	9.035	9.2418
ASHGA5P012735	0.00561595	0.122475	5.56382	up	protein_coding	NM_001029989	CCDS32269.1	KIAA0101	RefSeq	1345	chr15	-	64657210	64673702		TCGAGGAAAGAGCATGTCCTTTGCAACCTGATCACACAAATGATGAAAAAGAATAGAACT	9768	Hs.81892	GO:0005634|GO:0005739	PCNA-associated factor isoform 2	1820.29	381.862	10.9097	8.43361	1603.53	2175.14	1682.21	281.865	430.705	433.015	10.1883	11.3648	11.176	7.88856	8.6426	8.76967
ASHGA5P054640	0.0158866	0.188061	2.62266	up	protein_coding	NM_003641	CCDS41584.1	IFITM1	RefSeq	733	chr11	+	313990	315272		CAACACTTCCTTCCCCAAAGCCAGAAGATGCACAAGGAGGAACATGAGGTGGCTGTGCTG	8519	Hs.458414	GO:0001503|GO:0005057|GO:0005515|GO:0005886|GO:0007166|GO:0008285|GO:0009615|GO:0016021|GO:0019221|GO:0030336|GO:0034341|GO:0035455|GO:0035456|GO:0045071|GO:0045071|GO:0045669|GO:0046597|GO:0050776|GO:0060337	interferon-induced transmembrane protein 1	3851.5	1767.29	12.0443	10.6532	3453.22	4075.75	4025.54	1879.46	1803.53	1618.87	11.3657	12.2853	12.4818	10.7252	10.6415	10.593
ASHGA5P010711	0.0469122	0.307773	2.84343	up	protein_coding	NM_021194	CCDS1499.1	SLC30A1	RefSeq	2034	chr1	-	211748380	211752099		GACCCCGCAGACCCAGAAAACCCCAGAAGTGGTGATACAGTGGAAGTACAAGTGAATGGA	7779	Hs.519469	GO:0001701|GO:0005385|GO:0005886|GO:0005886|GO:0006829|GO:0006874|GO:0006882|GO:0016021|GO:0019855|GO:0030315|GO:0046929|GO:0055085|GO:0070509|GO:0070574|GO:0071584|GO:0071585|GO:0090281	zinc transporter 1	384.694	115.463	8.23812	6.73049	823.562	180.697	149.823	178.089	85.5931	82.706	9.20291	7.82948	7.68198	7.16188	6.4613	6.56829
ASHGA5P003651	0.00577155	0.123639	2.33582	up	protein_coding	NM_018645	CCDS2527.1	HES6	RefSeq	1386	chr2	-	239146907	239148681	NM_001142853	GGACCGCAAGGCCCGGAAGCCCCTGGTGGAGAAGAAGCGGCGCGCGCGGATCAACGAGAG	55502	Hs.42949	GO:0003677|GO:0003700|GO:0003712|GO:0005667|GO:0006351|GO:0006355|GO:0007275|GO:0008134|GO:0030154|GO:0046983	transcription cofactor HES-6 isoform a	86.5073	39.6646	6.38716	5.16324	130.195	74.1558	55.1709	64.6742	25.7909	28.5286	6.4084	6.52999	6.2231	5.52346	4.79846	5.16779
ASHGA5P006438	0.00168125	0.0759286	3.05792	up	protein_coding	NM_007057	CCDS7249.1	ZWINT	RefSeq	1687	chr10	-	58117198	58121034	NM_032997	AGCTGCAGAGGTATCAGACCTTCCTCCAGCTTCTGTATACCCTGCAGGGTAAGCTGTTGT	11130	Hs.591363	GO:0000070|GO:0000087|GO:0000236|GO:0000278|GO:0000776|GO:0000777|GO:0005515|GO:0005634|GO:0005737|GO:0005829|GO:0007049|GO:0007051|GO:0007093|GO:0047485|GO:0048015|GO:0051301|GO:0051649	ZW10 interactor isoform a	179.417	64.8138	7.53615	5.92359	214.017	172.469	151.764	92.278	52.6184	49.5451	7.14724	7.76172	7.69947	6.0919	5.78827	5.8906
ASHGA5P013899	0.0186966	0.200347	2.10676	up	protein_coding	NM_030647	CCDS43658.1	JHDM1D	RefSeq	9178	chr7	-	139784545	139876741		TCGCTATGATAAACCAGTGGAATGTGGATACCATGTCAAGACTGAAGATCCAGACTTGAG	80853	Hs.308710	GO:0005506|GO:0005506|GO:0005634|GO:0005634|GO:0005730|GO:0005730|GO:0006351|GO:0008270|GO:0016702|GO:0016706|GO:0030901|GO:0032454|GO:0033169|GO:0035064|GO:0035574|GO:0035575|GO:0045893|GO:0051864|GO:0070544|GO:0071557|GO:0071558	lysine-specific demethylase 7	59.1563	27.4095	5.79094	4.71592	98.428	38.907	40.1339	28.401	27.8624	25.965	5.98616	5.62958	5.75709	4.20006	4.90501	5.04268
ASHGA5P013417	0.0146128	0.182436	3.05791	up	protein_coding	NM_006889	CCDS43138.1	CD86	RefSeq	2790	chr3	+	121796695	121839988	NM_176892	TTGGAGCTACAGTGGACAGGCATTTGTGACAGCACTATGGGACTGAGTAACATTCTCTTT	942	Hs.171182	GO:0002224|GO:0004872|GO:0005515|GO:0005886|GO:0006955|GO:0007267|GO:0008284|GO:0009897|GO:0015026|GO:0016021|GO:0019048|GO:0031295|GO:0042110|GO:0042113|GO:0043017|GO:0043231|GO:0045086|GO:0045404|GO:0045630|GO:0045893|GO:0051607	T-lymphocyte activation antigen CD86 isoform 2 precursor	45.0289	16.1773	5.46373	3.85119	64.6793	36.1186	34.2889	23.3278	7.97787	17.2262	5.35085	5.52057	5.51978	3.86307	3.17449	4.516
ASHGA5P050618	0.0350496	0.268714	3.36317	up	protein_coding	ENST00000283206	CCDS33275.1	TMEM87B	GENCODE	5212	chr2	+	112812799	112876895		TATTGATATTTGCGGAGTTGATTTCTGCGATTAAGAGGACGTTGGCTCGCCTTCTCGTGA	84910	Hs.656298	GO:0016021	transmembrane protein 87B [Source:HGNC Symbol;Acc:25913]	431.667	104.411	8.37314	6.62332	933.58	209.365	152.055	99.3014	101.616	112.315	9.38197	8.03669	7.70077	6.21595	6.68832	6.9657
ASHGA5P003032	0.0102529	0.153639	2.03941	up	protein_coding	NM_001113347	CCDS44083.1	ECE1	RefSeq	5259	chr1	-	21543739	21606183	NM_001113348, NM_001113349, NM_001397	AAGGCGGCCTATCGGGCTTACCAGAACTGGGTGAAGAAGAACGGGGCTGAGCACTCGCTC	1889	Hs.195080	GO:0001666|GO:0001921|GO:0003100|GO:0004175|GO:0004222|GO:0005768|GO:0005769|GO:0005886|GO:0006508|GO:0006915|GO:0007507|GO:0009897|GO:0010814|GO:0010815|GO:0010816|GO:0016021|GO:0016485|GO:0016486|GO:0017046|GO:0019229|GO:0031302|GO:0031982|GO:0033093|GO:0034959|GO:0042447|GO:0042733|GO:0042803|GO:0043583|GO:0045745|GO:0046872|GO:0048471|GO:0060037	endothelin-converting enzyme 1 isoform 3	131.627	69.8552	7.01481	5.98665	199.095	102.23	93.558	113.057	48.9059	47.6024	7.04975	6.99985	6.99482	6.42711	5.69324	5.83961
ASHGA5P013497	0.00567266	0.122659	3.454	up	protein_coding	NM_003981	CCDS32334.1	PRC1	RefSeq	3207	chr15	-	91509267	91537881		TGGGCTTCAGCGAGAACTTTCAAAGGCTTCCAAATCTGATGCTACTTCTGGAATCCTCAA	9055	Hs.366401	GO:0000022|GO:0000910|GO:0000922|GO:0005515|GO:0005634|GO:0005730|GO:0005737|GO:0005819|GO:0005876|GO:0005886|GO:0015630|GO:0019901|GO:0042802	protein regulator of cytokinesis 1 isoform 1	303.513	98.0621	8.3095	6.52123	364.802	299.817	245.919	85.735	102.386	106.066	7.96538	8.55793	8.40518	5.97374	6.70053	6.88942
ASHGA5P001511	0.00427682	0.110703	2.7076	up	protein_coding	NM_017958	CCDS2166.1	PLEKHB2	RefSeq	4323	chr2	+	131862419	131907425	NM_001100623, NM_001267064, NM_001267065, NM_001267067, NM_001267068, NR_049789, NR_049790, NR_049791, NR_049792	CCATATGCAGGACTTTATGGACAGCAGCCTGCTAACCAAGTCATCATTCGAGAGCGCTAT	55041	Hs.469944	GO:0005543|GO:0055038	pleckstrin homology domain-containing family B member 2 isoform 2	340.252	139.453	8.46618	7.02917	445.08	281.982	293.695	125.288	155.761	137.311	8.26313	8.46843	8.66699	6.59653	7.26177	7.22922
ASHGA5P000644	0.0392044	0.282419	2.74646	up	protein_coding	NM_001025159	CCDS47309.1	CD74	RefSeq	1698	chr5	-	149781199	149792499		AAAGCCCACTGACGCTCCACCGAAAGTACTGACCAAGTGCCAGGAAGAGGTCAGCCACAT	972	Hs.436568	GO:0000139|GO:0000187|GO:0001516|GO:0001540|GO:0001961|GO:0002606|GO:0002792|GO:0002830|GO:0002906|GO:0004896|GO:0005622|GO:0005765|GO:0005771|GO:0005773|GO:0005886|GO:0006461|GO:0006886|GO:0006952|GO:0007165|GO:0008283|GO:0009897|GO:0009986|GO:0012507|GO:0016021|GO:0016064|GO:0019883|GO:0019886|GO:0019955|GO:0030658|GO:0030666|GO:0030669|GO:0030890|GO:0032588|GO:0035691|GO:0035692|GO:0035693|GO:…	HLA class II histocompatibility antigen gamma chain isoform a	46661.7	21584.8	15.6463	14.1887	35792.8	54572	49620.4	31183.2	17325.2	16246.1	14.8966	16.004	16.0382	14.797	13.8846	13.8846
ASHGA5P029218	0.0326675	0.258991	2.03093	up	protein_coding	NM_001005743	CCDS32116.1	NUMB	RefSeq	3647	chr14	-	73741917	73925286	NM_003744	ACCAACCCTTGGGCCCATGCCCCTGATGCTGCTAACAAGGAAATTGCAGCCACATGTTCG	8650	Hs.654609	GO:0005634|GO:0005769|GO:0005886|GO:0005887|GO:0007219|GO:0007411|GO:0008013|GO:0016323|GO:0019897|GO:0021670|GO:0021849|GO:0030862|GO:0034332|GO:0045177|GO:0045294|GO:0045296|GO:0045746|GO:0050769|GO:0050775|GO:0060487	protein numb homolog isoform 1	307.001	139.648	8.068	7.04586	590.553	164.693	165.757	167.331	141.671	109.943	8.69034	7.69431	7.81934	7.06248	7.13786	6.93724
ASHGA5P038256	0.0311306	0.252922	2.17878	up	protein_coding	NM_004704	CCDS2837.1	RRP9	RefSeq	1588	chr3	-	51967445	51975922		ACTGCACAGGAAAAGAAGCTGCGCTTGGCCAAGCTCTACCTAGAGCAGCTCCGTCAGCAA	9136	Hs.153768	GO:0003723|GO:0005634|GO:0005730|GO:0005732|GO:0006364|GO:0030532	U3 small nucleolar RNA-interacting protein 2	14.6855	8.50026	3.80193	2.6784	19.9156	8.45391	15.6869	15.5008	5	5	3.49155	3.58784	4.32639	3.12101	2.42307	2.49113
ASHGA5P007751	0.0352284	0.269418	3.02051	up	protein_coding	NM_019067	CCDS14360.1	GNL3L	RefSeq	8573	chrX	+	54556643	54593720		CGCCGGAAGTGAAGAGAGCAAGCAGATTTGAACCTATCTGCTTTCAAGCTGGTCATCATG	54552	Hs.654677	GO:0003924|GO:0005515|GO:0005525|GO:0005634|GO:0005730|GO:0005739|GO:0006184|GO:0042254	guanine nucleotide-binding protein-like 3-like protein	33.7875	11.9714	4.76845	3.17366	68.0657	17.3473	15.9493	22.7319	8.18234	5	5.4315	4.52167	4.35219	3.82016	3.20969	2.49113
ASHGA5P004320	0.0484857	0.314087	2.60315	up	protein_coding	NM_001135153	CCDS47823.1	SLC39A14	RefSeq	4740	chr8	+	22225049	22280249		GGCTCCCGGATTCCCCGCGCGGACACGGACGCAGAACGCAGACAGTTTATTCAGTCACCA	23516	Hs.491232	GO:0005385|GO:0005783|GO:0005794|GO:0005886|GO:0005886|GO:0005887|GO:0006882|GO:0015093|GO:0016021|GO:0030027|GO:0055085|GO:0071577|GO:0071577|GO:0071578	zinc transporter ZIP14 isoform a precursor	100.587	36.3972	6.35621	4.97595	197.938	66.2273	37.5966	64.5796	26.9276	17.6843	7.03973	6.37329	5.65561	5.5213	4.85615	4.5504
ASHGA5P049267	0.00537824	0.120229	3.116	up	protein_coding	NM_001755	CCDS10827.1	CBFB	RefSeq	3181	chr16	+	67063049	67134958		GAGACAGGTCTCATCGGGAGGAAATGGAGGTGAGAGTTTCACAGCTGCTGGCAGTAACTG	865	Hs.460988	GO:0001649|GO:0003677|GO:0003700|GO:0003713|GO:0005515|GO:0005575|GO:0005634|GO:0006366|GO:0030098|GO:0030099|GO:0045944|GO:0048469|GO:0060216	core-binding factor subunit beta isoform 2	192.573	69.3973	7.64859	6.0089	208.672	195.529	173.517	102.597	58.4889	47.1056	7.1153	7.94008	7.8904	6.27013	5.93235	5.82421
ASHGA5P004342	0.0335598	0.261788	2.20325	up	protein_coding	NM_001236	CCDS13642.1	CBR3	RefSeq	1128	chr21	+	37507262	37518860		GCCTTCAAGAGTGATGATCCAATGCCCTTTGACATTAAAGCTGAGATGACACTGAAGACA	874	Hs.154510	GO:0000253|GO:0004090|GO:0005634|GO:0005730|GO:0005737|GO:0005829|GO:0042376|GO:0070402	carbonyl reductase [NADPH] 3	1110.71	495.17	9.97579	8.83615	2097.9	678.798	555.441	416.511	546.15	522.848	10.6024	9.72806	9.59693	8.49697	8.98447	9.027
ASHGA5P055390	0.0241904	0.224777	2.12277	up	protein_coding	NM_001031698	CCDS31796.1	PRPF40B	RefSeq	3350	chr12	+	50017196	50038452		CTGCGTGGAGGTGAACACGGCCTTTGAGGACTTCGCCCACGTCATAAGCTTTGACAAGAG	25766	Hs.706827	GO:0006397|GO:0008380|GO:0016607	pre-mRNA-processing factor 40 homolog B	40.0266	19.6931	5.1727	4.08675	70.4768	22.66	26.943	36.3242	12.4796	10.2754	5.48226	4.88446	5.15138	4.59459	3.81024	3.85543
ASHGA5P053923	0.0337217	0.262502	2.17094	up	protein_coding	NM_002641	CCDS14165.1	PIGA	RefSeq	3644	chrX	-	15337572	15353676		CATTGCTCAGGTACATATTTGTTCGGGAGAGAGTCACGATAATCCATTCACATAGTTCTT	5277	Hs.137154	GO:0000506|GO:0005515|GO:0005789|GO:0005789|GO:0006501|GO:0006506|GO:0008194|GO:0009893|GO:0016021|GO:0016254|GO:0017176|GO:0043687|GO:0044267	phosphatidylinositol N-acetylglucosaminyltransferase subunit A isoform 1	33.1041	13.4436	4.79531	3.67699	62.9153	21.0785	15.3184	17.1264	11.8979	11.3065	5.30838	4.78723	4.29031	3.3115	3.7456	3.97386
ASHGA5P052937	0.000694408	0.0553294	2.53877	up	protein_coding	NM_002348	CCDS30916.1	LY9	RefSeq	2550	chr1	+	160765863	160798045	NM_001261457	TGGCCACACGCTATACTCTGTGCTCTCCCAAGGATATGAGAAGCTGGACACTCCCCTCAG	4063	Hs.403857	GO:0003674|GO:0004872|GO:0007155|GO:0016021|GO:0016064	T-lymphocyte surface antigen Ly-9 isoform a precursor	262.681	109.729	8.04449	6.70036	373.5	238.631	175.911	125.402	119.809	83.9758	8.00151	8.22165	7.9103	6.59866	6.91581	6.5866
ASHGA5P039460	0.00819977	0.141787	5.0326	up	protein_coding	NM_002416	CCDS34014.1	CXCL9	RefSeq	2545	chr4	-	76922622	76928641		AGAAAAGTGGTGTTCTTTTCCTCTTGGGCATCATCTTGCTGGTTCTGATTGGAGTGCAAG	4283	Hs.77367	GO:0005125|GO:0005576|GO:0005615|GO:0006935|GO:0006952|GO:0006954|GO:0006955|GO:0006968|GO:0007165|GO:0007186|GO:0007267|GO:0008009|GO:0009897|GO:0051607	C-X-C motif chemokine 9 precursor	472.051	110.153	8.9736	6.6423	503.6	495.5	417.054	78.9387	128.839	122.683	8.45802	9.27876	9.18402	5.83939	7.00597	7.08154
ASHGA5P041708	0.0124418	0.167821	7.04155	up	protein_coding	ENST00000244601	CCDS4594.1	HIST1H2BG	GENCODE	445	chr6	-	26216427	26216872		TGTGCTTAGGTGCTTTAAAACTCAAAGGCTCTTTTCAGAGCCACTCAAGTCTCACATAAA	8339	Hs.591809	GO:0042742|GO:0006334|GO:0005634|GO:0005622|GO:0000786|GO:0003677|GO:0043565	histone cluster 1, H2bg [Source:HGNC Symbol;Acc:4746]	475.734	69.0981	8.74183	5.92594	887.496	310.066	229.641	40.4099	83.5601	83.3243	9.31265	8.60889	8.30394	4.77049	6.43039	6.57694
ASHGA5P004683	0.0099789	0.152277	2.98736	up	protein_coding	NM_022842	CCDS2727.1	CDCP1	RefSeq	6017	chr3	-	45123768	45187914		AATGTGGAAAAAACCATAAGCTGCACAGACCACCGGTACTGCCAAAGGAAATCCTACTCA	64866	Hs.476093	GO:0005576|GO:0005886|GO:0016021	CUB domain-containing protein 1 isoform 1 precursor	42.486	12.6823	5.13669	3.55781	83.267	23.6948	20.4961	17.8701	13.1303	7.04661	5.73039	4.9411	4.73858	3.38873	3.87966	3.40505
ASHGA5P005372	0.0207899	0.209093	7.94855	up	protein_coding	NM_001034	CCDS1669.1	RRM2	RefSeq	3284	chr2	+	10262862	10271546		TTTTAGCAAGGTTTTCAGAGTAGAGAACCCATTTGACTTTATGGAGAATATTTCACTGGA	6241	Hs.226390	GO:0000082|GO:0000083|GO:0000278|GO:0004748|GO:0004748|GO:0005515|GO:0005654|GO:0005737|GO:0005829|GO:0005971|GO:0006260|GO:0006260|GO:0009186|GO:0009263|GO:0015949|GO:0044281|GO:0046914|GO:0051290|GO:0055086	ribonucleoside-diphosphate reductase subunit M2 isoform 2	856.266	146.304	9.84506	6.85437	832.019	967.065	769.713	58.7915	188.571	191.551	9.21848	10.2377	10.079	5.37102	7.51625	7.67586
ASHGA5P016216	0.0191441	0.202324	2.54074	up	protein_coding	ENST00000428041	CCDS32185.1	ARHGAP11B	GENCODE	1017	chr15	+	30918878	30931013		AGAAAAGAAGGGCGTGTACCAGACTTTATCCTGGAAAAGATACCAGCCATGTTGGGTATT	89839	Hs.659621	GO:0007264|GO:0051056|GO:0007165|GO:0005622|GO:0005829|GO:0005096	Rho GTPase activating protein 11B [Source:HGNC Symbol;Acc:15782]	89.4392	37.5509	6.51063	5.16539	102.894	94.7493	70.6741	38.6261	34.5536	39.4731	6.0582	6.89166	6.58204	4.69905	5.20917	5.58795
ASHGA5P002159	0.0489522	0.314823	2.39371	up	protein_coding	NM_032192	CCDS11339.1	PPP1R1B	RefSeq	1871	chr17	+	37783176	37792878		GGTGGAGATGATCCGGCGCAGGAGACCAACGCCTGCCATGCTGTTCCGGCTCTCAGAGCA	84152	Hs.286192	GO:0001975|GO:0004860|GO:0004864|GO:0005102|GO:0005634|GO:0005737|GO:0005829|GO:0006351|GO:0006469|GO:0007165|GO:0007621|GO:0008542|GO:0008599|GO:0035556	protein phosphatase 1 regulatory subunit 1B isoform 1	119.052	48.998	6.65118	5.39193	231.2	70.9581	54.9977	89.1927	30.9354	26.8658	7.26484	6.47102	6.21768	6.03414	5.05682	5.08483
ASHGA5P008813	0.0282925	0.242399	2.33314	up	protein_coding	NM_198890	CCDS54438.1	ATG16L1	RefSeq	2922	chr2	+	234160216	234204320		AACTACAGGCTGAAAAGCATGACGTACCAAACAGGCACGAGATAAGGAGGCGGCAAGCCC	55054	Hs.529322	GO:0000045|GO:0000421|GO:0005515|GO:0005776|GO:0015031|GO:0034045|GO:0051260	autophagy-related protein 16-1 isoform 3	18.3422	9.35402	3.99662	2.77435	33.5548	9.64419	11.8275	18.0621	5	5	4.33931	3.74981	3.90076	3.40886	2.42307	2.49113
ASHGA5P002330	0.0185875	0.199753	28.4867	up	protein_coding	NM_006843	CCDS9169.1	SDS	RefSeq	1620	chr12	-	113830250	113841692		ATCTCGGACCAGGAGGCTGTGGCCGCCATTGAGAAGTTCGTGGATGATGAGAAGATCCTG	10993	Hs.439023	GO:0003941|GO:0004794|GO:0005575|GO:0005737|GO:0005739|GO:0006094|GO:0006565|GO:0030170|GO:0042803|GO:0042866	L-serine dehydratase/L-threonine deaminase	494.766	14.1813	8.58416	3.75194	105.79	732.641	645.866	17.7467	11.9931	12.804	6.09906	9.84314	9.81026	3.37836	3.75438	4.12307
ASHGA5P038946	0.0226141	0.218299	2.82704	up	protein_coding	NM_001690	CCDS2976.1	ATP6V1A	RefSeq	4607	chr3	+	113465865	113530905		TTTATGAACGAGCAGGCAGGGTGAAATGTCTTGGAAATCCTGAAAGAGAAGGGAGTGTCA	523	Hs.477155	GO:0005524|GO:0005739|GO:0005829|GO:0005829|GO:0005886|GO:0005887|GO:0005902|GO:0006810|GO:0006879|GO:0008286|GO:0015991|GO:0016324|GO:0016469|GO:0033180|GO:0033572|GO:0046933|GO:0046961|GO:0051701|GO:0055085|GO:0090382	V-type proton ATPase catalytic subunit A	42.6145	16.4244	5.43014	3.93085	44.6294	46.4348	36.7792	23.1802	10.2881	15.8048	4.78915	5.87871	5.62255	3.85271	3.53499	4.40483
ASHGA5P027542	0.00656979	0.129595	2.82452	up	protein_coding	NM_032148	CCDS9100.2	SLC41A2	RefSeq	3548	chr12	-	105197274	105322472		ATTTGGATTATAATAGCTGCCAAACATCCAGCCACAAGAACAGTTCTCCACTCAGGCTGG	84102	Hs.577463	GO:0005886|GO:0008324|GO:0016021|GO:0055085	solute carrier family 41 member 2	245.307	80.8318	7.76756	6.26956	463.335	134.36	138.225	95.8248	75.7926	70.878	8.32443	7.40429	7.57397	6.15692	6.2972	6.35455
ASHGA5P007274	0.00625165	0.127559	2.03802	up	protein_coding	NM_152562	CCDS6049.1	CDCA2	RefSeq	3735	chr8	+	25316512	25365425		AATAATGCTGGAAATGCCTCTTTCATTTTGGGAACTGGGAAGATTGTGACTCCTCAGAAG	157313	Hs.33366	GO:0005634|GO:0005730|GO:0005737|GO:0007067|GO:0051301	cell division cycle-associated protein 2	41.9749	21.7082	5.38234	4.35517	56.72	34.8726	34.3322	27.8874	23.4845	13.7526	5.15604	5.46968	5.5213	4.17496	4.67098	4.21958
ASHGA5P003330	0.0171451	0.193871	2.94053	up	protein_coding	NM_020183	CCDS8712.1	ARNTL2	RefSeq	7411	chr12	+	27485786	27578746		GAAATATCAGCCTCCAGTGGCAGCAGAGTGGAAGATGGTGAACACCAAGTTAAAATGAAG	56938	Hs.445447	GO:0000982|GO:0003677|GO:0003700|GO:0003700|GO:0004871|GO:0005634|GO:0005634|GO:0005667|GO:0005737|GO:0006355|GO:0006357|GO:0007623|GO:0009649|GO:0045944|GO:0046983	aryl hydrocarbon receptor nuclear translocator-like protein 2 isoform 1	42.6193	13.8228	5.2654	3.70932	73.8844	20.4804	33.4932	15.4014	14.108	11.9589	5.55781	4.75104	5.48735	3.10886	3.9789	4.04021
ASHGA5P039658	0.00489417	0.11678	13.7182	up	protein_coding	NM_021870	CCDS3788.1	FGG	RefSeq	1763	chr4	-	155525727	155533902		CCTGAGGATGATTTGTAGAAAATTAACTGCTAACTTCTATTGACCCACAAAGTTTCAGAA	2266	Hs.546255	GO:0002576|GO:0005102|GO:0005576|GO:0005577|GO:0005615|GO:0005886|GO:0005938|GO:0007165|GO:0007596|GO:0009897|GO:0030168|GO:0030674|GO:0031091|GO:0031093|GO:0043499|GO:0051258|GO:0051592	fibrinogen gamma chain isoform gamma-B precursor	142.947	7.82029	6.61037	2.83235	325.801	64.3266	38.7122	12.0254	5	6.43541	7.79703	6.33187	5.7022	2.77296	2.42307	3.30101
ASHGA5P018573	0.00166629	0.0757129	2.58591	up	protein_coding	NM_001178046	CCDS13673.1	MX1	RefSeq	2683	chr21	+	42798102	42831141		CCATTCCAAGCTTACTTTGCAAAGAAGGAAGATGGTTGTTTCCGAAGTGGACATCGCAAA	4599	Hs.517307	GO:0003924|GO:0005515|GO:0005525|GO:0005634|GO:0005737|GO:0005789|GO:0005829|GO:0005829|GO:0006917|GO:0006952|GO:0007165|GO:0009615|GO:0019221|GO:0034340|GO:0045071|GO:0045087|GO:0048471|GO:0060337	interferon-induced GTP-binding protein Mx1	55.9225	22.122	5.77523	4.40455	81.9691	44.2681	41.5304	26.1775	23.6309	16.5575	5.70788	5.81101	5.80679	4.06846	4.6789	4.4663
ASHGA5P055109	0.00940933	0.150181	4.26012	up	protein_coding	NM_182962	CCDS8315.1	BIRC3	RefSeq	4372	chr11	+	102188180	102210135	NM_001165	GATGAATACTCCTGTGATTAATGCTGCCGTGGAAATGGGCTTTAGTAGAAGCCTGGTAAA	330	Hs.127799	GO:0004842|GO:0005515|GO:0005634|GO:0005737|GO:0006915|GO:0007166|GO:0008270|GO:0034121|GO:0038061|GO:0039535|GO:0043123|GO:0045088|GO:0050727|GO:0070424|GO:2000116	baculoviral IAP repeat-containing protein 3	4264.3	1229.81	12.1195	10.0286	5729.77	4269.83	2793.32	651.981	1534.83	1502.63	12.0865	12.3533	11.9187	9.17379	10.4191	10.4929
ASHGA5P003998	0.0158104	0.187722	3.10566	up	protein_coding	NM_001184763	CCDS53423.1	UHMK1	RefSeq	8194	chr1	+	162466963	162499419	NM_175866	CCAAAGGAAAATCCTGGCAGAGGACAAGTCTTTGTTGAGTATGCAAATGCTGGTGATTCC	127933	Hs.127310	GO:0003723|GO:0004674|GO:0005515|GO:0005524|GO:0005634|GO:0007050|GO:0016740|GO:0018105|GO:0018105|GO:0030424|GO:0031175|GO:0032839|GO:0043021|GO:0045948|GO:0046777|GO:0046825|GO:0071598	serine/threonine-protein kinase Kist isoform 2	32.5987	12.2349	4.9067	3.2718	55.1197	20.5697	22.1065	19.9697	11.7351	5	5.11209	4.75556	4.85244	3.59805	3.72622	2.49113
ASHGA5P013261	0.013283	0.172545	2.44919	up	protein_coding	NM_016224	CCDS5253.1	SNX9	RefSeq	4200	chr6	+	158244293	158366109		TGGCCACCAAGGCTCGGGTTATGTATGATTTTGCTGCTGAACCTGGAAATAATGAACTGA	51429	Hs.191213	GO:0001726|GO:0005515|GO:0005545|GO:0005794|GO:0005802|GO:0006886|GO:0006898|GO:0007154|GO:0016023|GO:0030136|GO:0030659|GO:0031234|GO:0031625|GO:0032461|GO:0042803|GO:0043547|GO:0060988	sorting nexin-9	34.0439	13.2882	4.9415	3.6492	57.4277	26.53	18.174	16.7766	10.7219	12.3661	5.17404	5.09701	4.55345	3.27261	3.59635	4.07863
ASHGA5P006511	0.0183396	0.198782	2.03822	up	protein_coding	NM_001130089	CCDS45532.1	KARS	RefSeq	2197	chr16	-	75661621	75681585	NM_005548	TTCTGATCAAAGAAGTGAGCTGAAGAGACGCCTGAAAGCTGAGAAGAAAGTAGCAGAGAA	3735	Hs.3100	GO:0000049|GO:0004824|GO:0004824|GO:0005524|GO:0005576|GO:0005634|GO:0005737|GO:0005739|GO:0005759|GO:0005829|GO:0005886|GO:0006418|GO:0006430|GO:0008033|GO:0010467|GO:0015630|GO:0015966|GO:0016597|GO:0017101|GO:0019048|GO:0046872	lysine--tRNA ligase isoform 1	320.359	153.669	8.20617	7.17885	571.556	211.105	178.415	151.245	151.479	158.284	8.64045	8.05067	7.92738	6.89662	7.22581	7.41414
ASHGA5P021598	0.0128082	0.169383	3.7029	up	protein_coding	NM_001164541	CCDS53483.1	DISC1	RefSeq	2957	chr1	+	231762560	232145400		ACTGCCTATGCTGCAAGTGTCCACTGCTTGGGAAAGTGTGGGAAGCTGACTTGGAAGCTT	27185	Hs.13318	GO:0000226|GO:0001764|GO:0002052|GO:0005515|GO:0005739|GO:0005813|GO:0005871|GO:0005874|GO:0005886|GO:0010975|GO:0014069|GO:0021799|GO:0021846|GO:0030054|GO:0030177|GO:0031929|GO:0033267|GO:0044297|GO:0045211|GO:0051560|GO:0051602|GO:0060070|GO:0090128|GO:2000060	disrupted in schizophrenia 1 protein isoform e	53.6112	15.7987	5.70247	3.81382	80.7846	38.4728	41.5764	20.5698	7.84061	18.9858	5.68567	5.61285	5.8089	3.64994	3.15201	4.6395
ASHGA5P028674	0.00536364	0.120229	2.28185	up	protein_coding	NM_017817	CCDS9512.1	RAB20	RefSeq	1530	chr13	-	111175412	111214071		TTCTTACGGGAAGATGAGGAAGCCCGACAGCAAGATCGTGCTCCTGGGGGACATGAACGT	55647	Hs.740688	GO:0005525|GO:0005794|GO:0007264|GO:0015031	ras-related protein Rab-20	62.4509	29.1464	5.96048	4.77028	85.4236	52.1125	49.8166	40.3906	19.7001	27.3483	5.77119	6.03904	6.07121	4.76945	4.43324	5.10814
ASHGA5P031613	0.00431338	0.110703	3.2168	up	protein_coding	NM_001039	CCDS10608.1	SCNN1G	RefSeq	3516	chr16	+	23194039	23228200		ATCATTCACAAGGCTTCAAATGTCATGCACATCGAGTCCAAGCAAGTGGTGGGATTCCAA	6340	Hs.371727	GO:0001666|GO:0005272|GO:0005515|GO:0005887|GO:0006814|GO:0007588|GO:0009897|GO:0015280|GO:0016324|GO:0034706|GO:0035313|GO:0050699|GO:0050909	amiloride-sensitive sodium channel subunit gamma	59.9778	18.2468	5.81244	4.12682	98.6238	43.681	37.6288	20.5663	15.8558	18.3183	5.98941	5.79055	5.65737	3.64913	4.13818	4.59314
ASHGA5P009170	0.00223697	0.0880191	3.55872	up	protein_coding	NM_005816	CCDS2958.1	CD96	RefSeq	4433	chr3	+	111260925	111371206		ATGGTCGGTGGAGGATAATGGAACTCAGGAAACACTTATCTCCCAAAATCACCTCATCAG	10225	Hs.142023	GO:0005886|GO:0005887|GO:0006955|GO:0007155|GO:0050776	T-cell surface protein tactile isoform 2 precursor	967.189	310.225	10.0222	8.19089	1011.6	995.904	894.067	353.173	300.522	276.982	9.49875	10.2809	10.2871	8.24223	8.15808	8.17235
ASHGA5P006549	0.0310098	0.252624	2.23118	up	protein_coding	NM_002204	CCDS11558.1	ITGA3	RefSeq	5044	chr17	+	48133339	48167849		GCTGTGGAAGTGCGGCTTCTTCAAGCGAGCCCGCACTCGCGCCCTGTATGAAGCTAAGAG	3675	Hs.265829	GO:0001764|GO:0005515|GO:0005886|GO:0005886|GO:0007160|GO:0007229|GO:0007596|GO:0007613|GO:0008305|GO:0009986|GO:0016323|GO:0050900	integrin alpha-3 isoform a precursor	15.2708	8.96022	3.89113	2.73332	19.3555	13.2562	13.2006	16.8807	5	5	3.4509	4.16062	4.06187	3.28577	2.42307	2.49113
ASHGA5P010288	0.0323483	0.257583	3.68697	up	protein_coding	NM_001935	CCDS2216.1	DPP4	RefSeq	3913	chr2	-	162848754	162931052		TTGGAGTGGATTTCCAGGCAATGTGGTATACTGATGAAGACCATGGAATAGCTAGCAGCA	1803	Hs.368912	GO:0001666|GO:0002020|GO:0002709|GO:0004177|GO:0004252|GO:0005102|GO:0005515|GO:0005518|GO:0005576|GO:0005783|GO:0005794|GO:0005886|GO:0006508|GO:0007155|GO:0008236|GO:0008239|GO:0008284|GO:0009986|GO:0010716|GO:0016021|GO:0016324|GO:0030027|GO:0030139|GO:0031258|GO:0031295|GO:0033632|GO:0042110|GO:0042277|GO:0042803|GO:0043542|GO:0045121|GO:0046581|GO:0051234|GO:0071438	dipeptidyl peptidase 4	8144.28	1876.68	12.6211	10.7386	17911.7	3705.65	2815.46	2001.96	1812.37	1815.72	13.7798	12.1523	11.931	10.8212	10.6494	10.7453
ASHGA5P005690	0.027434	0.239339	2.16203	up	protein_coding	NM_003917	CCDS9602.1	AP1G2	RefSeq	2876	chr14	-	24028776	24037279		GGGACAACAACCGCATCCGCCAGGTGGTGTCCATCTACGGGAGCTGCTTGGACGTGGAGC	8906	Hs.343244	GO:0005515|GO:0005794|GO:0005798|GO:0006886|GO:0008565|GO:0010008|GO:0016020|GO:0016192|GO:0019048|GO:0030121|GO:0030133	AP-1 complex subunit gamma-like 2	323.559	172.874	8.38071	7.26832	440.966	274.465	255.246	285.084	119.793	113.744	8.24862	8.42984	8.46368	7.90903	6.91549	6.98045
ASHGA5P034396	0.0238609	0.223953	4.0298	up	protein_coding	ENST00000306908	CCDS12098.1	ZNF57	GENCODE	2003	chr19	+	2900895	2918474		GCGCCGGCCGCGAGGCCACGGAGAGCTCGCCTTGGAGAGCCCAGGAGCAGGGGAGACATG	126295	Hs.591378	GO:0006351|GO:0006355|GO:0005634|GO:0005622|GO:0003677|GO:0008270|GO:0003676	zinc finger protein 57 [Source:HGNC Symbol;Acc:13125]	76.4795	21.1379	6.02178	4.01108	147.585	43.8242	38.0294	44.603	12.4414	6.36928	6.59607	5.79496	5.67432	4.9395	3.80479	3.28894
ASHGA5P037497	0.0449536	0.302253	2.36337	up	protein_coding	NM_001001570	CCDS33567.1	PDE9A	RefSeq	1944	chr21	+	44073861	44195618		TATACATCACTCCGTAACTTGTTGTTTTTACCTAGTAAGGAGTCATGGGCGTCCCACCAG	5152	Hs.473927	GO:0004114|GO:0005515|GO:0005783|GO:0005794|GO:0005829|GO:0005829|GO:0007165|GO:0007596|GO:0032587|GO:0046872|GO:0047555|GO:0048471	high affinity cGMP-specific 3',5'-cyclic phosphodiesterase 9A isoform e	25.7619	9.87183	4.43485	3.194	48.2881	17.4436	11.5541	14.6479	5.23395	9.73364	4.90875	4.52906	3.86673	3.0117	2.78181	3.78849
ASHGA5P010150	0.0125559	0.168186	2.4604	up	protein_coding	NM_022477	CCDS13284.1	NDRG3	RefSeq	2995	chr20	-	35280168	35374541		AAATGATAAGGAACATGATATAGAAACAACTCATGGTGTGGTCCACGTCACTATAAGAGG	57446	Hs.437338	GO:0003674|GO:0005737|GO:0007283|GO:0030154|GO:0030308	protein NDRG3 isoform b	112.917	46.1016	6.75707	5.45818	180.071	83.2319	75.4484	43.2478	46.5641	48.4928	6.89382	6.69712	6.68026	4.88768	5.62348	5.86338
ASHGA5P053924	0.00965554	0.151512	3.69718	up	protein_coding	NM_014176	CCDS1425.1	UBE2T	RefSeq	935	chr1	-	202300784	202311094		CCTGATGTTTAGGGGACTTGTCCTGGTTCATCTTAGTTAATGTGTTCTTTGCCAAGGTGA	29089	Hs.5199	GO:0003682|GO:0004842|GO:0005524|GO:0005634|GO:0005654|GO:0006281|GO:0006281|GO:0006513|GO:0006974|GO:0031625|GO:0035519|GO:0044314|GO:0051865|GO:0070534|GO:0070936|GO:0070979|GO:0085020	ubiquitin-conjugating enzyme E2 T	2648.86	815.613	11.4533	9.56685	2176.42	3340.16	2429.98	816.821	804.946	825.073	10.6665	11.9959	11.6974	9.51267	9.52438	9.66349
ASHGA5P001510	0.00135697	0.0709181	3.15226	up	protein_coding	NM_001100623	CCDS46413.1	PLEKHB2	RefSeq	4326	chr2	+	131862419	131907425	NM_001267062, NM_001267063, NM_001267064, NM_001267065, NM_001267066, NM_017958, NR_049789, NR_049791, NR_049792	TTGTGCAGAAAGCACAGATGATTGCTTGGCCTGGAAATTTACACTCCAAGATTCTAGGAC	55041	Hs.469944	GO:0005543|GO:0055038	pleckstrin homology domain-containing family B member 2 isoform 3	323.692	107.239	8.32166	6.66527	502.663	254.745	213.67	103.119	116.865	101.731	8.45556	8.3188	8.19062	6.27855	6.88239	6.83488
ASHGA5P001735	0.0157158	0.187397	5.36562	up	protein_coding	NM_181803	CCDS13373.1	UBE2C	RefSeq	520	chr20	+	44441254	44445596		GACCCTCATGAACCCAACATTGATAGTCCCTTGAACACACATGCTGCCGAGCTCTGGAAA	11065	Hs.93002	GO:0000075|GO:0000278|GO:0004842|GO:0004842|GO:0005515|GO:0005524|GO:0005654|GO:0005680|GO:0005829|GO:0006511|GO:0007049|GO:0007051|GO:0007067|GO:0007094|GO:0008054|GO:0010458|GO:0010994|GO:0016567|GO:0031145|GO:0031145|GO:0031536|GO:0048015|GO:0051301|GO:0051436|GO:0051437|GO:0051439|GO:0051488|GO:0070936|GO:0070979	ubiquitin-conjugating enzyme E2 C isoform 5	2200.52	450.878	11.1316	8.7079	1386.77	2677.19	2537.59	407.355	512.863	432.415	9.95774	11.6718	11.7654	8.46368	8.89288	8.76712
ASHGA5P012880	0.00744538	0.13577	2.20575	up	protein_coding	NM_018475	CCDS3499.1	TMEM165	RefSeq	1993	chr4	+	56262079	56292342		CCGGGTCGAGAAAATATTTACACCAGCAGCTCCAGTTCATACCAATAAAGAAGATCCTGC	55858	Hs.479766	GO:0005794|GO:0016021	transmembrane protein 165 precursor	2952.69	1394.9	11.4647	10.3234	5114.86	1939.21	1803.99	1372.24	1435.02	1377.44	11.9157	11.2196	11.2587	10.2668	10.3317	10.3717
ASHGA5P014104	0.0329789	0.25958	2.43273	up	protein_coding	NM_001079525	CCDS47060.1	PAICS	RefSeq	3350	chr4	+	57302268	57327534		AAGTCAAATCGTATTAAAACTGCCTTCACCAGAAAATGTGGGGAGACAGCTTTCATTGCA	10606	Hs.518774	GO:0004638|GO:0004639|GO:0005515|GO:0005524|GO:0005829|GO:0006144|GO:0006189|GO:0009113|GO:0009168|GO:0034023|GO:0042802|GO:0044281|GO:0055086	multifunctional protein ADE2 isoform 1	242.956	103.503	7.85025	6.56767	409.544	163.025	156.3	78.1292	114.856	117.522	8.13386	7.67786	7.73902	5.82432	6.85569	7.023
ASHGA5P011722	0.00880936	0.145367	4.33671	up	protein_coding	NM_002778	CCDS7311.1	PSAP	RefSeq	2839	chr10	-	73576054	73611082	NM_001042465, NM_001042466	TATTCTGAAATTGCTATCCAGATGATGATGCACATGCAACCCAAGGAGATCTGTGCGCTG	5660	Hs.523004	GO:0002576|GO:0005576|GO:0005615|GO:0005615|GO:0005739|GO:0005765|GO:0005794|GO:0006644|GO:0006665|GO:0006687|GO:0006869|GO:0007596|GO:0008047|GO:0008289|GO:0016021|GO:0019216|GO:0030168|GO:0043085|GO:0043202|GO:0043231|GO:0043408|GO:0044281|GO:0060736|GO:0060742|GO:0071310	proactivator polypeptide isoform a preproprotein	3727.39	1078.35	11.9871	9.87055	3618.86	4219.1	3344.21	1678.21	806.984	749.861	11.4341	12.3361	12.1912	10.5584	9.52884	9.52438
ASHGA5P051676	0.0414121	0.290066	2.68637	up	protein_coding	NM_001005861		RYK	RefSeq	2942	chr3	-	133875977	133969586		GGCGGTGCGGCGGGCGGCCGACGCTCCTCTTCGGCGGCGGCGGCGGCGGCCATGCGTGGG	6259	Hs.654562	GO:0004713|GO:0004714|GO:0004888|GO:0005109|GO:0005515|GO:0005524|GO:0005634|GO:0005737|GO:0005887|GO:0006468|GO:0007165|GO:0007411|GO:0016020|GO:0016021|GO:0016055|GO:0017147|GO:0022038|GO:0030182|GO:0031175|GO:0042813|GO:0043410|GO:0048705|GO:0048843|GO:0050919|GO:0071679	tyrosine-protein kinase RYK isoform 1 precursor	52.7629	25.2143	5.74757	4.32192	62.2569	47.8549	48.1769	51.6924	13.3207	10.6298	5.2937	5.92061	6.0284	5.16801	3.89972	3.89802
ASHGA5P055630	0.046569	0.30702	2.35133	up	protein_coding	NM_002535	CCDS41839.1	OAS2	RefSeq	3647	chr12	+	113416273	113448503		TTGGAAAGTGCCGGTAAAAGTCATCTAAAGGAGGCGTTGTCTGGAAATAGCCCTGTAACA	4939	Hs.414332	GO:0001730|GO:0001730|GO:0003725|GO:0003725|GO:0005524|GO:0005634|GO:0005737|GO:0005739|GO:0005783|GO:0005829|GO:0006139|GO:0006164|GO:0006401|GO:0006486|GO:0008270|GO:0009615|GO:0016020|GO:0018377|GO:0019221|GO:0043231|GO:0046872|GO:0048471|GO:0060333|GO:0060337	2'-5'-oligoadenylate synthase 2 isoform 2	817.721	397.665	9.7654	8.53192	681.384	959.194	812.585	481.857	361.5	349.639	8.92093	10.2262	10.149	8.71725	8.40314	8.47538
ASHGA5P001577	0.00682016	0.131437	3.2136	up	protein_coding	NM_031293	CCDS32483.1	PMFBP1	RefSeq	3452	chr16	-	72152995	72206064		GCGAAAAGGACCACCTCCACAGTGTAATGGTCCACTTGCAGCAGGAAAACAAGAAGCTGA	83449	Hs.714939	GO:0005737	polyamine-modulated factor 1-binding protein 1 isoform a	94.8861	31.7496	6.61335	4.92916	100.094	94.0887	90.4752	38.2173	29.1542	27.8773	6.01478	6.88113	6.94414	4.67974	4.97329	5.13444
ASHGA5P015917	0.0175714	0.195325	2.18788	up	protein_coding	ENST00000538775	CCDS54682.1	NCEH1	GENCODE	4315	chr3	-	172348434	172429008		CCTTCAGATGAAATCAGGTATTATGATGAGCTGTGTACAGCAATGGCTGAGGAATTGAAT	57552	Hs.444099	GO:0006470|GO:0006805|GO:0008152|GO:0016021|GO:0016787|GO:0004091|GO:0017171|GO:0042301	neutral cholesterol ester hydrolase 1 [Source:HGNC Symbol;Acc:29260]	20.1787	8.00977	4.11554	2.98601	37.4499	9.40053	13.6856	10.8324	6.77505	6.42183	4.51296	3.71589	4.11779	2.68866	2.9711	3.29827
ASHGA5P031146	0.0307664	0.251797	3.63252	up	protein_coding	NM_024745	CCDS10720.1	SHCBP1	RefSeq	3249	chr16	-	46614467	46655311		AGTCACAGTGCGGACATCAGCAGAGTTTCTAATGAAGAACTCGGATTTATATGGCGCCAA	79801	Hs.123253		SHC SH2 domain-binding protein 1	75.9757	22.4367	6.2712	4.41023	67.2697	88.45	72.2075	21.0854	22.5944	23.6302	5.41062	6.79013	6.61285	3.69375	4.61726	4.91968
ASHGA5P005816	0.0423756	0.293876	2.73437	up	protein_coding	NM_001172412	CCDS883.1	VANGL1	RefSeq	8635	chr1	+	116185249	116240845	NM_001172411, NM_138959	GGAAATGATTCTACTCGGACAGAGGAAGTTCAGGATGACAACTGGGGAGAGACCACCACG	81839	Hs.515130	GO:0005515|GO:0007275|GO:0016021	vang-like protein 1 isoform 1	24.0972	9.8397	4.2745	2.82329	48.5294	12.5534	11.2089	19.5191	5	5	4.91612	4.09002	3.81736	3.55567	2.42307	2.49113
ASHGA5P040742	0.0256674	0.231219	4.49966	up	protein_coding	ENST00000401743	CCDS4232.1	CD14	GENCODE	1648	chr5	-	140011312	140013286	NM_000591, NM_001040021, NM_001174105	AGCTAAAGCACTTCCAGAGCCTGTCCGGAGCTCAGAGGTTCGGAAGACTTATCGACCATG	929	Hs.163867	GO:0045087|GO:0006915|GO:0006954|GO:0032496|GO:0008063|GO:0007166|GO:0071222|GO:0045807|GO:0006909|GO:0009408|GO:0032760|GO:0050715|GO:0071223|GO:0005886|GO:0005576|GO:0005615|GO:0009986|GO:0045121|GO:0031225|GO:0005515|GO:0001530|GO:0070891|GO:0016019|GO:0001847	CD14 molecule [Source:HGNC Symbol;Acc:1628]	728.852	185.883	9.56169	7.39188	500.322	859.814	826.419	294.22	135.542	127.888	8.44838	10.0671	10.1696	7.96018	7.07599	7.13946
ASHGA5P010733	0.0204913	0.208464	2.60126	up	protein_coding	NM_014002	CCDS30996.1	IKBKE	RefSeq	3492	chr1	+	206643585	206670223	NM_001193321	AGAGTCTCAGCAAGCTCCTGGAAGAGCTATCTCACCAGCTCCTTCAGGACCGAGCAAAGG	9641	Hs.321045	GO:0002756|GO:0004672|GO:0004704|GO:0005515|GO:0005524|GO:0005634|GO:0005730|GO:0005737|GO:0005829|GO:0006468|GO:0006955|GO:0008063|GO:0008384|GO:0008630|GO:0010008|GO:0016605|GO:0032480|GO:0034138|GO:0034142|GO:0035666|GO:0038061|GO:0043123|GO:0045087	inhibitor of nuclear factor kappa-B kinase subunit epsilon isoform 1	78.2795	33.3069	6.32532	4.94611	76.8412	82.8905	75.1069	50.3212	28.4664	21.133	5.61166	6.69041	6.67388	5.12552	4.93639	4.77642
ASHGA5P050445	0.042206	0.292973	2.93605	up	protein_coding	NM_138801	CCDS1797.1	GALM	RefSeq	2483	chr2	+	38893051	38961909		AGCGAGCGCTGGAGTTTGAAGAGCGGGCAGTGGCTGCACACGCCAAACTTTCCCTATGGC	130589	Hs.435012	GO:0004034|GO:0005737|GO:0019318|GO:0030246	aldose 1-epimerase	47.8043	19.4429	5.41976	3.86588	85.405	27.5751	30.4327	41.8546	10.6187	5.85543	5.77061	5.14977	5.33891	4.82899	3.58081	3.18784
ASHGA5P012039	0.0481382	0.312017	2.02831	up	protein_coding	NM_001193329	CCDS55328.1	C9orf3	RefSeq	3145	chr9	+	97521930	97849500		AGGTGTTAAGACCCAGTAAAGACAAAACTGGCCACACAAGTGACTCGGGAGCATCTGTTA	84909	Hs.434253	GO:0004177|GO:0005737|GO:0006508|GO:0008237|GO:0008270|GO:0019370	aminopeptidase O isoform 1	44.0686	21.4255	5.25025	4.22997	82.3905	20.3698	29.4455	38.3623	14.1761	11.7381	5.7172	4.74359	5.28995	4.68614	3.98615	4.01762
ASHGA5P004245	0.0231944	0.220951	5.50299	up	protein_coding	NM_004701	CCDS10170.1	CCNB2	RefSeq	1566	chr15	+	59397283	59417244		ATCAAAAGCCGGGGAGGTTGATGTTGAACAGCACACTTTAGCCAAGTATTTGATGGAGCT	9133	Hs.194698	GO:0000075|GO:0000079|GO:0000086|GO:0000278|GO:0001701|GO:0005634|GO:0005813|GO:0005829|GO:0007067|GO:0015630|GO:0019901|GO:0040007|GO:0043029|GO:0048538|GO:0051301	G2/mitotic-specific cyclin-B2	492.266	104.016	8.99862	6.5384	371.657	602.532	502.609	68.0387	123.76	120.25	7.99499	9.5542	9.44665	5.60234	6.95839	7.05448
ASHGA5P047590	0.013287	0.172545	5.82503	up	protein_coding	NM_004523	CCDS7422.1	KIF11	RefSeq	5101	chr10	+	94352824	94415152		TCAAGAGCCATCTGTAGATGCTGGTGTGGATTGTTCATCAATTGGCGGGGTTCCATTTTT	3832	Hs.8878	GO:0000922|GO:0003777|GO:0005524|GO:0005737|GO:0005819|GO:0005829|GO:0005871|GO:0005874|GO:0005876|GO:0007018|GO:0007051|GO:0007052|GO:0007067|GO:0007100|GO:0007596|GO:0008017|GO:0016585|GO:0019886|GO:0019901|GO:0051301|GO:0090307	kinesin-like protein KIF11	324.279	61.2041	8.38408	5.84182	252.12	397.731	322.985	52.3173	62.562	68.7329	7.39697	8.96003	8.79525	5.18681	6.02682	6.31182
ASHGA5P030743	0.0203904	0.20828	3.19179	up	protein_coding	NM_198526	CCDS10358.1	ZNF710	RefSeq	4506	chr15	+	90544751	90625432		AAGAAGGCCCAGCTGGATCGGCTGGACATCAACGTGCAGATTGACGACTCCTATCTGGTG	374655	Hs.459311	GO:0003677|GO:0005634|GO:0006351|GO:0006355|GO:0008270	zinc finger protein 710	50.7804	18.6245	5.65125	3.97688	71.5903	39.8706	40.8805	32.2525	7.47749	16.1435	5.5065	5.66541	5.78183	4.40365	3.09229	4.43471
ASHGA5P007139	0.0205722	0.208811	14.2843	up	protein_coding	NM_006198	CCDS33563.1	PCP4	RefSeq	566	chr21	+	41239346	41301322		GGTGAAAATGATGGACAGAAGAAAGTTCAAGAAGAATTTGACATTGACATGGATGCACCA	5121	Hs.80296	GO:0005634|GO:0005829|GO:0007417	Purkinje cell protein 4	230.96	15.0639	7.67302	3.83666	82.0588	316.345	294.477	16.0894	15.6944	13.4078	5.71019	8.63888	8.66998	3.19451	4.12678	4.18868
ASHGA5P005498	0.0107398	0.156793	2.97936	up	protein_coding	NM_183240	CCDS33281.1	TMEM37	RefSeq	1687	chr2	+	120189445	120196096		CGGCGTGCAGGCCCAGAGGCCTTTGGGCCAAAGGCAGCCCCGCCGGTCCTTCTTTGAATC	140738	Hs.26216	GO:0005244|GO:0005262|GO:0016021	voltage-dependent calcium channel gamma-like subunit	51.4459	18.7395	5.59054	4.01554	81.8328	27.0466	45.4584	34.2987	13.158	8.76179	5.70511	5.12414	5.94237	4.50085	3.88246	3.66332
ASHGA5P003332	0.00349403	0.104214	2.01167	up	protein_coding	NM_018638	CCDS8698.1	ETNK1	RefSeq	7101	chr12	+	22778075	22843608		GTCAATCAGTTTGCATTGGCTTCTCATTTCTTTTGGGGATTGTGGGCTTTGATTCAAGCC	55500	Hs.29464	GO:0004305|GO:0005524|GO:0005737|GO:0005829|GO:0006644|GO:0006646|GO:0006646|GO:0006646|GO:0044281|GO:0046474	ethanolamine kinase 1 isoform A	1727.93	1000.27	10.8446	9.8362	2298.26	1620.59	1264.93	832.28	1129.04	1039.48	10.7597	10.9768	10.7973	9.53852	9.994	9.9761
ASHGA5P046595	0.016238	0.189869	6.02692	up	protein_coding	ENST00000276077	CCDS14443.1	GPR174	GENCODE	1258	chrX	+	78426468	78427726		GAGCATTACGATCCACGATTATTGATGTTGACATGTCCATGTAGTAATTTTTCTTCAAGT	84636	Hs.326713	GO:0007186|GO:0016021|GO:0005886|GO:0045028	G protein-coupled receptor 174 [Source:HGNC Symbol;Acc:30245]	149.162	27.9169	7.23524	4.64382	176.019	172.534	98.9333	18.5847	34.0081	31.1579	6.86441	7.76223	7.07909	3.46509	5.18464	5.28173
ASHGA5P004877	0.000511691	0.05029	3.89241	up	protein_coding	NM_006643	CCDS6999.2	SDCCAG3	RefSeq	2321	chr9	-	139296373	139305054		GGAGACACAGATGACAGATTTGAAGATCTGGAAGAGGCAAATCCATTCTCTTTTAGAGAG	10807	Hs.94300	GO:0005737	serologically defined colon cancer antigen 3 isoform 2	41.5359	11.1086	5.33624	3.37558	61.2827	30.1699	33.1551	15.5108	8.60529	9.20987	5.27208	5.26753	5.46911	3.1226	3.28154	3.72259
ASHGA5P001861	0.0166201	0.191016	8.05154	up	protein_coding	NM_014750	CCDS9723.1	DLGAP5	RefSeq	2993	chr14	-	55614833	55658396		TCTTGATTCACCAGGTCTAAACTGCAGTAATCCATTTACTCAGCTGGAGAGGAGACATCA	9787	Hs.77695	GO:0000087|GO:0004721|GO:0005515|GO:0005634|GO:0007079|GO:0007267|GO:0008283|GO:0031616|GO:0045842	disks large-associated protein 5 isoform a	669.368	99.3155	9.44555	6.43629	485.133	836.759	686.212	57.4015	122.416	118.129	8.40225	10.0317	9.90275	5.33701	6.94153	7.03033
ASHGA5P001548	0.0234497	0.22215	5.97822	up	protein_coding	NM_000655	CCDS53427.1	SELL	RefSeq	2442	chr1	-	169659805	169680843		CAAAGCCATGATATTTCCATGGAAATGTCAGAGCACCCAGAGGGACTTATGGAACATCTT	6402	Hs.728756	GO:0002020|GO:0005515|GO:0005886|GO:0005887|GO:0007155|GO:0007596|GO:0008201|GO:0009897|GO:0030246|GO:0033198|GO:0043208|GO:0050776|GO:0050839|GO:0050900	L-selectin precursor	94.4199	17.2194	6.57717	3.99745	70.9644	100.293	112.002	15.09	18.2321	18.336	5.49221	6.97027	7.26903	3.06884	4.32878	4.59475
ASHGA5P034627	0.0200806	0.206641	2.12646	up	protein_coding	NM_001042544		LTBP4	RefSeq	5163	chr19	+	41103140	41135725		GCCGCCGCCCCCTCCTGCTGGTGCTGTTGCTGCCGCTCTTCGCAGCCGCCACCTCCGCCG	8425	Hs.466766	GO:0001558|GO:0005024|GO:0005178|GO:0005509|GO:0005515|GO:0005539|GO:0005578|GO:0005615|GO:0006457|GO:0007179|GO:0007275|GO:0017015|GO:0030162|GO:0030252|GO:0031012|GO:0045595|GO:0050431	latent-transforming growth factor beta-binding protein 4 isoform a precursor	24446.4	14861.2	14.723	13.6345	30207.6	22593	20538.7	20897	13391.5	10295.1	14.652	14.7176	14.7994	14.1836	13.5092	13.2108
ASHGA5P055006	0.0118038	0.163699	2.00673	up	protein_coding	NM_177423	CCDS31628.1	PPFIA1	RefSeq	4062	chr11	+	70116805	70224598		CAGATGGACGGTATGTGATGGGTCACACTAACCTGTCACTTGTTGGGAGCATGAGCAGCT	8500	Hs.530749	GO:0004871|GO:0005515|GO:0005737|GO:0007160|GO:0007165	liprin-alpha-1 isoform a	457.214	254.831	8.89319	7.88835	586.193	435.265	350.182	221.033	288.623	254.836	8.67685	9.08537	8.91736	7.49713	8.10376	8.06416
ASHGA5P007678	0.0463705	0.306164	2.53062	up	protein_coding	NM_181492	CCDS14032.1	TCF20	RefSeq	7279	chr22	-	42556018	42611445	NM_005650	TAAGCACAAGGTGAGACTGTGGAGATGAGAAGGTGGTGGACACTCGTGATGGAATGGAAA	6942	Hs.475018	GO:0003677|GO:0003713|GO:0005634|GO:0006351|GO:0006355|GO:0008270	transcription factor 20 isoform 2	107.097	41.3066	6.48261	5.14312	209.542	65.2165	46.5309	72.9617	32.8727	18.0852	7.12113	6.3504	5.9763	5.71246	5.13873	4.57816
ASHGA5P002111	0.00214645	0.0862834	2.40693	up	protein_coding	NM_007345	CCDS42447.1	ZNF236	RefSeq	8140	chr18	+	74536115	74682682		AGGAAATTACCCTGACTATCTCCGAACTTAACACTACAAGCGGAAGCCTTCCTTCAACAA	7776	Hs.719137	GO:0003677|GO:0003700|GO:0005634|GO:0006351|GO:0006355|GO:0008270|GO:0071333	zinc finger protein 236	51.3095	21.9539	5.66926	4.40207	71.3441	41.388	41.1965	26.4764	21.303	18.0821	5.50047	5.71276	5.79456	4.08836	4.53997	4.57789
ASHGA5P009642	0.00123261	0.0689214	2.53479	up	protein_coding	NM_002576	CCDS8250.1	PAK1	RefSeq	3435	chr11	-	77033059	77185108		TGTGGAGAAGAGAGGTTCAGCTAAAGAGCTGCTACAGCATCAATTCCTGAAGATTGCCAA	5058	Hs.435714	GO:0000165|GO:0001666|GO:0001726|GO:0004672|GO:0004674|GO:0004674|GO:0005515|GO:0005515|GO:0005518|GO:0005524|GO:0005737|GO:0005794|GO:0005829|GO:0005886|GO:0005911|GO:0005925|GO:0006468|GO:0006915|GO:0007411|GO:0007528|GO:0014704|GO:0016358|GO:0019901|GO:0030018|GO:0030424|GO:0030425|GO:0030426|GO:0031295|GO:0031532|GO:0031532|GO:0031532|GO:0031941|GO:0031965|GO:0032869|GO:0033138|GO:0033148|GO:…	serine/threonine-protein kinase PAK 1 isoform 2	2084.27	927.497	11.078	9.73609	3123.14	1550.75	1578.93	789.298	1006.12	987.068	11.2221	10.9096	11.1021	9.46522	9.83391	9.90915
ASHGA5P033229	0.0428638	0.294606	2.22458	up	protein_coding	NM_000269	CCDS11579.1	NME1	RefSeq	811	chr17	+	49230919	49239450	NM_198175	TCAGAACTGGATCTATGAATGACAGGAGGGCAGACCACATTGCTTTTCACATCCATTTCC	4830		GO:0000287|GO:0002762|GO:0004536|GO:0004550|GO:0005515|GO:0005524|GO:0005525|GO:0005634|GO:0005737|GO:0005737|GO:0005739|GO:0005813|GO:0005829|GO:0005882|GO:0006183|GO:0006228|GO:0006241|GO:0006897|GO:0007399|GO:0007595|GO:0008285|GO:0015949|GO:0030154|GO:0042493|GO:0042802|GO:0042981|GO:0043015|GO:0043388|GO:0044281|GO:0048471|GO:0050679|GO:0051591|GO:0055086	nucleoside diphosphate kinase A isoform b	4978.57	2767.05	12.4143	11.2607	5183.33	5402.11	4350.28	1775.45	3339.1	3186.59	11.9375	12.7121	12.5931	10.6379	11.5515	11.5928
ASHGA5P051010	0.0156768	0.187397	3.39713	up	protein_coding	NM_181802	CCDS13374.1	UBE2C	RefSeq	1490	chr20	+	44441254	44445596		CTCCCAGGTAACCCCGAATACTCTTTTTTCAGGCTACAGCAGGAGCTGATGACCCTCATG	11065	Hs.93002	GO:0000075|GO:0000278|GO:0004842|GO:0004842|GO:0005515|GO:0005524|GO:0005654|GO:0005680|GO:0005829|GO:0006511|GO:0007049|GO:0007051|GO:0007067|GO:0007094|GO:0008054|GO:0010458|GO:0010994|GO:0016567|GO:0031145|GO:0031145|GO:0031536|GO:0048015|GO:0051301|GO:0051436|GO:0051437|GO:0051439|GO:0051488|GO:0070936|GO:0070979	ubiquitin-conjugating enzyme E2 C isoform 4	101.529	33.2312	6.70836	4.94404	91.8056	98.8688	113.912	50.112	27.968	21.6137	5.87766	6.94958	7.29784	5.1189	4.9109	4.80232
ASHGA5P005698	0.0151679	0.185487	2.00649	up	protein_coding	NM_014578	CCDS8155.1	RHOD	RefSeq	1150	chr11	+	66824288	66839488		ATCTTTAACCGGTGGTACCCAGAAGTGAATCATTTCTGCAAGAAGGTACCCATCATCGTC	29984	Hs.15114	GO:0003924|GO:0005525|GO:0005829|GO:0005886|GO:0006184|GO:0007264|GO:0007266|GO:0051056	rho-related GTP-binding protein RhoD	167.157	91.1293	7.44323	6.43855	186.829	168.354	146.287	113.53	82.8554	77.0026	6.9528	7.72517	7.6517	6.43387	6.41525	6.46653
ASHGA5P006089	0.0247034	0.227243	3.60663	up	protein_coding	NM_001002264	CCDS31964.1	EPSTI1	RefSeq	3201	chr13	-	43460523	43566407		GGCACCTAAGGGTATATGAGAAAATATTGACTCCTATCTGGCCTTCATCAACTGACCTCG	94240	Hs.546467		epithelial-stromal interaction protein 1 isoform 1	5503	1852.92	12.5463	10.6957	3928.59	6907.79	5672.6	1433.82	2087.63	2037.32	11.5602	13.097	12.9817	10.3284	10.8502	10.9084
ASHGA5P050773	0.021481	0.213091	3.67818	up	protein_coding	NM_006139	CCDS2361.1	CD28	RefSeq	4900	chr2	+	204571197	204603636		TACGACAATGCGGTCAACCTTAGCTGCAAGTATTCCTACAATCTCTTCTCAAGGGAGTTC	940	Hs.443123	GO:0002020|GO:0005070|GO:0005515|GO:0005829|GO:0005886|GO:0005886|GO:0005887|GO:0006959|GO:0007166|GO:0009897|GO:0015026|GO:0016032|GO:0031295|GO:0042089|GO:0042102|GO:0042102|GO:0042802|GO:0045066|GO:0045070|GO:0045086|GO:0045727|GO:0045840|GO:0050690	T-cell-specific surface glycoprotein CD28 isoform 1 precursor	49.7926	15.2075	5.66947	3.79048	51.4208	46.6405	51.3166	15.9361	20.6815	9.00497	5.00653	5.88449	6.1174	3.17557	4.50002	3.69584
ASHGA5P008270	0.00986357	0.152016	3.25661	up	protein_coding	ENST00000341469	CCDS6734.1	TRIM14	GENCODE	4454	chr9	-	100846636	100881480	NM_033219, NM_033220	GCACGTGCAGAAACTCAGCCAAGAATGTTTAAAGCAGCTGGCAATCAAGAAGCAGCAGCA	9830	Hs.575631	GO:0008150|GO:0005737|GO:0005622|GO:0003674|GO:0008270|GO:0005515	tripartite motif containing 14 [Source:HGNC Symbol;Acc:16283]	43.9428	14.9204	5.48651	3.78314	44.3378	43.1762	44.3142	22.9542	13.5485	8.25848	4.7806	5.77523	5.9037	3.83589	3.92243	3.5911
ASHGA5P006409	0.00389489	0.107048	2.6673	up	protein_coding	NM_001002862	CCDS33615.1	DERL3	RefSeq	3115	chr22	-	24176689	24181199		GACCCCTGGCTTCCTAAAGCTGCTCCTGGATGCCCCTGCAGAAGACCCCAATTACCTGCC	91319	Hs.593679	GO:0005515|GO:0018279|GO:0030176|GO:0030433|GO:0030433|GO:0030968	derlin-3 isoform 2	2007.79	831.73	10.984	9.56867	3290.61	1362.2	1370.57	1009.88	871.004	614.31	11.2895	10.745	10.9177	9.83171	9.63188	9.24241
ASHGA5P000797	0.0309227	0.252338	2.50495	up	protein_coding	NM_004536	CCDS4009.1	NAIP	RefSeq	6551	chr5	-	70264309	70320941		GTCTTTACAGGTAAACAGGACACGGTACAGTGTTTTTCCTGTGGTGGATGTTTAGGAAAT	4671	Hs.654500	GO:0004869|GO:0005515|GO:0005524|GO:0005737|GO:0007399|GO:0016323|GO:0017111|GO:0043154|GO:0043524|GO:0046872	baculoviral IAP repeat-containing protein 1 isoform 1	39.2976	18.0921	5.20284	3.87805	61.8178	32.2514	23.8237	35.972	8.36139	9.94285	5.2834	5.36039	4.96472	4.57774	3.2408	3.81563
ASHGA5P004783	0.000228283	0.0380748	3.42638	up	protein_coding	ENST00000297205	CCDS5614.1	STEAP1	GENCODE	1313	chr7	+	89783688	89794141		CTATATTCAGAGCAAGCTAGGAATTGTTTCCCTTCTACTGGGCACAATACACGCATTGAT	26872	Hs.61635	GO:0006811|GO:0006810|GO:0022900|GO:0055072|GO:0005886|GO:0010008|GO:0005887|GO:0005911|GO:0016491|GO:0005215|GO:0009055|GO:0005506|GO:0050660|GO:0015267	six transmembrane epithelial antigen of the prostate 1 [Source:HGNC Symbol;Acc:11378]	5424.58	1837.18	12.4664	10.6897	7925.02	4675.28	3673.45	1566.14	2028.01	1917.39	12.5659	12.501	12.3324	10.4447	10.8027	10.8217
ASHGA5P034564	0.0214682	0.213059	3.15727	up	protein_coding	ENST00000356487	CCDS12437.1	GPI	GENCODE	4194	chr19	+	34856031	34893318		ACTGGAAGGGGTACACAGGCAAGACCATCACGGACGTCATCAACATTGGCATTGGCGGCT	2821	Hs.466471	GO:0044281|GO:0001525|GO:0005975|GO:0006096|GO:0006006|GO:0006959|GO:0006094|GO:0007599|GO:0005634|GO:0005737|GO:0005886|GO:0005829|GO:0005615|GO:0008083|GO:0005125|GO:0004347	glucose-6-phosphate isomerase [Source:HGNC Symbol;Acc:4458]	337.826	128.566	8.4068	6.74812	504.36	276.905	232.214	241.875	74.2664	69.5573	8.45965	8.4413	8.31946	7.64815	6.26962	6.3266
ASHGA5P008097	0.0270668	0.238376	4.15825	up	protein_coding	NM_017944	CCDS41619.1	USP47	RefSeq	7777	chr11	+	11862969	11980872		CCCGAAAGAGGCACCACTGGATCATACCAGTGACAAGTCACTTCTCGACGCTAATTTTGA	55031	Hs.577256	GO:0004221|GO:0004843|GO:0005515|GO:0005737|GO:0006284|GO:0006511|GO:0006974|GO:0010972|GO:0019005|GO:0030307|GO:0034644|GO:0035520|GO:0042493|GO:0043066|GO:0043154|GO:0045892|GO:0071987	ubiquitin carboxyl-terminal hydrolase 47	220.309	61.8429	7.81588	5.7599	297.592	173.966	189.369	35.9378	74.7144	74.8763	7.65957	7.7762	8.01186	4.57451	6.27837	6.42682
ASHGA5P053565	0.0140315	0.17878	3.13043	up	protein_coding	NM_014810	CCDS1336.1	CEP350	RefSeq	13473	chr1	+	179923907	180084015		AAATTGGCAGGATGAGGAGCAGCAAATCAAAAGAGGTGCCTTTACCAAATCCAAGGAACT	9857	Hs.413045	GO:0005634|GO:0005730|GO:0005737|GO:0005813|GO:0005819	centrosome-associated protein 350	128.798	37.5336	6.77712	5.13076	249.624	71.1693	65.5993	41.8213	46.9702	23.8092	7.38158	6.47545	6.47433	4.82763	5.63543	4.92921
ASHGA5P009232	0.00973003	0.151512	3.6793	up	protein_coding	NM_030665	CCDS11188.1	RAI1	RefSeq	7668	chr17	+	17584786	17714765		AGCGATGCAGGTTGCATATTCATCGAAGAGAACTTTTCTTTGAAATGTCCCAAACATAAG	10743	Hs.655395	GO:0005634|GO:0005737|GO:0008270	retinoic acid-induced protein 1	28.2323	7.36021	4.44382	2.56439	59.3435	12.3595	12.9939	12.0806	5	5	5.22369	4.0695	4.03827	2.77896	2.42307	2.49113
ASHGA5P003890	0.00816913	0.1414	2.03505	up	protein_coding	NM_015937	CCDS13353.1	PIGT	RefSeq	2246	chr20	+	44044706	44054885	NM_001184729, NR_047693	CTGTCACTGATGTGGATAAATCTTGGAAGGAGCTCAGTAATGTCCTCTCAGGGATCTTCT	51604	Hs.437388	GO:0003923|GO:0005515|GO:0005789|GO:0006501|GO:0016255|GO:0030176|GO:0042765|GO:0043687|GO:0044267	GPI transamidase component PIG-T isoform 1 precursor	54.8017	26.3583	5.64973	4.62467	94.0001	37.3521	33.053	34.5465	28.5448	15.9836	5.91411	5.57004	5.46504	4.51166	4.94135	4.42101
ASHGA5P052901	0.00547193	0.12093	3.08321	up	protein_coding	NM_138810	CCDS5263.1	TAGAP	RefSeq	1344	chr6	-	159459943	159466184		GAACAACAAGGTTTGTTCTGCTTACTGATGAGAAATCCCCAACTTATGATCTCACCATCT	117289	Hs.529984	GO:0005085|GO:0005829|GO:0007264|GO:0051056	T-cell activation Rho GTPase-activating protein isoform c	640.31	235.693	9.41929	7.79486	660.787	689.654	570.49	231.765	240.766	234.547	8.87166	9.75432	9.63188	7.57911	7.85784	7.94761
ASHGA5P005133	0.0271424	0.238376	8.80332	up	protein_coding	NM_001012271	CCDS32752.1	BIRC5	RefSeq	2724	chr17	+	76210276	76221716	NM_001168	CTTGGTGAATTTTTGAAACTGGACAGAGAAAGAGCCAAGAACAAAATTGCAAAGGAAACC	332	Hs.740401	GO:0000086|GO:0000087|GO:0000228|GO:0000236|GO:0000278|GO:0000775|GO:0000777|GO:0000910|GO:0004869|GO:0005515|GO:0005634|GO:0005737|GO:0005814|GO:0005819|GO:0005829|GO:0005829|GO:0005874|GO:0005876|GO:0005881|GO:0006351|GO:0006468|GO:0006915|GO:0007059|GO:0007067|GO:0008017|GO:0008017|GO:0008270|GO:0008270|GO:0008284|GO:0008536|GO:0015631|GO:0019899|GO:0030496|GO:0031021|GO:0031503|GO:0031536|GO:…	baculoviral IAP repeat-containing protein 5 isoform 3	122.86	14.2298	6.87914	3.7411	65.4481	165.03	138.103	10.8727	18.1815	13.6352	5.36807	7.69681	7.57254	2.69056	4.32449	4.20824
ASHGA5P001039	0.0173486	0.1943	2.79055	up	protein_coding	NM_003254	CCDS14281.1	TIMP1	RefSeq	931	chrX	+	47441689	47446190		TTTCTCATTGCTGGAAAACTGCAGGATGGACTCTTGCACATCACTACCTGCAGTTTTGTG	7076	Hs.522632	GO:0002576|GO:0005515|GO:0005576|GO:0005576|GO:0005604|GO:0007568|GO:0007596|GO:0008191|GO:0008284|GO:0022617|GO:0030168|GO:0030198|GO:0031093|GO:0034097|GO:0043066|GO:0043249|GO:0043434|GO:0046872|GO:0051045|GO:1901164	metalloproteinase inhibitor 1 precursor	18380.7	7964.97	14.2862	12.8056	15546.2	21108.7	18487.2	7026.5	8600.69	8267.73	13.549	14.6575	14.652	12.6351	12.8824	12.8993
ASHGA5P019055	0.00627632	0.127559	2.11423	up	protein_coding	NM_001173490	CCDS14239.1	PRRG1	RefSeq	4527	chrX	+	37208582	37316548		CAGGAAGGATTGGGGGAATCATCATCCAGGGACGTGCCAGAAACCACAAGAAAACATGGG	5638	Hs.190341	GO:0005509|GO:0005576|GO:0005887	transmembrane gamma-carboxyglutamic acid protein 1 isoform 1 precursor	25.8236	13.1363	4.59982	3.51969	41.0532	18.6757	17.7419	23.9775	8.3534	7.078	4.66025	4.62281	4.51641	3.90941	3.23957	3.41008
ASHGA5P001238	0.000616691	0.0529168	3.58248	up	protein_coding	NM_013314	CCDS7446.1	BLNK	RefSeq	1829	chr10	-	97951454	98031333	NM_001258440, NR_047680	AAGCAGTTCACCTCCACCTGAAAAAGCTCCCATGGTGAATAGATCAACCAAGCCAAATTC	29760	Hs.665244	GO:0005068|GO:0005070|GO:0005070|GO:0005515|GO:0005622|GO:0005829|GO:0005886|GO:0006954|GO:0006959|GO:0007169|GO:0030183|GO:0035556	B-cell linker protein isoform 1	864.858	252.319	9.72863	7.88767	1418.69	614.661	561.224	237.366	270.533	249.056	9.99093	9.58644	9.60852	7.61711	8.01598	8.02992
ASHGA5P010739	0.00515399	0.117811	7.52344	up	protein_coding	NM_001001552	CCDS30986.1	LEMD1	RefSeq	825	chr1	-	205350505	205391214		GACAGCGAAGGTGGGCTGCAAGAGCACCAAGCACCAGAATCACATATGGGACTATCACCA	93273	Hs.655520	GO:0005635|GO:0016021	LEM domain-containing protein 1 isoform 3	122.911	13.5805	6.53143	3.62004	267.208	49.4256	52.0989	22.129	8.19322	10.4193	7.49093	5.96521	6.13815	3.77621	3.21174	3.87216
ASHGA5P045446	0.0424284	0.29406	3.72297	up	protein_coding	NM_014368	CCDS6838.2	LHX6	RefSeq	3444	chr9	-	124964855	124991091	NM_199160	GCCCCGGCGTTGCCCGAGGGCTGCCGGCTGCCGGCCGAGGGCGGCCCCGCCACCGACCAG	26468	Hs.103137	GO:0003700|GO:0005634|GO:0006351|GO:0008270|GO:0021799|GO:0021800|GO:0021853|GO:0021877|GO:0021884|GO:0043565|GO:0048469	LIM/homeobox protein Lhx6 isoform 1	44.3613	16.623	5.32569	3.42924	77.7321	27.4806	27.8711	36.8604	8.00876	5	5.62911	5.14538	5.20258	4.61882	3.17776	2.49113
ASHGA5P041700	0.0164186	0.190502	2.94692	up	protein_coding	ENST00000377364	CCDS4572.1	HIST1H4B	GENCODE	357	chr6	-	26027123	26027480		GTTAAGCGAATTTCCGGTTTGATTTATGAGGAGACTCGTGGCGTTCTCAAGGTGTTTCTG	8366	Hs.143080	GO:0006352|GO:0048015|GO:0006334|GO:0000723|GO:0006325|GO:0034080|GO:0045653|GO:0005634|GO:0005576|GO:0000786|GO:0005654|GO:0003677|GO:0005515	histone cluster 1, H4b [Source:HGNC Symbol;Acc:4789]	23.2184	8.41842	4.2268	2.66759	46.2401	12.9203	10.4949	15.2553	5	5	4.84126	4.12808	3.71106	3.08857	2.42307	2.49113
ASHGA5P008786	0.0314812	0.253921	2.09648	up	protein_coding	NM_173662	CCDS47149.1	RNF175	RefSeq	1589	chr4	-	154631311	154681387		ATGATCAGTAATCCCTGGGAGCGCACACATTTTCTGTATGGACAAATCCTGGATTGGCTT	285533	Hs.388364	GO:0008270|GO:0016021	RING finger protein 175	58.5396	30.661	5.90419	4.83622	61.5052	55.522	58.5916	46.0598	24.0068	21.9162	5.27632	6.12629	6.30997	4.98665	4.70117	4.82084
ASHGA5P002404	0.035397	0.269617	2.62948	up	protein_coding	ENST00000258526	CCDS9049.1	PLXNC1	GENCODE	7346	chr12	+	94542498	94701451		TCAACTTTACCAACTGCTCATCATTAAAAGAATGCCCAGCATGCGTAGAAACTGGCTGCG	10154	Hs.584845	GO:0007275|GO:0007411|GO:0007155|GO:0007165|GO:0016021|GO:0005886|GO:0005622|GO:0016020|GO:0004872|GO:0005515|GO:0005102	plexin C1 [Source:HGNC Symbol;Acc:9106]	29.8578	11.6678	4.8759	3.48113	39.1191	28.1632	22.291	11.4246	10.6028	12.9759	4.58574	5.17692	4.86505	2.7227	3.57886	4.14181
ASHGA5P051033	0.00510675	0.117811	3.14115	up	protein_coding	NM_001719	CCDS13455.1	BMP7	RefSeq	4049	chr20	-	55743808	55841707		GCCATCTCCGTCCTCTACTTCGATGACAGCTCCAACGTCATCCTGAAGAAATACAGAAAC	655	Hs.473163	GO:0001501|GO:0001503|GO:0001656|GO:0001657|GO:0001823|GO:0001837|GO:0005125|GO:0005515|GO:0005515|GO:0005615|GO:0008083|GO:0010664|GO:0010800|GO:0010862|GO:0010862|GO:0016358|GO:0030501|GO:0030509|GO:0032088|GO:0034116|GO:0034504|GO:0040007|GO:0042326|GO:0042347|GO:0043401|GO:0043407|GO:0045665|GO:0045669|GO:0045786|GO:0045839|GO:0045892|GO:0045893|GO:0048762|GO:0048812|GO:0051216|GO:0060389|GO:…	bone morphogenetic protein 7 precursor	694.941	252.513	9.54068	7.88938	725.579	745.593	613.649	238.415	271.711	247.412	9.0149	9.86976	9.73738	7.62499	8.02294	8.02022
ASHGA5P010383	0.0017203	0.0764071	3.46902	up	protein_coding	NM_199413	CCDS45352.1	PRC1	RefSeq	3165	chr15	-	91509267	91537881		TGAGTTTGCGCGAGAACTTTCAAAGGCTTCCAAATCTGATGCTACTTCTGGAATCCTCAA	9055	Hs.366401	GO:0000022|GO:0000910|GO:0000922|GO:0005515|GO:0005634|GO:0005730|GO:0005737|GO:0005819|GO:0005876|GO:0005886|GO:0015630|GO:0019901|GO:0042802	protein regulator of cytokinesis 1 isoform 2	313.256	99.6277	8.35866	6.56413	381.362	287.973	270.432	99.3788	102.253	97.2517	8.02972	8.50045	8.5458	6.21741	6.69872	6.77625
ASHGA5P019121	0.00637413	0.12761	2.31926	up	protein_coding	NM_001178014	CCDS54643.1	PCCB	RefSeq	1885	chr3	+	135969166	136049013		TCACTGGACGAGGCCGAATCAATGGAAGATTGGTTTATGTCTTCAGTCAGCAAATAATAG	5096	Hs.63788	GO:0004658|GO:0005524|GO:0005739|GO:0005759|GO:0006635|GO:0019626|GO:0044255|GO:0044281	propionyl-CoA carboxylase beta chain, mitochondrial isoform 2	255.125	109.959	7.91752	6.70386	429.81	186.251	149.314	108.756	112.73	108.392	8.20801	7.8671	7.67747	6.36295	6.82981	6.91881
ASHGA5P006815	0.0205197	0.208562	2.8964	up	protein_coding	NM_018235	CCDS12006.1	CNDP2	RefSeq	5089	chr18	+	72163499	72190689		AAACAGGCCAGGAGATTCCTGTCAACGTCCGATTCTGCCTCGAAGGCATGGAGGAGTCAG	55748	Hs.149185	GO:0000096|GO:0004180|GO:0005829|GO:0006508|GO:0006750|GO:0006805|GO:0008237|GO:0016805|GO:0034641|GO:0034701|GO:0044281|GO:0046872	cytosolic non-specific dipeptidase isoform 1	564.452	181.563	8.92594	7.39168	1120.74	291.156	281.465	261.01	141.183	142.495	9.6562	8.51634	8.60528	7.7635	7.13246	7.27908
ASHGA5P034398	0.0300541	0.24963	2.05884	up	protein_coding	ENST00000262958	CCDS12104.1	GNA15	GENCODE	2132	chr19	+	3136190	3163766		TTCAAAAGCACATCCGTCATCCTCTTTCTCAACAAAACCGACATCCTGGAGGAGAAAATC	2769	Hs.73797	GO:0007186|GO:0007165|GO:0007188|GO:0006184|GO:0030168|GO:0007204|GO:0006471|GO:0007596|GO:0007202|GO:0032957|GO:0060158|GO:0007207|GO:0007200|GO:0005886|GO:0005834|GO:0031234|GO:0005525|GO:0046872|GO:0004871|GO:0019001|GO:0003924|GO:0001664|GO:0031683	guanine nucleotide binding protein (G protein), alpha 15 (Gq class) [Source:HGNC Symbol;Acc:4383]	93.9657	48.8099	6.59067	5.54884	107.58	81.688	92.6295	51.5818	49.8005	45.0475	6.12323	6.66785	6.98094	5.1646	5.715	5.76692
ASHGA5P009870	0.00173201	0.0764071	2.7187	up	protein_coding	NM_003872	CCDS46496.1	NRP2	RefSeq	6656	chr2	+	206547223	206662857	ENST00000360409	GCTTTTGCAGTGGACATCCCAGAAATACATGAGAGAGAAGGATATGAAGATGAAATTGAT	8828	Hs.471200	GO:0001525|GO:0001755|GO:0001938|GO:0002116|GO:0004872|GO:0005021|GO:0005886|GO:0007155|GO:0007411|GO:0007411|GO:0007507|GO:0008201|GO:0010595|GO:0016020|GO:0016021|GO:0017154|GO:0019838|GO:0019955|GO:0030424|GO:0038084|GO:0038084|GO:0046872|GO:0048010|GO:0050919	neuropilin-2 isoform 2 precursor	412.152	163.474	8.70197	7.25905	615.943	337.158	283.356	151.129	167.779	171.513	8.76371	8.72772	8.61446	6.89438	7.35979	7.52298
ASHGA5P048654	0.0438723	0.298412	2.3601	up	protein_coding	ENST00000220514	CCDS10074.1	OIP5	GENCODE	1236	chr15	-	41601465	41624819		TCCAAGCCAGAAAACTGATCCTGTACCAAAGCTTGAGTGTCAGGTTCAGGCTTTATTGCT	11339	Hs.661645	GO:0007067|GO:0051301|GO:0007154|GO:0006334|GO:0034080|GO:0005634|GO:0000775|GO:0005654|GO:0000785|GO:0010369|GO:0015030|GO:0005515	Opa interacting protein 5 [Source:HGNC Symbol;Acc:20300]	202.49	94.2349	7.71677	6.47792	191.147	231.592	184.729	90.305	99.6295	92.7702	6.98738	8.18687	7.97605	6.05444	6.66219	6.71713
ASHGA5P008394	0.00248233	0.09169	2.36617	up	protein_coding	NM_145109	CCDS11217.1	MAP2K3	RefSeq	2319	chr17	+	21187967	21218551		CAGTCCAAAGGAAAATCCAAGAGGAAGAAGGATCTACGGATATCCTGCATGTCCAAGCCA	5606	Hs.514012	GO:0000187|GO:0002224|GO:0002755|GO:0002756|GO:0004674|GO:0004708|GO:0004713|GO:0005515|GO:0005524|GO:0005654|GO:0005829|GO:0006954|GO:0007165|GO:0008063|GO:0019901|GO:0034130|GO:0034134|GO:0034138|GO:0034142|GO:0035666|GO:0042035|GO:0045087|GO:0045860|GO:0045893|GO:0051403|GO:0060048	dual specificity mitogen-activated protein kinase kinase 3 isoform B	15.8131	8.10994	3.87377	2.63121	25.2133	9.85668	12.3694	14.3298	5	5	3.87874	3.77692	3.96564	2.97944	2.42307	2.49113
ASHGA5P008676	0.0224384	0.217766	2.26675	up	protein_coding	NM_001142278	CCDS44775.1	APLP2	RefSeq	3104	chr11	+	129939715	130014706		TCAAGTGTCTCGTTCCTCCAACTCCTCTGCCAACCAATGATGTTGATGTGTATTTCGAGA	334	Hs.370247	GO:0001967|GO:0003677|GO:0004867|GO:0005515|GO:0005634|GO:0005886|GO:0006878|GO:0007176|GO:0007186|GO:0007617|GO:0007626|GO:0008201|GO:0008203|GO:0009790|GO:0016021|GO:0030198|GO:0030900|GO:0030901|GO:0042802|GO:0043393|GO:0046914|GO:0050885	amyloid-like protein 2 isoform 4 precursor	1417.41	617.079	10.3413	9.16063	2691.31	803.581	757.349	647.613	633.193	570.429	10.9923	9.97685	10.0546	9.15897	9.18227	9.14063
ASHGA5P008923	0.000563809	0.0516987	5.58458	up	protein_coding	NM_000079	CCDS2261.1	CHRNA1	RefSeq	2019	chr2	-	175612322	175629200		TCTGAAACAGCAATGGGTGGATTACAACCTAAAATGGAATCCAGATGACTATGGCGGTGT	1134	Hs.434479	GO:0003009|GO:0004889|GO:0004889|GO:0005216|GO:0005886|GO:0005886|GO:0005892|GO:0006810|GO:0007165|GO:0007268|GO:0007274|GO:0007528|GO:0009986|GO:0015464|GO:0019228|GO:0030054|GO:0031594|GO:0031594|GO:0042166|GO:0042391|GO:0045211|GO:0046716|GO:0048630|GO:0050881|GO:0050905|GO:0070050	acetylcholine receptor subunit alpha isoform b precursor	29.7665	5.0401	4.8954	2.41395	35.1126	28.0617	26.1251	5.12031	5	5	4.4093	5.17119	5.1057	2.32764	2.42307	2.49113
ASHGA5P042289	0.0137314	0.176062	3.51439	up	protein_coding	ENST00000304218	CCDS4586.1	HIST1H1E	GENCODE	785	chr6	+	26156558	26157343		TAGAAAGTTCCTTTGGCCAACTGCTTAGAAGCCCAACACAACCCAAAGGCTCTTTTCAGA	3008	Hs.248133	GO:0006334|GO:0016584|GO:0005634|GO:0000786|GO:0003677|GO:0005515	histone cluster 1, H1e [Source:HGNC Symbol;Acc:4718]	78.7337	23.9003	6.33446	4.52118	77.5839	78.9402	79.6771	26.3495	21.6368	23.7147	5.62637	6.61936	6.75765	4.07944	4.56079	4.92332
ASHGA5P013286	0.00154695	0.0746312	2.35733	up	protein_coding	NM_003234	CCDS3312.1	TFRC	RefSeq	5241	chr3	-	195776154	195808961		GCGGCTGCAGGTTCTTCTGTGTGGCAGTTCAGAATGATGGATCAAGCTAGATCAGCATTC	7037	Hs.529618	GO:0004998|GO:0005576|GO:0005768|GO:0005886|GO:0005887|GO:0005905|GO:0006508|GO:0006879|GO:0006879|GO:0008233|GO:0016020|GO:0016023|GO:0019048|GO:0033572|GO:0042470|GO:0055085	transferrin receptor protein 1	114.948	50.148	6.81855	5.5814	163.387	109.518	71.9401	62.6362	44.8948	42.9128	6.74744	7.10058	6.60764	5.47082	5.57212	5.70125
ASHGA5P036597	0.0477456	0.310737	3.03714	up	protein_coding	NM_004609	CCDS33432.1	TCF15	RefSeq	1227	chr20	-	584636	590910		GCTGCTGGGCGACTCGGCCGACGACGGGCAGCCGTGCTTCCGTGCCGCGGGCAGTGCCAA	6939	Hs.437	GO:0001756|GO:0003016|GO:0003677|GO:0003700|GO:0005634|GO:0006351|GO:0006357|GO:0007498|GO:0016265|GO:0042755|GO:0043583|GO:0043588|GO:0046983|GO:0048339|GO:0048644|GO:0048705|GO:0050884	transcription factor 15	45.4818	18.9091	5.38931	3.7866	74.4194	36.6931	25.333	41.9354	7.07692	7.71486	5.56884	5.54254	5.05655	4.83242	3.01006	3.51731
ASHGA5P021705	0.0466305	0.307062	2.06818	up	protein_coding	NM_001076674	CCDS54134.1	TMUB2	RefSeq	2010	chr17	+	42264353	42269099		ATTTTGCTTCGATGATTTCACGTCATCTTCAAAACAACCTCATGAGCGTGGACCCTGCCA	79089	Hs.181391	GO:0016021	transmembrane and ubiquitin-like domain-containing protein 2 isoform b	33.1794	17.6682	4.94171	3.89335	51.6534	29.4496	18.4352	33.7839	9.38547	9.83517	5.01256	5.23723	4.57534	4.476	3.40338	3.80068
ASHGA5P050470	0.0437152	0.297798	3.6356	up	protein_coding	NM_002158	CCDS1838.1	FOXN2	RefSeq	5472	chr2	+	48541794	48606434		TTTATCCCAAAGAATAGTCACGTGGGAAGTGATGGCAGTGAAGGATTTCACAGTGAAGAA	3344	Hs.468478	GO:0003690|GO:0003700|GO:0003705|GO:0005634|GO:0005667|GO:0007389|GO:0008134|GO:0008301|GO:0009790|GO:0009888|GO:0043231|GO:0043565|GO:0051090	forkhead box protein N2	21.6149	6.37373	4.36692	2.50473	15.7486	23.319	25.7772	9.1212	5	5	3.09437	4.92109	5.08531	2.59998	2.42307	2.49113
ASHGA5P014465	0.0118568	0.163748	2.59014	up	protein_coding	NM_001010982	CCDS32750.2	AFMID	RefSeq	1755	chr17	+	76183397	76203782		GTTTTACCAGACCCTGTGTCAAGGAGAGTGGAAAGCCTCATTTGAAGAGCTCCACGATGT	125061	Hs.558614	GO:0004061|GO:0005634|GO:0005829|GO:0006569|GO:0019441|GO:0034641|GO:0044281	probable arylformamidase isoform 2	102.134	36.5413	6.47989	5.10686	192.204	54.3548	59.8431	49.2169	26.4386	33.9685	6.99699	6.09749	6.34518	5.09272	4.83374	5.39411
ASHGA5P010405	0.0106009	0.156098	7.61992	up	protein_coding	ENST00000378714	CCDS7095.1	MCM10	GENCODE	4547	chr10	+	13203553	13253104	NM_182751	AATGCTAAAGGAAAAGACTGGTCCAAAGATAGGAGGAGAAACTCTGTTACCAAGAGGAGA	55388	Hs.198363	GO:0000278|GO:0000075|GO:0000216|GO:0006260|GO:0000082|GO:0005634|GO:0005737|GO:0005730|GO:0005654|GO:0005515|GO:0046872	minichromosome maintenance complex component 10 [Source:HGNC Symbol;Acc:18043]	92.1978	12.6356	6.51399	3.58421	62.0581	116.891	97.6446	16.0014	11.5086	10.3969	5.2891	7.19342	7.05944	3.18513	3.69839	3.86911
ASHGA5P042314	5.72532e-05	0.0322454	4.60145	up	protein_coding	NM_003511	CCDS4634.1	HIST1H2AL	RefSeq	470	chr6	+	27833106	27833576		GGCAAATAATGTCTCCATAGAATCACTTTCCAATACAACGGCTCTTTTCAGAGCCACCTA	8332	Hs.233568		histone H2A type 1	27.9435	7.16015	4.74922	2.54713	40.9807	23.1544	19.6955	11.4804	5	5	4.6581	4.91184	4.67772	2.72719	2.42307	2.49113
ASHGA5P002102	0.0149928	0.184991	2.3409	up	protein_coding	NM_031459	CCDS321.1	SESN2	RefSeq	3547	chr1	+	28585962	28609002		TATCCACTGCGTCTTTGGCATCAGATATGATGACTATGATTATGGGGAGGTGAACCAGCT	83667	Hs.469543	GO:0005634|GO:0005737|GO:0007050	sestrin-2	29.3453	12.3989	4.6768	3.44974	53.6556	18.2421	16.138	22.1206	7.20703	7.86901	5.06944	4.5902	4.37077	3.77574	3.03604	3.53745
ASHGA5P010917	0.0335151	0.261624	2.19536	up	protein_coding	NM_001185108	CCDS53384.1	CD1E	RefSeq	1646	chr1	+	158323485	158327343	NM_001185107, NM_001185115	TTATCCAGATAGTGCAAGCTTCTGCTGGTCAATTTCAGCTTGAATTGAAGCCAGAGGCCT	913	Hs.249217	GO:0000139|GO:0005769|GO:0005770|GO:0005887|GO:0006955|GO:0019882|GO:0043202	T-cell surface glycoprotein CD1e, membrane-associated isoform i precursor	18.3724	7.48692	3.89683	2.76238	36.8336	7.76578	10.5178	12.1416	5	5.31911	4.48638	3.48859	3.71552	2.78451	2.42307	3.07954
ASHGA5P048680	0.0113427	0.160773	3.78483	up	protein_coding	NM_032413	CCDS10124.1	C15orf48	RefSeq	953	chr15	+	45722726	45725647		TAATTTCTAGATTTGGCAATTCTTCGCTGAAGTCATCATGAGCTTTTTCCAACTCCTGAT	84419	Hs.112242	GO:0005634|GO:0005739	normal mucosa of esophagus-specific gene 1 protein	2033.28	652.383	11.0844	9.16417	2112.97	2118.81	1868.05	400.024	801.052	756.072	10.6152	11.3345	11.3034	8.43755	9.51923	9.53573
ASHGA5P052401	0.0205506	0.208686	2.82158	up	protein_coding	NM_006930	CCDS4172.1	SKP1	RefSeq	2714	chr5	-	133492081	133512724		GGAAGCCCAGGTAGGTAGCACACAGTTTTGTCTTTGATCACATGCTCTTAAAAAGGGAGT	6500	Hs.171626	GO:0000080|GO:0000082|GO:0000084|GO:0000278|GO:0004842|GO:0005515|GO:0005654|GO:0005829|GO:0007219|GO:0016032|GO:0016567|GO:0019005|GO:0031145|GO:0031146|GO:0031519|GO:0035518|GO:0051437|GO:0051439	S-phase kinase-associated protein 1 isoform a	87.2571	31.8063	6.39965	4.90315	134.894	64.9807	61.8961	27.0161	32.9729	35.43	6.46335	6.34467	6.39093	4.12007	5.1426	5.44677
ASHGA5P021527	0.0400652	0.285481	2.25661	up	protein_coding	NM_001274	CCDS8459.1	CHEK1	RefSeq	3517	chr11	+	125496250	125527042		TACACGACAAAATGCCGAGGTGCTCGGTGGAGTCATGGCAGTGCCCTTTGTGGAAGACTG	1111	Hs.24529	GO:0000075|GO:0000077|GO:0000077|GO:0000781|GO:0000785|GO:0000794|GO:0004674|GO:0005515|GO:0005524|GO:0005634|GO:0005654|GO:0005813|GO:0005829|GO:0006260|GO:0006281|GO:0006974|GO:0006975|GO:0007049|GO:0010569|GO:0010767|GO:0018107|GO:0031572|GO:0035402|GO:0035407|GO:0045839|GO:0046602|GO:0048096|GO:0071260|GO:0090399|GO:2000615	serine/threonine-protein kinase Chk1 isoform 1	38.9093	17.837	5.1167	3.94254	69.6491	22.4782	24.6005	31.3201	8.41746	13.7736	5.46325	4.8738	5.01305	4.35748	3.24881	4.22134
ASHGA5P038592	0.0489981	0.314937	2.71327	up	protein_coding	NM_130446	CCDS3245.2	KLHL6	RefSeq	6320	chr3	-	183205318	183273499		AGAATAAGAAGTGGGTGGAGTTTGCATGCGTGACATTGAAAAATGAGGTCTACATCTCAG	89857	Hs.659147	GO:0002467|GO:0050853	kelch-like protein 6	25.6958	12.627	4.68693	3.2469	28.1067	23.5899	25.3907	23.799	9.08198	5	4.06428	4.93547	5.06104	3.89408	3.35549	2.49113
ASHGA5P013499	0.00111739	0.0671776	7.07584	up	protein_coding	NM_152637	CCDS8887.2	METTL7B	RefSeq	1531	chr12	+	56075329	56078394		ACTGAGACCGGGAGGTGTGCTCTTTTTCTGGGAGCATGTGGCAGAACCATATGGAAGCTG	196410	Hs.51483	GO:0008168	methyltransferase-like protein 7B precursor	147.886	24.7694	7.23996	4.41706	196.62	124.833	122.205	41.4922	23.0965	9.7197	7.02922	7.29449	7.39617	4.81511	4.65048	3.78559
ASHGA5P054945	0.0367732	0.274489	4.01677	up	protein_coding	NM_001178030	CCDS53661.1	SF1	RefSeq	2946	chr11	-	64532075	64545938		ACGCCGTTGGGTAAGCTGGGCCCCCCCGGGCTGCCCCCGCTCCCCGGGCCCAAAGGAGGC	7536	Hs.502829	GO:0000245|GO:0000389|GO:0000398|GO:0003676|GO:0003714|GO:0003723|GO:0005634|GO:0005634|GO:0005681|GO:0005730|GO:0005840|GO:0006351|GO:0006355|GO:0008270	splicing factor 1 isoform 6	4092.3	1044.94	11.7492	9.74313	8369.37	1999.89	1907.64	1820.45	736.825	577.549	12.6427	11.2645	11.3403	10.6774	9.39445	9.15752
ASHGA5P032360	0.00994729	0.152039	3.281	up	protein_coding	NM_021006	CCDS11310.1	CCL3L1	RefSeq	804	chr17	-	34623841	34625730	NM_002983	TTTTGTTCAGGGCTGTGATCGGCCTGGGGAAATAATAAAGATGTTCTTTTAAACGGTAAA	6349	Hs.512683		C-C motif chemokine 3-like 1 precursor	12628.5	4564.55	13.75	12.0359	10764.1	15176.2	11945.2	4767.73	4605.08	4320.82	13.0147	14.205	14.0303	12.08	12.0128	12.0149
ASHGA5P016111	0.0231848	0.220951	2.04489	up	protein_coding	NM_001165962	CCDS54093.1	ELAC2	RefSeq	3694	chr17	-	12894928	12921381		TACGAGGATGAAACCATGACAGTTTACCAGATCCCCATACACAGTGTTAGCCAGAGAAGA	60528	Hs.434232	GO:0004519|GO:0005634|GO:0008033|GO:0046872	zinc phosphodiesterase ELAC protein 2 isoform 3	47.1427	22.8999	5.38583	4.3538	85.3073	25.3565	30.7642	38.0223	19.1283	11.549	5.76899	5.0325	5.356	4.66869	4.3933	3.99942
ASHGA5P002961	0.00171568	0.0764071	2.3271	up	protein_coding	NM_014864	CCDS1328.1	FAM20B	RefSeq	5950	chr1	+	178995073	179045702		TTATGATAGACACAATGCAGAGGTAGCAGCCTTTCACTTGGACAGGATTCTGGGTTTCCA	9917	Hs.740494	GO:0000139|GO:0005524|GO:0005794|GO:0016021|GO:0016301|GO:0016773	glycosaminoglycan xylosylkinase	131.47	59.4664	7.04739	5.82886	183.801	108.545	102.064	66.2098	54.5704	57.619	6.92806	7.08657	7.12755	5.56072	5.84135	6.0845
ASHGA5P053302	0.000937176	0.0624064	3.24823	up	protein_coding	NM_014390	CCDS34747.1	SND1	RefSeq	3522	chr7	+	127292201	127732659		GCTGCAGAAGCCAAATTTTTCACTGAGTCGCGACTGCTTCAGAGAGATGTTCAGATCATT	27044	Hs.122523	GO:0003676|GO:0003712|GO:0004518|GO:0005634|GO:0005737|GO:0006351|GO:0006355|GO:0016442|GO:0019048|GO:0031047|GO:0042470	staphylococcal nuclease domain-containing protein 1	41.7266	13.8603	5.33325	3.63359	62.2576	33.2426	29.6796	23.556	8.46493	9.56001	5.29407	5.40336	5.30231	3.87845	3.25752	3.7648
ASHGA5P054102	0.0032887	0.102473	2.07948	up	protein_coding	NM_007231	CCDS14570.1	SLC6A14	RefSeq	4564	chrX	+	115567746	115592625		ACCATGAAATACCTACTGTTAGTGGCAGCAGAAAACCGGAATGAGATCTCATTGAAAAAA	11254	Hs.522109	GO:0003333|GO:0005328|GO:0005886|GO:0006520|GO:0006810|GO:0006811|GO:0006865|GO:0009636|GO:0015171|GO:0016021|GO:0031526|GO:0055085	sodium- and chloride-dependent neutral and basic amino acid transporter B(0+)	1468.47	814.846	10.6044	9.54815	1990.57	1334.01	1080.82	1025.84	701.463	717.231	10.5241	10.7134	10.5756	9.85563	9.3277	9.46111
ASHGA5P013800	0.0465879	0.307022	2.51947	up	protein_coding	NM_001134232	CCDS5358.1	TMEM106B	RefSeq	6320	chr7	+	12250847	12276890		CCGCGTGCCGACATGGGAAAGTCTCTTTCTCATTTGCCTTTGCATTCAAGCAAAGAAGAT	54664	Hs.396358	GO:0003674|GO:0005575|GO:0005765|GO:0008150|GO:0016021|GO:0031902	transmembrane protein 106B	453.169	166.777	8.59799	7.26487	894.968	258.713	205.826	133.497	176.882	189.951	9.32304	8.3393	8.13165	6.69936	7.4319	7.66336
ASHGA5P055646	0.0292367	0.246553	2.3785	up	protein_coding	NM_006253	CCDS9191.1	PRKAB1	RefSeq	2412	chr12	+	120105760	120119429		GTCCCCGCAGACCCCCATCATGGGCAATACCAGCAGTGAGCGCGCCGCGCTGGAGCGGCA	5564	Hs.6061	GO:0004679|GO:0005515|GO:0005634|GO:0005829|GO:0006633|GO:0007050|GO:0007165|GO:0008286|GO:0019901|GO:0031588|GO:0046320|GO:0050790|GO:0051291	5'-AMP-activated protein kinase subunit beta-1	382.303	183.002	8.5763	7.32624	587.355	265.73	293.824	307.878	140.314	100.814	8.67914	8.38194	8.6678	8.03134	7.12453	6.82286
ASHGA5P008560	0.0410463	0.288953	2.02227	up	protein_coding	NM_024067	CCDS5353.1	C7orf26	RefSeq	1913	chr7	+	6629914	6648355		GCAGCCCAAGAGACTGAATTCCCTTCAGGAGCTTCAACTTCTTGAAATCATGTGCAATTA	79034	Hs.487511		uncharacterized protein C7orf26	21.6811	10.1813	4.27256	3.25659	37.7338	14.8967	12.4126	12.3171	12.6146	5.61209	4.5265	4.31992	3.97127	2.8028	3.82596	3.141
ASHGA5P010233	0.0110286	0.158598	7.22109	up	protein_coding	NM_148964	CCDS1461.1	CTSE	RefSeq	2180	chr1	+	206317458	206332104		AAGCTTACTGGCAGATTGCACTGGATAATATGCTGTGGAGTGTGCCAACCTTAACGTCAT	1510	Hs.644082	GO:0004190|GO:0005768|GO:0006508|GO:0007586|GO:0016540|GO:0019886|GO:0042803	cathepsin E isoform b preproprotein	6177.06	731.131	12.2033	9.35107	13537.4	2790.03	2203.73	495.784	885.997	811.611	13.3272	11.7318	11.5509	8.75907	9.65311	9.64103
ASHGA5P002009	0.00732715	0.135444	3.99411	up	protein_coding	ENST00000251481	CCDS2075.1	SULT1C2	GENCODE	2795	chr2	+	108905094	108926371		CAACCTTCTGGTGTGGAAAAAGCCAAAGCAATGCCCTCTCCACGGATACTAAAGACTCAC	6819	Hs.436123	GO:0044281|GO:0009308|GO:0006805|GO:0050427|GO:0051923|GO:0005737|GO:0005829|GO:0015630|GO:0008146	sulfotransferase family, cytosolic, 1C, member 2 [Source:HGNC Symbol;Acc:11456]	1087.15	249.542	9.87821	7.88034	2178.19	549.909	533.347	284.783	248.73	215.112	10.6684	9.42916	9.53707	7.90702	7.90307	7.83092
ASHGA5P054131	0.010805	0.157248	2.06991	up	protein_coding	NM_021795	CCDS1457.1	ELK4	RefSeq	3077	chr1	-	205588395	205602000		TTTTTCACAGGTAGCTTGCTCGCTCTTTATGGTGTCACCATTGCTTTCATTTATTTGCCC	2005	Hs.497520	GO:0000122|GO:0001047|GO:0003677|GO:0003682|GO:0003700|GO:0003712|GO:0005515|GO:0005634|GO:0005730|GO:0005737|GO:0043565|GO:0070932	ETS domain-containing protein Elk-4 isoform b	192.624	92.0497	7.50439	6.45482	328.448	138.827	110.597	95.0827	88.5481	92.5183	7.80863	7.45287	7.25169	6.1428	6.50843	6.71325
ASHGA5P006715	0.0098348	0.152016	2.04596	up	protein_coding	NM_007103	CCDS8173.1	NDUFV1	RefSeq	1631	chr11	+	67374322	67380012		CGGCGACACGACAGCACCCAAGAAAACCTCATTTGGCTCGCTGAAGGATGAAGACCGGAT	4723	Hs.7744	GO:0005743|GO:0005743|GO:0005747|GO:0005747|GO:0005747|GO:0006120|GO:0006120|GO:0008137|GO:0010181|GO:0022904|GO:0044281|GO:0046872|GO:0051287|GO:0051539	NADH dehydrogenase [ubiquinone] flavoprotein 1, mitochondrial isoform 1 precursor	264.778	143.521	8.07577	7.043	369.818	223.085	201.432	215.726	103.655	111.184	7.98786	8.13609	8.10337	7.45909	6.71834	6.95157
ASHGA5P001807	2.902e-05	0.0308303	3.08121	up	protein_coding	NM_000064	CCDS32883.1	C3	RefSeq	5101	chr19	-	6677845	6720662		TCTTCTTAACAAATTTCTGACCACAGCCAAAGATAAGAACCGCTGGGAGGACCCTGGTAA	718	Hs.529053	GO:0001798|GO:0001934|GO:0001970|GO:0004866|GO:0005102|GO:0005515|GO:0005576|GO:0005615|GO:0005886|GO:0006954|GO:0006955|GO:0006956|GO:0006957|GO:0006958|GO:0007165|GO:0007186|GO:0010575|GO:0010828|GO:0010866|GO:0010884|GO:0030449|GO:0031715|GO:0045087|GO:0045745|GO:0045766|GO:0050766|GO:0050776	complement C3 precursor	5356.75	2021.87	12.4687	10.8452	7501.44	4326.34	4242.47	2170.72	1989.27	1905.61	12.4857	12.3699	12.5505	10.953	10.7705	10.812
ASHGA5P042453	0.0452335	0.302615	2.32611	up	protein_coding	NM_004348	CCDS4913.1	RUNX2	RefSeq	5720	chr6	+	45389913	45518819		TCCTCCCCCTCCCCCGGCCACTTCGCTAACTTGTGGCTGTTGTGATGCGTATTCCCGTAG	860	Hs.535845	GO:0000790|GO:0001503|GO:0001649|GO:0001649|GO:0003677|GO:0003700|GO:0005515|GO:0005524|GO:0005634|GO:0005730|GO:0006367|GO:0010467|GO:0045892|GO:0045893	runt-related transcription factor 2 isoform c	46528.6	21842.4	15.4617	14.2438	85257.1	28036.1	26292.7	25362.8	21992.1	18172.3	16.2621	15.0121	15.1109	14.496	14.205	14.0303
ASHGA5P007012	0.0068778	0.131605	2.15792	up	protein_coding	ENST00000326856	CCDS12805.1	KLK15	GENCODE	1309	chr19	-	51328544	51334779		CGGTCACAAGTGAGTCTCCCAGATACGTTGCATTGTGCCAACATCAGCATTATCTCGGAC	55554	Hs.567535	GO:0006508|GO:0005576|GO:0004252|GO:0003824|GO:0008236	kallikrein-related peptidase 15 [Source:HGNC Symbol;Acc:20453]	147.392	73.6437	7.22734	6.1177	190.917	106.731	144.528	98.5953	69.1459	53.1901	6.98483	7.06138	7.63583	6.20463	6.16666	5.98183
ASHGA5P003968	0.00619914	0.127293	2.54509	up	protein_coding	NM_024629	CCDS3838.1	MLF1IP	RefSeq	2554	chr4	-	185615218	185655286		AGGAAGAATGCTAAGATGATTTCAGATATCGAAAAGAAAAGGCAGCGTATGATTGAAGTC	79682	Hs.575032	GO:0000087|GO:0000236|GO:0000278|GO:0000777|GO:0005634|GO:0005654|GO:0005737|GO:0005813|GO:0005829|GO:0006334|GO:0006351|GO:0006355|GO:0019048|GO:0034080	centromere protein U	588.131	249.714	9.19861	7.8509	912.037	472.478	379.876	204.388	278.697	266.057	9.3507	9.20844	9.03669	7.37444	8.05771	8.12053
ASHGA5P014038	0.0132972	0.172577	2.11676	up	protein_coding	ENST00000398958	CCDS323.1	RCC1	GENCODE	2715	chr1	+	28832454	28865708		TATATAGAAGGGAGAGTAGGACAGGAAGATGTCACCCAAGCGCATAGCTAAAAGAAGGTC	1104	Hs.469723	GO:0007067|GO:0051301|GO:0016032|GO:0007052|GO:0007059|GO:0000082|GO:0051225|GO:0007088|GO:0007090|GO:0005634|GO:0005737|GO:0031965|GO:0005654|GO:0000794|GO:0000790|GO:0005515|GO:0003682|GO:0042393|GO:0005087|GO:0031492	regulator of chromosome condensation 1 [Source:HGNC Symbol;Acc:1913]	44.4349	20.7992	5.3483	4.26645	76.2262	26.9702	30.1082	31.2226	12.9533	18.2217	5.601	5.12007	5.32383	4.35274	3.86033	4.58627
ASHGA5P005273	0.000102878	0.0326836	2.01818	up	protein_coding	NM_001122839	CCDS44238.1	SLC50A1	RefSeq	1201	chr1	+	155108287	155111334		CATATCTGCATTACTGCCCTCGGAAGGCTAAGGTGATTCAAACTAAATCAACCCAATGTC	55974	Hs.292154	GO:0000139|GO:0005634|GO:0005794|GO:0005886|GO:0006310|GO:0008643|GO:0012505|GO:0016021|GO:0042946|GO:0042947|GO:0045815	sugar transporter SWEET1 isoform c	139.541	72.4937	7.10833	6.09527	205.732	115.732	97.1585	98.4705	63.8755	55.135	7.09441	7.17831	7.05227	6.20224	6.05694	6.02665
ASHGA5P008593	0.0261871	0.234256	2.75657	up	protein_coding	NM_001164502	CCDS54520.1	EIF4ENIF1	RefSeq	3182	chr22	-	31835344	31885874		ACTGCGTTCAACAAGCTAGTGAGCACAATGAAGCGAAACCTTGAAAGCCATTTGATGTCC	56478	Hs.517559	GO:0005515|GO:0005634|GO:0005737|GO:0008565|GO:0016605|GO:0016607|GO:0043231	eukaryotic translation initiation factor 4E transporter isoform b	449.037	170.112	8.72333	7.26045	786.826	317.199	243.085	120.806	207.888	181.642	9.139	8.64245	8.38853	6.53481	7.64562	7.60093
ASHGA5P046395	0.0329982	0.25958	2.23852	up	protein_coding	NM_004992	CCDS14741.1	MECP2	RefSeq	10241	chrX	-	153287263	153363188		CCTTGCTTCTGTAGACCAGCTCCAACAGGATTCCATGGTAGCTGGGATGTTAGGGCTCAG	4204	Hs.200716	GO:0000122|GO:0000400|GO:0000790|GO:0000792|GO:0001662|GO:0001666|GO:0001964|GO:0001976|GO:0002087|GO:0003677|GO:0003700|GO:0003714|GO:0003729|GO:0005515|GO:0005634|GO:0005829|GO:0006020|GO:0006122|GO:0006342|GO:0006349|GO:0006351|GO:0006541|GO:0007416|GO:0007585|GO:0007616|GO:0008104|GO:0008134|GO:0008211|GO:0008284|GO:0008327|GO:0008344|GO:0008542|GO:0009405|GO:0009790|GO:0009791|GO:0010385|GO:…	methyl-CpG-binding protein 2 isoform 1	42.6388	20.2133	5.24703	4.08449	76.1451	27.2737	24.4977	38.4507	13.6986	8.4906	5.59958	5.1357	5.00583	4.68983	3.9382	3.62544
ASHGA5P007207	0.000833258	0.0599677	4.09709	up	protein_coding	NM_023009	CCDS361.1	MARCKSL1	RefSeq	1562	chr1	-	32799429	32801840		CAACGGCCAGGAGAATGGCCACGTGAAAAGCAATGGAGACTTATCCCCCAAGGGTGAAGG	65108	Hs.75061	GO:0005516|GO:0005886|GO:0008284|GO:0016192	MARCKS-related protein	176.65	48.0433	7.46169	5.42709	261.697	135.428	132.826	80.1974	32.6676	31.265	7.45572	7.41693	7.5124	5.86504	5.12964	5.28659
ASHGA5P049206	0.0178445	0.197085	3.01644	up	protein_coding	NM_001142466	CCDS45478.1	GPT2	RefSeq	3879	chr16	+	46919101	46965201	NM_133443	AGGAGGCCAAAGACCACTGTGATCCTAAGGTGCTCTGCATAATCAACCCTGGGAACCCCA	84706	Hs.460693	GO:0004021|GO:0004021|GO:0005759|GO:0006103|GO:0008652|GO:0030170|GO:0034641|GO:0042851|GO:0042853|GO:0044281	alanine aminotransferase 2 isoform 2	111.324	33.8459	6.52019	4.92735	221.886	62.7797	49.3067	56.4463	21.5498	23.5416	7.20216	6.29851	6.0599	5.31154	4.55664	4.91387
ASHGA5P007368	0.0157846	0.187616	2.93346	up	protein_coding	NM_201444	CCDS8896.1	DGKA	RefSeq	2801	chr12	+	56325811	56347807	NM_001345, NM_201445, NM_201554	TGCAGACGCCCTGTACAATCAAGATCACCCACAAGAACCAGATGCCCATGCTCATGGGCC	1606	Hs.524488	GO:0004143|GO:0005509|GO:0005524|GO:0005622|GO:0005622|GO:0005886|GO:0007205|GO:0007596|GO:0030168|GO:0035556	diacylglycerol kinase alpha	2719.83	1097.06	11.5256	9.97297	2357.95	2921.47	2880.06	1317.83	999.261	974.097	10.7967	11.8137	11.9663	10.2057	9.82067	9.89249
ASHGA5P004482	0.00381352	0.106483	5.04546	up	protein_coding	NM_145654	CCDS11301.1	RDM1	RefSeq	1166	chr17	-	34245084	34257780	NM_001034836, NM_001163130	GTGGAGGAAGGACCATTATCATTCCTTATGAAAAGGAAGACAGCCCAGAAGCTTGCTATT	201299	Hs.194411	GO:0000166|GO:0003677|GO:0003723|GO:0005730|GO:0005737|GO:0006281|GO:0006310|GO:0015030|GO:0016605	RAD52 motif-containing protein 1 isoform 1	58.2294	12.7768	5.88474	3.54975	71.2275	48.297	55.1638	14.9721	16.153	7.20533	5.49853	5.93292	6.22276	3.05549	4.16271	3.43104
ASHGA5P048350	0.0367739	0.274489	2.12011	up	protein_coding	NM_023930	CCDS8255.2	KCTD14	RefSeq	1688	chr11	-	77726760	77734320		GTGGGCAGGATGACGAGCCAGACCCCTCTGCCCCAGTCCCCCCGGCCCAGGCGGCCAACG	65987	Hs.709780	GO:0051260	BTB/POZ domain-containing protein KCTD14	2020.25	1159.44	11.0592	9.9751	2682.91	1562.37	1815.47	1777.46	924.723	776.147	10.9877	10.9203	11.2697	10.6398	9.71278	9.57273
ASHGA5P041158	0.00825532	0.14204	7.26207	up	protein_coding	NM_173490	CCDS4017.1	TMEM171	RefSeq	1266	chr5	+	72416387	72427644	NM_001161342	TTGTGGGATTGTGTTTCTTCGTGGTTGCCCATGTTAAGAAGAGAAACACGCTGAATGCTG	134285	Hs.162246	GO:0016021	transmembrane protein 171 isoform 1	239.519	24.8672	7.43699	4.57661	534.665	106.638	77.2542	29.8036	21.5765	23.2217	8.53989	7.05998	6.7111	4.27845	4.55811	4.89327
ASHGA5P006622	0.00351844	0.104522	18.0177	up	protein_coding	NM_152386	CCDS2453.1	SGPP2	RefSeq	1200	chr2	+	223289321	223423617		GGCGCCGGAGGCTTATGTACAGAAGTACGTCGTGAAGAATTATTTCTACTATTACCTATT	130367	Hs.591604	GO:0005783|GO:0005789|GO:0006644|GO:0006665|GO:0006670|GO:0016021|GO:0030148|GO:0042392|GO:0044281	sphingosine-1-phosphate phosphatase 2	156.542	5.99899	6.65323	2.48189	373.121	46.4398	50.0645	7.99696	5	5	8.00041	5.87889	6.0804	2.53147	2.42307	2.49113
ASHGA5P011671	0.000490206	0.0492635	2.99427	up	protein_coding	NM_000022	CCDS13335.1	ADA	RefSeq	1566	chr20	-	43248162	43280376		AGTAAAAGAGGCTGTGGACATACTCAAGACAGAGCGGCTGGGACACGGCTACCACACCCT	100	Hs.654536	GO:0001666|GO:0001821|GO:0001829|GO:0001883|GO:0001889|GO:0001890|GO:0002314|GO:0002636|GO:0002686|GO:0002906|GO:0004000|GO:0004000|GO:0005515|GO:0005615|GO:0005737|GO:0005764|GO:0005829|GO:0005886|GO:0006144|GO:0006154|GO:0006154|GO:0006157|GO:0007155|GO:0007568|GO:0008270|GO:0008270|GO:0009168|GO:0009897|GO:0009986|GO:0010460|GO:0016020|GO:0030054|GO:0030890|GO:0032261|GO:0032839|GO:0033089|GO:…	adenosine deaminase	596.134	224.136	9.30578	7.72357	722.397	564.089	501.918	254.747	211.223	206.44	9.00693	9.46651	9.4439	7.72635	7.66862	7.77575
ASHGA5P017825	0.000365223	0.0426596	2.24858	up	protein_coding	ENST00000446176	CCDS48040.1	FNBP1	GENCODE	5425	chr9	-	132649465	132805473		ACCTCCAAACCCAAAATCCACTGCTTCAGGAGCCTAAAGCGTGGGCTTTCTCTCAAGCTG	23048	Hs.189409	GO:0006412|GO:0007165|GO:0007399|GO:0006897|GO:0005886|GO:0005622|GO:0005856|GO:0005840|GO:0005938|GO:0005764|GO:0005905|GO:0016023|GO:0003723|GO:0005515|GO:0008289|GO:0003735|GO:0042802	formin binding protein 1 [Source:HGNC Symbol;Acc:17069]	768.245	377.772	9.63443	8.46542	1087.08	622.333	595.319	428.171	325.424	379.722	9.6103	9.59988	9.69313	8.54067	8.26661	8.58898
ASHGA5P007613	0.0119095	0.16395	5.16964	up	protein_coding	NM_001008530	CCDS9904.1	LGMN	RefSeq	2191	chr14	-	93170151	93215047	NM_005606	TGGAAACAAAACAATCTCCACCATGAAAGTGATGCAGTTTCAGGGTATGAAACGCAAAGC	5641	Hs.18069	GO:0001101|GO:0004197|GO:0005770|GO:0006508|GO:0008202|GO:0008233|GO:0019886|GO:0040015|GO:0042359|GO:0043202|GO:0043524|GO:0044281|GO:0045087|GO:0045177	legumain preproprotein	11126.5	2494.07	13.5288	11.1587	7540.74	13770.7	12068	2047.05	2827.14	2608.02	12.4885	14.0561	14.0417	10.8574	11.3222	11.2965
ASHGA5P011869	0.0391732	0.282285	3.86455	up	protein_coding	NM_012391	CCDS4794.1	SPDEF	RefSeq	1914	chr6	-	34505578	34524110		ATCTGGAAGTCAGCGGCCTGGATGAAAGAGCGGACTTCACCTGGGGCGATTCACTACTGT	25803	Hs.485158	GO:0000122|GO:0003700|GO:0005634|GO:0006351|GO:0007275|GO:0010454|GO:0010455|GO:0043065|GO:0043565|GO:0045944|GO:0060480|GO:0060576	SAM pointed domain-containing Ets transcription factor isoform 1	44.6477	12.1701	5.07288	3.12258	95.8649	19.2522	18.8259	25.9698	5.54049	5	5.94697	4.66567	4.60599	4.05345	2.82315	2.49113
ASHGA5P044005	0.000190706	0.0379672	3.45511	up	protein_coding	NM_001006658	CCDS31007.1	CR2	RefSeq	4184	chr1	+	207627644	207663240		TTGCTTGTGGGAAACAAATCCATTCACTGTATGCCTTCAGGAAATTGGAGTCCTTCTGCC	1380	Hs.445757	GO:0004875|GO:0004888|GO:0005886|GO:0006955|GO:0006958|GO:0009897|GO:0016021|GO:0042113|GO:0042803|GO:0045087	complement receptor type 2 isoform 1 precursor	21.3439	7.42437	4.3595	2.57076	31.2067	15.5897	17.2353	12.2731	5	5	4.22779	4.37819	4.47251	2.79809	2.42307	2.49113
ASHGA5P025222	0.0226096	0.218299	2.50285	up	protein_coding	NM_001220776		IKZF1	RefSeq	5512	chr7	+	50344377	50472798	NM_001220775	CAAGTTTCAGTCATTAAAGAAGAAACTAATCACAGTGAAATGGCAGAAGACCTGTGCAAG	10320	Hs.488251	GO:0003677|GO:0005634|GO:0005737|GO:0006351|GO:0006355|GO:0007049|GO:0007275|GO:0007498|GO:0008270|GO:0016568	DNA-binding protein Ikaros isoform 13	37.9041	16.8382	5.2611	3.93753	40.5732	31.922	41.2172	27.9992	11.2588	11.2565	4.64314	5.34491	5.79526	4.17969	3.66554	3.96735
ASHGA5P055908	0.042519	0.29423	2.84618	up	protein_coding	NM_022060	CCDS9572.1	ABHD4	RefSeq	2543	chr14	+	23067146	23081265		ACACATCTTCAATGCTGTGGTGGAGGAGATCTGCGACTCAGTTGATTGAGCTGCTCTCTG	63874	Hs.445665	GO:0016042|GO:0016787	abhydrolase domain-containing protein 4	49.1165	21.0097	5.49439	3.98536	83.5927	33.4854	30.2713	45.3536	8.93104	8.74444	5.73725	5.41381	5.33211	4.96449	3.33124	3.66034
ASHGA5P042310	0.00114177	0.0673884	8.37815	up	protein_coding	NM_003509	CCDS4626.1	HIST1H2AI	RefSeq	469	chr6	+	27775976	27776445		AGGGCAAGTAGAAGCCTGGATTAGTTTGCAGCAACTCAATCCCAAAGGAACCAAAGGCTC	8329	Hs.534035		histone H2A type 1	65.8164	7.16484	5.77122	2.70459	130.133	30.2651	37.0514	9.46472	7.02979	5	6.40797	5.27196	5.63374	2.61924	3.0034	2.49113
ASHGA5P021500	0.00154193	0.0746312	2.72286	up	protein_coding	NM_007105	CCDS7739.1	SLC22A18AS	RefSeq	1565	chr11	-	2909326	2925175		AGGTGGCTTCTCAGAGGAGGTGATGCCTCAGCCAGTCTTAAAGGCAATGCGGTGTGCAGA	5003	Hs.300076	GO:0003674|GO:0005575|GO:0008150	beckwith-Wiedemann syndrome chromosomal region 1 candidate gene B protein	62.7575	24.5198	5.91808	4.47296	94.2629	54.4592	39.5505	40.7064	17.8012	15.0517	5.91891	6.10047	5.73485	4.78338	4.29797	4.33752
ASHGA5P008317	0.0216335	0.213669	2.00698	up	protein_coding	NM_005597	CCDS12107.1	NFIC	RefSeq	7823	chr19	+	3366564	3469215		AACCTGGACCGTCCTGGTATCTGGGATAGCAAAGGTCTTCTTCCCTCGCCCCTTCTCCAT	4782	Hs.170131	GO:0000122|GO:0000122|GO:0003677|GO:0003700|GO:0005634|GO:0006260|GO:0006366|GO:0042475|GO:0045944	nuclear factor 1 C-type isoform 5	784.327	390.194	9.51043	8.5054	1406.57	431.664	514.747	400.628	438.857	331.098	9.97739	9.07326	9.48063	8.4413	8.67327	8.40164
ASHGA5P000687	0.0400794	0.285481	2.25658	up	protein_coding	NM_021995	CCDS90.1	UTS2	RefSeq	648	chr1	-	7907671	7913551		CATATCCAAGCCTTCCTTTAATTCATGATTTATTGCTGGAAATATCCTTTCAACTCTCAG	10911	Hs.715862	GO:0001666|GO:0003105|GO:0005102|GO:0005179|GO:0005576|GO:0005615|GO:0006936|GO:0007204|GO:0007268|GO:0008217|GO:0010459|GO:0010460|GO:0010763|GO:0010841|GO:0032224|GO:0032967|GO:0033574|GO:0035811|GO:0035814|GO:0042493|GO:0045597|GO:0045766|GO:0045776|GO:0045777|GO:0045909|GO:0046005|GO:0046676|GO:0048146	urotensin-2 isoform a preproprotein	539.554	276.336	9.11116	7.93702	756.259	501.388	361.015	180.287	347.103	301.619	9.07684	9.29767	8.95896	7.17999	8.35042	8.28065
ASHGA5P001546	0.0167652	0.191712	2.14147	up	protein_coding	NM_022356	CCDS472.2	LEPRE1	RefSeq	2696	chr1	-	43212005	43232755	ENST00000397054, NM_001243246	AAGAAGTGATTCCCAAGAGATTGCAAGAGAAACAGAAGTCAGAACGGGAAACAGCCGTAC	64175	Hs.720014	GO:0003674|GO:0005506|GO:0005575|GO:0005578|GO:0005788|GO:0008285|GO:0016702|GO:0019797|GO:0030198|GO:0031418	prolyl 3-hydroxylase 1 isoform 1 precursor	76.8319	39.4201	6.29861	5.20001	86.0996	70.0941	74.302	58.5155	31.2709	28.474	5.78414	6.45416	6.65755	5.36529	5.06965	5.1651
ASHGA5P005041	0.00480778	0.115663	2.28323	up	protein_coding	NM_012112	CCDS13190.1	TPX2	RefSeq	3685	chr20	+	30326903	30389603		GATGATATTAACCTGTTACCCTCCAAATCTTCTGTGACCAAGATTTGCAGAGACCCACAG	22974	Hs.244580	GO:0000922|GO:0005515|GO:0005524|GO:0005525|GO:0005634|GO:0005730|GO:0005737|GO:0005819|GO:0005874|GO:0006915|GO:0007067|GO:0008283|GO:0015630|GO:0019901|GO:0032147|GO:0051301|GO:0060236	targeting protein for Xklp2	43.359	20.1105	5.38868	4.19761	64.3724	26.9178	38.7868	32.8306	14.509	12.9919	5.34284	5.11757	5.70564	4.43111	4.01762	4.14409
ASHGA5P009501	0.0365611	0.273626	2.79845	up	protein_coding	NM_178040	CCDS8508.1	ERC1	RefSeq	9313	chr12	+	1100403	1605099		TCAGGCTGAGATTGGCCAGGTGAAACAGGAGCTGTCCAGAAAGGACACAGAACTACTCGC	23085	Hs.601216	GO:0000139|GO:0005515|GO:0005737|GO:0006355|GO:0007252|GO:0007275|GO:0008385|GO:0015031|GO:0017137|GO:0030165|GO:0042147|GO:0042734|GO:0043522|GO:0051092	ELKS/Rab6-interacting/CAST family member 1 isoform epsilon	25.7031	11.8035	4.58484	3.10022	38.5215	23.5058	15.0822	24.6134	5.79719	5	4.55858	4.93166	4.26429	3.95454	2.85498	2.49113
ASHGA5P001785	0.0215212	0.2133	2.97891	up	protein_coding	NM_002198	CCDS4155.1	IRF1	RefSeq	3567	chr5	-	131817300	131826465		CATCATGAAGCTCTTGGAGCAGTCGGAGTGGCAGCCAACAAACGTGGATGGGAAGGGGTA	3659	Hs.436061	GO:0000975|GO:0002819|GO:0003677|GO:0003700|GO:0005515|GO:0005634|GO:0005654|GO:0005737|GO:0005829|GO:0006366|GO:0006468|GO:0006473|GO:0006917|GO:0007050|GO:0007249|GO:0007565|GO:0007596|GO:0008285|GO:0009408|GO:0019221|GO:0032481|GO:0032728|GO:0034124|GO:0042512|GO:0043374|GO:0043565|GO:0045084|GO:0045088|GO:0045590|GO:0045892|GO:0045893|GO:0045893|GO:0045944|GO:0051607|GO:0051726|GO:0060333|GO:…	interferon regulatory factor 1	187.249	76.2717	7.5949	6.02011	226.496	181.294	153.956	140.844	42.9953	44.9761	7.23399	7.83443	7.71627	6.78368	5.51189	5.76476
ASHGA5P025221	0.00988457	0.152016	2.72425	up	protein_coding	NM_001220774		IKZF1	RefSeq	5638	chr7	+	50344377	50472798	NM_001220773	CAAGTTTCAGTTGGTAAACCTCACAAATGTGGATATTGTGGCCGAAGCTATAAACAGCGA	10320	Hs.488251	GO:0003677|GO:0005634|GO:0005737|GO:0006351|GO:0006355|GO:0007049|GO:0007275|GO:0007498|GO:0008270|GO:0016568	DNA-binding protein Ikaros isoform 11	26.854	11.0449	4.74002	3.29416	30.4749	27.6248	22.4621	19.351	8.28907	5.4946	4.19006	5.15217	4.87782	3.53954	3.22684	3.11609
ASHGA5P045843	0.000168959	0.0374737	5.16595	up	protein_coding	ENST00000375360	CCDS6707.1	PTPDC1	GENCODE	4517	chr9	+	96793075	96872138	NM_001253830	AGAATGAACAACCATATTCTACCTTGGTGAATAACAGCGAGTGTGTTGCAAACATGAAAG	138639	Hs.437943	GO:0006470|GO:0016311|GO:0004725|GO:0008138|GO:0016791	protein tyrosine phosphatase domain containing 1 [Source:HGNC Symbol;Acc:30184]	34.2018	6.04537	4.98271	2.61367	56.3776	25.2029	21.0249	7.10476	6.03134	5	5.14849	5.02289	4.77674	2.46536	2.88454	2.49113
ASHGA5P007334	0.00319038	0.101248	2.55552	up	protein_coding	NM_000918	CCDS11787.1	P4HB	RefSeq	2596	chr17	-	79801033	79818544		AGTTCTTCAGGAATGGAGACACGGCTTCCCCCAAGGAATATACAGCTGGCAGAGAGGCTG	5034	Hs.464336	GO:0003756|GO:0004656|GO:0005515|GO:0005576|GO:0005783|GO:0005788|GO:0005793|GO:0005886|GO:0006629|GO:0006662|GO:0009055|GO:0009986|GO:0015035|GO:0018401|GO:0030198|GO:0042157|GO:0042470|GO:0044281|GO:0045454|GO:0046982	protein disulfide-isomerase precursor	292.341	119.893	8.15934	6.80572	465.184	192.86	218.979	172.032	88.303	99.3455	8.33066	7.91693	8.23043	7.1072	6.50502	6.80495
ASHGA5P025255	0.0329809	0.25958	2.03925	up	protein_coding	NM_152344	CCDS11475.1	LSM12	RefSeq	2507	chr17	-	42112002	42144987		ATGCTCAAGAAGTGACAATACAAATGCCTATGAAGAAACAGGATCAGGATCCCGCCCCAA	124801	Hs.355570		protein LSM12 homolog	16.574	7.83154	3.74993	2.72189	33.1536	6.67632	9.89218	13.1244	5.37023	5	4.32172	3.31057	3.6175	2.87497	2.79958	2.49113
ASHGA5P021655	0.00619302	0.127293	12.7878	up	protein_coding	NM_001168357	CCDS4917.1	PLA2G7	RefSeq	1789	chr6	-	46672052	46703430		AAGTTAACCGCGGGTCCAGGAGACTAAGCTGAAACTGCTGCTCAGCTCCCAAGATGGTGC	7941	Hs.584823	GO:0003847|GO:0005543|GO:0005576|GO:0016042|GO:0034362|GO:0034374|GO:0034440|GO:0034441|GO:0047499|GO:0050729|GO:0090026	platelet-activating factor acetylhydrolase precursor	188.43	16.0079	7.56771	3.89101	125.492	217.834	221.964	17.0993	20.4526	10.4717	6.35319	8.0994	8.25054	3.30903	4.48475	3.87925
ASHGA5P007571	0.047084	0.30841	2.24369	up	protein_coding	NM_173791	CCDS7600.1	PDZD8	RefSeq	3853	chr10	-	119042605	119134937		AATGTAGCAGGTTACTCATTTTTGGATCCTATGACAGAGAGGCAAATGTTCATTGCACAC	118987	Hs.501149	GO:0005622|GO:0007010|GO:0019048|GO:0022604|GO:0035556|GO:0046872	PDZ domain-containing protein 8	39.5521	18.4267	5.28729	4.12142	52.4237	37.4813	28.7514	17.5854	20.4034	17.2914	5.03367	5.5758	5.2524	3.36207	4.48223	4.51995
ASHGA5P050911	0.0278871	0.241242	2.32865	up	protein_coding	ENST00000338244	CCDS13085.1	SLC23A2	GENCODE	6944	chr20	-	4833001	4982145	NM_203327	TAACAGGAATCGATCAAGTGTTGAACGTCCTTCTCACAACTGCTATGTTTGTAGGGGGCT	9962	Hs.516866	GO:0055085|GO:0044281|GO:0006810|GO:0006979|GO:0006139|GO:0019852|GO:0006766|GO:0006767|GO:0015993|GO:0015851|GO:0015882|GO:0070904|GO:0016021|GO:0005737|GO:0005886|GO:0016020|GO:0005624|GO:0016323|GO:0005887|GO:0016324|GO:0009925|GO:0005215|GO:0008523|GO:0008520|GO:0015205|GO:0015229|GO:0070890	solute carrier family 23 (nucleobase transporters), member 2 [Source:HGNC Symbol;Acc:10973]	68.8139	31.523	6.13725	4.91775	70.3163	71.3978	64.7276	37.5687	28.5961	28.4042	5.47913	6.47983	6.45278	4.64773	4.94445	5.16108
ASHGA5P012286	0.00261093	0.0930217	2.06146	up	protein_coding	NM_003132	CCDS125.1	SRM	RefSeq	1273	chr1	-	11114648	11120091		TCGTCTTCCGCAGTAAGACCTATGGCAACGTGCTGGTGTTGGACGGTGTCATCCAGTGCA	6723	Hs.76244	GO:0004766|GO:0005829|GO:0006595|GO:0008295|GO:0008295|GO:0034641|GO:0042803|GO:0044281	spermidine synthase	263.712	140.85	8.09697	7.0533	334.525	233.21	223.401	184.63	123.346	114.574	7.83443	8.19644	8.26003	7.21738	6.95296	6.98957
ASHGA5P044239	0.00474599	0.114776	2.11512	up	protein_coding	NM_014420	CCDS6130.1	DKK4	RefSeq	835	chr8	-	42231585	42234674		CAGTCCAGGAAAACCAACCCAAAAGGAAGCCAAGTATTAAGAAATCACAAGGCAGGAAGG	27121	Hs.159311	GO:0003674|GO:0005575|GO:0005576|GO:0007275|GO:0016055|GO:0030178	dickkopf-related protein 4 precursor	14.3572	8.24702	3.72704	2.6463	22.9483	9.58123	10.542	14.7411	5	5	3.72278	3.73929	3.71906	3.02469	2.42307	2.49113
ASHGA5P050299	0.0421696	0.292973	2.636	up	protein_coding	ENST00000339223	CCDS12841.1	FPR3	GENCODE	2517	chr19	+	52298410	52329334		TTACAAGCAATGTGAGGTCGGGGATATTTTTGGGCTCTGTCTCTTTCTACCCTGCGTTAA	2359	Hs.445466	GO:0007186|GO:0007165|GO:0006935|GO:0006928|GO:0016021|GO:0005886|GO:0004982	formyl peptide receptor 3 [Source:HGNC Symbol;Acc:3828]	1224.44	563.062	10.3666	8.96826	1132.29	1388.7	1152.35	370.534	667.881	650.772	9.67197	10.7669	10.6609	8.32467	9.25964	9.32045
ASHGA5P053753	0.0410998	0.289004	3.54369	up	protein_coding	ENST00000375446	CCDS6703.1	NINJ1	GENCODE	1281	chr9	-	95883770	95896570		CCCGGATCCTGGCGGCCTGGGCGGCCGCACCATGGACTCGGGAACCGAGGAGTACGAGCT	4814	Hs.494457	GO:0007155|GO:0007399|GO:0042246|GO:0016021	ninjurin 1 [Source:HGNC Symbol;Acc:7824]	36.1059	14.8795	5.10721	3.28196	53.5133	31.4253	23.379	33.5904	6.04821	5	5.06423	5.32212	4.93528	4.46755	2.8872	2.49113
ASHGA5P051622	0.0110041	0.158593	5.23766	up	protein_coding	NM_173799	CCDS2980.1	TIGIT	RefSeq	2978	chr3	+	114012832	114029135		GGAGAGGACTGTGCCGAGCTGCATGACTACTTCAATGTCCTGAGTTACAGAAGCCTGGGT	201633	Hs.421750	GO:0005102|GO:0005515|GO:0005886|GO:0009986|GO:0016021|GO:0032695|GO:0032733|GO:0050868|GO:0050868	T-cell immunoreceptor with Ig and ITIM domains precursor	942.498	202.933	9.96167	7.57275	690.878	1141.02	995.591	190.916	214.335	203.548	8.93959	10.4812	10.4643	7.26903	7.69388	7.75534
ASHGA5P012849	0.0446646	0.301808	3.86035	up	protein_coding	NM_001669	CCDS35196.1	ARSD	RefSeq	5199	chrX	-	2822010	2847416		GGACTGGCTCATAGGTAAGGTTCTTAATGCCATCGAAGACAATGGTTTAAAGAACTCAAC	414	Hs.528631	GO:0004065|GO:0005764|GO:0005788|GO:0006644|GO:0006665|GO:0006687|GO:0043687|GO:0044267|GO:0044281|GO:0046872	arylsulfatase D precursor	45.8515	8.98071	4.88898	2.94025	107.887	15.6384	14.0294	15.8392	5	6.10292	6.12814	4.38153	4.15727	3.16173	2.42307	3.23595
ASHGA5P010377	0.000135859	0.0344435	5.0475	up	protein_coding	NM_001005413	CCDS31205.1	ZWINT	RefSeq	1546	chr10	-	58117198	58121034	NM_007057, NM_032997	AGTTTGTGGTGGACTCTCAGAAGAAAGACAAGCTGCTCTGCAGCCAGCTTCAGGTAGCGG	11130	Hs.591363	GO:0000070|GO:0000087|GO:0000236|GO:0000278|GO:0000776|GO:0000777|GO:0005515|GO:0005634|GO:0005737|GO:0005829|GO:0007049|GO:0007051|GO:0007093|GO:0047485|GO:0048015|GO:0051301|GO:0051649	ZW10 interactor isoform b	97.1717	20.9389	6.61522	4.27965	128.369	78.7597	84.3862	32.5873	15.38	14.8493	6.38656	6.61561	6.84348	4.41982	4.09913	4.31999
ASHGA5P011566	0.0391166	0.282059	3.62634	up	protein_coding	NM_006845	CCDS512.1	KIF2C	RefSeq	2896	chr1	+	45205489	45233438		TGTGACATTCTTCGAGATCTACAATGGGAAGCTGTTTGACCTGCTCAACAAGAAGGCCAA	11004	Hs.720061	GO:0000087|GO:0000236|GO:0000278|GO:0000775|GO:0000776|GO:0000777|GO:0003777|GO:0005515|GO:0005524|GO:0005634|GO:0005829|GO:0005871|GO:0005881|GO:0007018|GO:0007019|GO:0007059|GO:0007067|GO:0007596|GO:0008283|GO:0015630|GO:0019237|GO:0019886|GO:0030951|GO:0051010|GO:0051301|GO:0051983	kinesin-like protein KIF2C	61.7628	18.8454	5.97718	4.11867	59.8282	67.7688	57.6914	15.6452	21.4837	19.4074	5.23786	6.40657	6.28711	3.13986	4.55161	4.66453
ASHGA5P009162	0.0199268	0.206199	6.09718	up	protein_coding	NM_181800	CCDS13372.1	UBE2C	RefSeq	744	chr20	+	44441254	44445596		GACCCTCATGGTATATGAAGACCTGAGGTATAAGCTCTCGCTAGAGTTCCCCAGTGGCTA	11065	Hs.93002	GO:0000075|GO:0000278|GO:0004842|GO:0004842|GO:0005515|GO:0005524|GO:0005654|GO:0005680|GO:0005829|GO:0006511|GO:0007049|GO:0007051|GO:0007067|GO:0007094|GO:0008054|GO:0010458|GO:0010994|GO:0016567|GO:0031145|GO:0031145|GO:0031536|GO:0048015|GO:0051301|GO:0051436|GO:0051437|GO:0051439|GO:0051488|GO:0070936|GO:0070979	ubiquitin-conjugating enzyme E2 C isoform 3	407.172	70.5062	8.67227	6.06413	245.725	510.527	465.266	68.59	76.652	66.2767	7.35608	9.32274	9.338	5.61642	6.31245	6.26352
ASHGA5P001304	0.0107384	0.156793	2.59339	up	protein_coding	NM_001165415	CCDS53610.1	LDHA	RefSeq	1957	chr11	+	18415935	18429765	NM_001135239, NM_001165416, NM_005566, NR_028500	TGCATTCCCGATTCCTTTTGGTTCCAAGTCCAATATGGCAACTCTAAAGGATCAGCTGAT	3939	Hs.2795	GO:0000166|GO:0004459|GO:0005739|GO:0005829|GO:0006090|GO:0006096|GO:0019861|GO:0031668|GO:0044262|GO:0044281	L-lactate dehydrogenase A chain isoform 4	8143.56	3293.06	12.9241	11.5493	14598.5	5223.91	4608.29	2668.11	3674.88	3536.19	13.4475	12.664	12.6608	11.2388	11.6729	11.7362
ASHGA5P007833	0.0159098	0.188061	2.50099	up	protein_coding	NM_001024466	CCDS34564.1	SOD2	RefSeq	918	chr6	-	160100148	160114353	NM_000636, NM_001024465	CAGTGTGCGGCACCAGCAGGCAGCTGGCTCCGGTTTTGGGGTATCTGGGCTCCAGGCAGA	6648	Hs.487046	GO:0000303|GO:0001315|GO:0001836|GO:0003069|GO:0004784|GO:0004784|GO:0005739|GO:0005759|GO:0006357|GO:0006801|GO:0006801|GO:0008217|GO:0008285|GO:0019430|GO:0030145|GO:0030145|GO:0032364|GO:0043066|GO:0043524|GO:0051289	superoxide dismutase [Mn], mitochondrial isoform B precursor	1074.54	498.823	10.1834	8.86091	1040.84	1123.2	1059.57	490.492	528.89	477.086	9.53758	10.4628	10.5498	8.74389	8.93568	8.90315
ASHGA5P056129	0.000814294	0.0589834	3.2581	up	protein_coding	ENST00000329597	CCDS9928.1	SERPINA5	GENCODE	2312	chr14	+	95047730	95059457		TCACTTTCAGGTCGGCCCGCCTGAACTCTCAGAGGCTAGTGTTCAACAGGCCCTTTCTGA	5104	Hs.159628	GO:0007283|GO:0030162|GO:0007342|GO:0010951|GO:0006869|GO:0045861|GO:0005576|GO:0005615|GO:0016020|GO:0043234|GO:0009897|GO:0002080|GO:0031091|GO:0031094|GO:0036024|GO:0036025|GO:0036026|GO:0036027|GO:0036028|GO:0036029|GO:0036030|GO:0097181|GO:0097182|GO:0097183|GO:0005539|GO:0004867|GO:0002020|GO:0008201|GO:0001972|GO:0031210|GO:0032190	serpin peptidase inhibitor, clade A (alpha-1 antiproteinase, antitrypsin), member 5 [Source:HGNC Symbol;Acc:8723]	32.4538	9.87019	4.88406	3.18002	55.6021	17.401	24.3583	15.3832	8.08333	6.14404	5.12861	4.52546	4.9981	3.10545	3.19089	3.24373
ASHGA5P009952	0.0301207	0.24967	2.63288	up	protein_coding	NM_206873	CCDS8161.1	PPP1CA	RefSeq	1356	chr11	-	67165651	67169376		CTGCTGGAAGGTGACATACACGGCCAGTACTACGACCTTCTGCGACTATTTGAGTATGGC	5499	Hs.183994	GO:0000164|GO:0004722|GO:0005515|GO:0005634|GO:0005730|GO:0005737|GO:0005829|GO:0005977|GO:0005979|GO:0005981|GO:0006470|GO:0006629|GO:0007049|GO:0007179|GO:0019433|GO:0030324|GO:0030512|GO:0042587|GO:0043021|GO:0043197|GO:0043204|GO:0044281|GO:0046872|GO:0048754|GO:0051301|GO:0070688|GO:0072357	serine/threonine-protein phosphatase PP1-alpha catalytic subunit isoform 2	465.173	206.375	8.9493	7.55266	449.495	500.963	445.061	316.013	153.673	149.438	8.2798	9.29522	9.27288	8.06982	7.24269	7.34547
ASHGA5P003684	0.0291809	0.24632	8.79074	up	protein_coding	NM_138461	CCDS3316.1	TM4SF19	RefSeq	1077	chr3	-	196050416	196065291	NM_001204897, NM_001204898, NR_037950	ATTCAAAGACCTGCATAGTAGGAATTATCTGTATGACCGTTCGCTCTGGAACTCCGTCTG	116211	Hs.733264	GO:0016021	transmembrane 4 L6 family member 19 isoform 1	437.515	59.9226	8.78786	5.65188	281.654	578.372	452.518	28.7755	73.3118	77.6804	7.57147	9.49736	9.29476	4.22281	6.25071	6.48212
ASHGA5P005620	0.0391057	0.282059	2.66314	up	protein_coding	NM_012091	CCDS10922.1	ADAT1	RefSeq	3545	chr16	-	75632246	75657221		ATGCATAGGACAGTCCAAAATGAGGAAGAACGGAGACATCCTCAATGATAGCCATGCTGA	23536	Hs.729312	GO:0003723|GO:0008033|GO:0008251|GO:0046872	tRNA-specific adenosine deaminase 1	80.7084	23.9741	5.93195	4.51882	173.296	38.091	30.7383	31.165	21.9741	18.7834	6.8407	5.60009	5.35504	4.35036	4.58013	4.62597
ASHGA5P008841	0.000197981	0.0379672	6.62679	up	protein_coding	NM_080682	CCDS774.1	VCAM1	RefSeq	2944	chr1	+	101185195	101204601		TAATTGTTCAAGCATTCCCTAGAGATCCAGAAATCGAGATGAGTGGTGGCCTCGTGAATG	7412	Hs.109225	GO:0001666|GO:0002102|GO:0002526|GO:0002544|GO:0005178|GO:0005615|GO:0005886|GO:0005902|GO:0007155|GO:0007157|GO:0007159|GO:0007507|GO:0007568|GO:0007584|GO:0009897|GO:0009986|GO:0010212|GO:0016021|GO:0019048|GO:0019221|GO:0022614|GO:0030175|GO:0030183|GO:0042102|GO:0042383|GO:0045177|GO:0050776|GO:0050839|GO:0050839|GO:0050901|GO:0060333|GO:0060710|GO:0071065|GO:0071333	vascular cell adhesion protein 1 isoform b precursor	106.373	17.0407	6.70505	3.97674	152.473	98.7671	67.878	24.5187	17.545	9.05836	6.64493	6.9485	6.52172	3.95011	4.27641	3.70371
ASHGA5P007258	0.00540832	0.12028	2.9668	up	protein_coding	ENST00000330333	CCDS13668.1	BACE2	GENCODE	2993	chr21	+	42539727	42648524		CCTGCCTCAGCTTTACATTCAGCCCATGATGGGGGCCGGCCTGAATTATGAATGTTACCG	25825	Hs.529408	GO:0006508|GO:0016486|GO:0006509|GO:0042985|GO:0016021|GO:0005783|GO:0009986|GO:0005794|GO:0005768|GO:0004190	beta-site APP-cleaving enzyme 2 [Source:HGNC Symbol;Acc:934]	615.6	203.41	9.14821	7.5793	1124.13	376.446	346.226	197.701	216.553	195.976	9.66057	8.88091	8.90315	7.32335	7.70859	7.70597
ASHGA5P001365	0.0291657	0.246285	5.90599	up	protein_coding	NM_031299	CCDS8565.1	CDCA3	RefSeq	1170	chr12	-	6957971	6960456		ACTCCCAGATCTTCAGGTTCTATGCGCAATAGATGGAAACCAAACAGCAGCAAGGTACTA	83461	Hs.524216	GO:0003674|GO:0005575|GO:0005829|GO:0007067|GO:0008150|GO:0016567|GO:0051301	cell division cycle-associated protein 3	251.269	42.8789	7.9206	5.35842	130.026	342.634	281.145	51.6306	36.6744	40.3317	6.40674	8.75153	8.60352	5.16535	5.29328	5.61662
ASHGA5P054127	0.0223464	0.217138	2.02006	up	protein_coding	NM_001166599	CCDS55497.1	FAM122B	RefSeq	4277	chrX	-	133903595	133931185	NM_001170756, NM_145284	GGATGATCTCTCACCCAAGTGACTTAACCATTTCTGATTCAACGTTTTAACTGCTGTTTC	159090	Hs.404706		protein FAM122B isoform 2	1513.98	873.389	10.6754	9.66095	1555.56	1618.15	1368.22	828.448	898.065	893.656	10.1333	10.9762	10.9166	9.53541	9.67416	9.77327
ASHGA5P002699	0.00159	0.0750728	2.59239	up	protein_coding	ENST00000261942	CCDS34296.1	FAF2	GENCODE	4515	chr5	+	175875355	175937075		GTCTCTAACAGTAATCCACGACTTCTTATTCTCCTTGAAGGAAAGCCCAGAAAAGTTTCA	23197	Hs.484242	GO:0006986|GO:0005811|GO:0034098|GO:0005515|GO:0031625|GO:0043130	Fas associated factor family member 2 [Source:HGNC Symbol;Acc:24666]	272.679	110.784	8.08782	6.71353	408.18	212.361	197.495	114.002	98.5413	119.81	8.12965	8.05907	8.07473	6.44086	6.64895	7.05078
ASHGA5P021718	0.00985323	0.152016	2.5275	up	protein_coding	ENST00000539125	CCDS53558.1	ENTPD1	GENCODE	12471	chr10	+	97515672	97637023		AAGCATTGCCAGAAAACGTTAAGGATGGAAAGTGAAGAGTTGGCAGACAGGGTTCTGGAT	953	Hs.740368	GO:0007186|GO:0006200|GO:0030168|GO:0009181|GO:0005605|GO:0016787|GO:0017111|GO:0017110	ectonucleoside triphosphate diphosphohydrolase 1 [Source:HGNC Symbol;Acc:3363]	62.8008	28.0309	5.93132	4.59361	95.5476	44.2684	48.5865	50.5556	20.204	13.333	5.94227	5.81118	6.04051	5.13191	4.46779	4.18113
ASHGA5P011287	0.0118342	0.163699	2.19645	up	protein_coding	ENST00000370498	CCDS35419.1	SPANXN2	GENCODE	1377	chrX	-	142795054	142804516		AAATGATGAGATGCAGGAGGCACCGAACAGGGTCTTAGCCCCCAAACAGAGCTTGCAAAA	494119	Hs.535083		SPANX family, member N2 [Source:HGNC Symbol;Acc:33175]	34.6051	16.0471	4.97691	3.84173	59.5091	19.0748	25.2312	26.9138	13.825	7.40239	5.22828	4.65211	5.05034	4.11246	3.94948	3.46326
ASHGA5P043531	0.0240709	0.224574	2.0512	up	protein_coding	NM_001621	CCDS5366.1	AHR	RefSeq	6247	chr7	+	17338275	17385775		ATTAAATCCACAGTCAGCCATAATAACTCCTCAGACATGTTATGCTGGGGCCGTGTCGAT	196	Hs.171189	GO:0000122|GO:0001541|GO:0001568|GO:0003677|GO:0003677|GO:0003700|GO:0003705|GO:0004879|GO:0005515|GO:0005634|GO:0005667|GO:0005730|GO:0005737|GO:0006355|GO:0006357|GO:0006366|GO:0006805|GO:0006915|GO:0006950|GO:0007049|GO:0008134|GO:0009410|GO:0010468|GO:0014070|GO:0030522|GO:0030850|GO:0030888|GO:0032355|GO:0034752|GO:0043565|GO:0044212|GO:0045899|GO:0046982|GO:0046983|GO:0051879|GO:0071385	aryl hydrocarbon receptor precursor	258.402	138.562	8.07803	7.04157	271.565	280.023	223.619	156.098	131.542	128.046	7.51394	8.45874	8.26142	6.94995	7.03374	7.14102
ASHGA5P007450	0.00830347	0.142289	2.4782	up	protein_coding	NM_001042771	CCDS359.1	LCK	RefSeq	2118	chr1	+	32739711	32751766		TTTCTGTGGCTGGTGAATGGGGATCCCAGGATCTCACAATCTCAGGGACCATGGGCTGTG	3932	Hs.470627	GO:0000242|GO:0000242|GO:0001772|GO:0001948|GO:0004713|GO:0004713|GO:0004713|GO:0004713|GO:0004715|GO:0004722|GO:0004722|GO:0005515|GO:0005524|GO:0005829|GO:0005886|GO:0006468|GO:0006882|GO:0006882|GO:0006917|GO:0006917|GO:0006919|GO:0006919|GO:0007596|GO:0008022|GO:0016032|GO:0019048|GO:0019901|GO:0030097|GO:0030168|GO:0030217|GO:0030217|GO:0031295|GO:0042169|GO:0042169|GO:0042493|GO:0042493|GO:…	tyrosine-protein kinase Lck precursor	18.39	7.85398	4.04296	2.73366	31.0639	8.29763	15.8084	12.4435	6.1184	5	4.22094	3.5685	4.33943	2.81455	2.89531	2.49113
ASHGA5P047157	0.042236	0.29309	3.68897	up	protein_coding	NM_001039762	CCDS31312.1	FAM196A	RefSeq	4407	chr10	-	128933689	128994422		GACGGGGCAAGACACAGCTAATTGTGACACATGCAGGAACAGTGCATGTATTATCTATAG	642938	Hs.613882		protein FAM196A	36.1195	10.2778	4.74482	2.8616	76.2231	20.4436	11.6918	20.8333	5	5	5.60083	4.74842	3.8852	3.6706	2.42307	2.49113
ASHGA5P037868	0.0181893	0.198737	2.27178	up	protein_coding	NM_005160	CCDS13832.1	ADRBK2	RefSeq	9068	chr22	+	25960860	26125258		ACTCAGTGGCAGCGTCGCTATTTTTACCTCTTTCCAAATAGACTTGAATGGAGAGGAGAG	157	Hs.657494	GO:0004672|GO:0004703|GO:0005524|GO:0005543|GO:0007165|GO:0031623|GO:0038032|GO:0047696	beta-adrenergic receptor kinase 2	410.809	202.478	8.76116	7.57734	414.774	435.152	382.499	235.292	187.344	184.797	8.15194	9.08461	9.04693	7.60146	7.50681	7.62376
ASHGA5P025188	0.00474846	0.114776	3.70193	up	protein_coding	NM_001127182	CCDS7428.1	CEP55	RefSeq	2534	chr10	+	95256368	95288849		GGGAGGGCAGACCATTTCAGAGATGTCTTCCAGAAGTACCAAAGATTTAATTAAAAGTAA	55165	Hs.14559	GO:0000910|GO:0005813|GO:0005814|GO:0007067|GO:0030496|GO:0032154|GO:0045171	centrosomal protein of 55 kDa	29.9503	6.67855	4.84286	2.95458	45.0786	23.4889	21.2835	5	9.56899	5.46666	4.80365	4.93056	4.79437	2.32206	3.43194	3.10976
ASHGA5P050616	0.0327934	0.258997	3.08397	up	protein_coding	NM_004336	CCDS33273.1	BUB1	RefSeq	3509	chr2	-	111395408	111435684		TTTGGAACAGGATGATGAAGATGATTTATCTGCTGGCTTGGCACTGATTGACCTGGGTCA	699	Hs.469649	GO:0000087|GO:0000236|GO:0000278|GO:0000776|GO:0000777|GO:0000780|GO:0004672|GO:0004674|GO:0005515|GO:0005524|GO:0005829|GO:0006915|GO:0007059|GO:0007063|GO:0007093|GO:0007094|GO:0008283|GO:0019048|GO:0051301|GO:0051983|GO:0071173|GO:0071173	mitotic checkpoint serine/threonine-protein kinase BUB1	600.833	214.714	9.28505	7.66026	459.089	784.826	558.583	230.899	191.519	221.723	8.31223	9.9385	9.60443	7.57271	7.53574	7.87233
ASHGA5P005279	0.0139615	0.178091	2.48651	up	protein_coding	ENST00000303415	CCDS13020.2	SIRPG	GENCODE	1716	chr20	-	1609797	1638425		AGTCCACCAGAAGGACCAGAGCTCAGATGCTACCCCTGGCCCGGCATCATCCCTTACTGC	55423	Hs.590883	GO:0008285|GO:0035556|GO:0008284|GO:0007155|GO:0007267|GO:0050900|GO:0007596|GO:0022409|GO:0050870|GO:0016021|GO:0005886|GO:0005622|GO:0016020|GO:0005515	signal-regulatory protein gamma [Source:HGNC Symbol;Acc:15757]	238.565	106.133	7.95816	6.64403	246.944	256.427	212.325	143.624	96.6808	78.0943	7.36422	8.32924	8.18101	6.81712	6.62475	6.49023
ASHGA5P038063	0.0471218	0.308476	2.73931	up	protein_coding	NM_001001852	CCDS33678.1	PIM3	RefSeq	2410	chr22	+	50354142	50357720		AGGACGAAAATCTGCTTGTGGACCTGCGCTCCGGAGAGCTCAAGCTCATCGACTTCGGTT	415116	Hs.530381	GO:0004674|GO:0005515|GO:0005524|GO:0005737|GO:0006468|GO:0006915|GO:0007049|GO:0007346|GO:0043066|GO:0061179	serine/threonine-protein kinase pim-3	114.35	42.6402	6.58286	5.12905	225.875	56.183	60.992	82.6541	25.0863	20.18	7.23052	6.14426	6.3738	5.91296	4.75833	4.71585
ASHGA5P001279	0.0171849	0.194124	2.65399	up	protein_coding	NM_018509	CCDS11566.1	LRRC59	RefSeq	2933	chr17	-	48458593	48474914		TGACTGCTTGGATGAGAAGCAGTGTAAGCAGTGTGCAAACAAGGTGTTACAGCACATGAA	55379	Hs.370927	GO:0005783|GO:0005789|GO:0016021|GO:0042645	leucine-rich repeat-containing protein 59	115.275	47.4607	6.90337	5.49521	112.7	123.357	109.768	62.5003	40.5402	39.3414	6.19179	7.27691	7.24142	5.46864	5.43321	5.58376
ASHGA5P001133	0.0164563	0.190502	2.17639	up	protein_coding	NM_001142554	CCDS45997.1	TRMT1	RefSeq	2195	chr19	-	13215713	13227463		TTTGTCCGTGTCTTCACCGGCCAGGCCAAGGTCAAGGCCTCAGCCAGGGCCAAGTTCTCT	55621	Hs.515169	GO:0003723|GO:0004809|GO:0008270	tRNA (guanine(26)-N(2))-dimethyltransferase isoform 2	97.3636	50.708	6.6295	5.50757	121.18	93.1418	77.7693	84.3631	34.4482	33.3126	6.29973	6.86626	6.72252	5.9479	5.2054	5.36941
ASHGA5P006503	0.000367728	0.0426596	3.47703	up	protein_coding	NM_001142305	CCDS45460.1	ZNF771	RefSeq	1460	chr16	+	30418734	30429916		CCTTCGGCTGGACACCAAGATGCCTGGCGAACAGCAGGCAGAGGAAGAGGAGGAGGAAGA	51333	Hs.148584	GO:0003677|GO:0005634|GO:0006351|GO:0006355|GO:0008270	zinc finger protein 771	22.5111	7.56899	4.38205	2.58419	36.6603	13.5415	17.3315	12.707	5	5	4.4772	4.18771	4.48123	2.83837	2.42307	2.49113
ASHGA5P005594	0.0374526	0.276655	5.72051	up	protein_coding	NM_138418	CCDS10415.1	FAM195A	RefSeq	928	chr16	+	691848	698474		CGCCGCACAGGTCCCACGCAGCAGCAGGTGGAGGGCCGGCTCGGCGAGCTCCTGAAATGC	84331	Hs.732507		protein FAM195A	106.842	28.6733	6.60616	4.09002	181.589	85.7763	53.1623	70.6236	9.67454	5.72168	6.90815	6.74194	6.16838	5.66065	3.44663	3.16277
ASHGA5P051317	0.00545542	0.120744	4.75943	up	protein_coding	ENST00000414350	CCDS46704.1	GGA1	GENCODE	1714	chr22	+	38004480	38014127		TGTGACGACACCAAGGGAGGCCAAGACTGAGGTTCTTGGGGTCCATAAGGCTCTTCAGAG	26088	Hs.499158	GO:0006886|GO:0016192|GO:0005794|GO:0010008|GO:0030131|GO:0044431|GO:0003674|GO:0005515	golgi-associated, gamma adaptin ear containing, ARF binding protein 1 [Source:HGNC Symbol;Acc:17842]	62.0653	15.4361	5.87228	3.6215	100.478	47.1186	38.5989	31.7576	7.11544	7.43518	6.02036	5.89898	5.69751	4.37955	3.01562	3.46931
ASHGA5P035092	0.00685703	0.131605	2.1209	up	protein_coding	NM_001136217	CCDS154.1	TMEM51	RefSeq	1958	chr1	+	15479027	15546974	NM_001136216, NM_001136218, NM_018022	TCAAGGTACTATGTTCCCAGCTACGAGGAAGTGATGAACACAAACTACTCAGAAGCAAGG	55092	Hs.465305	GO:0016021	transmembrane protein 51	399.094	211.066	8.71686	7.63218	458.705	398.515	340.063	256.94	194.243	182.014	8.31137	8.96298	8.87623	7.73902	7.55502	7.60251
ASHGA5P000919	0.0350875	0.268912	3.0141	up	protein_coding	ENST00000216101	CCDS13854.1	RASL10A	GENCODE	1490	chr22	-	29708921	29711745		CGGAGACCAGGCCGGCGGGCGCGCCCGAAGCGCCCATCCTCGTGGTAGGCAACAAGCGGG	10633	Hs.73088	GO:0007264|GO:0015031|GO:0007165|GO:0006184|GO:0005886|GO:0005622|GO:0005730|GO:0016020|GO:0005525|GO:0003924	RAS-like, family 10, member A [Source:HGNC Symbol;Acc:16954]	44.9757	19.5844	5.50552	3.9138	55.0651	41.2958	38.5662	41.4224	8.3405	8.99017	5.11057	5.70981	5.69618	4.81185	3.23565	3.69389
ASHGA5P048376	0.0279502	0.241309	2.52621	up	protein_coding	NM_005764	CCDS546.1	PDZK1IP1	RefSeq	894	chr1	-	47649260	47655771		TTATCGCGGTGGCCGTGTTCCTGGTCCTCGTTGCAATCGCCTTTGCAGTCAACCACTTCT	10158	Hs.431099	GO:0016021	PDZK1-interacting protein 1 precursor	1849.18	698.264	10.6724	9.33539	3647.28	1040.29	859.956	810.672	662.573	621.547	11.4441	10.3473	10.2256	9.50177	9.24752	9.25689
ASHGA5P033053	0.0115374	0.162091	3.86858	up	protein_coding	ENST00000225844	CCDS11281.1	CCL13	GENCODE	851	chr17	+	32683470	32685629		TGAAATCTCCAACTCTTAACCTTCAACATGAAAGTCTCTGCAGTGCTTCTGTGCCTGCTG	6357	Hs.414629	GO:0007010|GO:0006954|GO:0006955|GO:0007165|GO:0008360|GO:0006874|GO:0007267|GO:0006935|GO:0048245|GO:0005576|GO:0005615|GO:0005102|GO:0008009	chemokine (C-C motif) ligand 13 [Source:HGNC Symbol;Acc:10611]	857.278	257.707	9.84004	7.88824	764.176	972.213	835.444	214.039	320.805	238.276	9.0922	10.2434	10.1845	7.44705	8.24841	7.96925
ASHGA5P006087	0.0183177	0.198782	3.43349	up	protein_coding	NM_033255	CCDS9387.1	EPSTI1	RefSeq	3136	chr13	-	43460523	43566407		CTCAACATGGGCCAGAAGCTGGGCTTACAGAGATTCTCTAAAGGCAGAAGAAAACAGAAA	94240	Hs.546467		epithelial-stromal interaction protein 1 isoform 2	3260.57	1128.56	11.7785	9.99882	2650.86	3820.91	3309.95	843.927	1318.82	1222.92	10.9646	12.1923	12.1787	9.56005	10.2256	10.2108
ASHGA5P050622	0.00613557	0.126628	3.027	up	protein_coding	NM_000576	CCDS2102.1	IL1B	RefSeq	1498	chr2	-	113587336	113594356		ATTTGTGTCTTCCTAAAGAGAGCTGTACCCAGAGAGTCCTGTGCTGAATGTGGACTCAAT	3553	Hs.126256	GO:0000165|GO:0000187|GO:0001660|GO:0001666|GO:0001934|GO:0001934|GO:0002439|GO:0002711|GO:0005125|GO:0005125|GO:0005149|GO:0005576|GO:0005576|GO:0005576|GO:0005615|GO:0005829|GO:0006915|GO:0006954|GO:0006954|GO:0007165|GO:0007204|GO:0007267|GO:0007566|GO:0007568|GO:0007613|GO:0008083|GO:0008285|GO:0009408|GO:0010193|GO:0010243|GO:0010332|GO:0010575|GO:0010575|GO:0010829|GO:0014050|GO:0014805|GO:…	interleukin-1 beta proprotein	1972.24	763.068	11.0405	9.44266	2084.03	2144.33	1688.36	1012.52	643.866	632.822	10.5936	11.3475	11.1805	9.83514	9.20673	9.28609
ASHGA5P013949	0.00172994	0.0764071	2.5297	up	protein_coding	NM_001003794	CCDS43148.1	MGLL	RefSeq	4246	chr3	-	127407904	127542093		CGTGGCCCCGGACCTGAAGACCCTTCCAGCATGCCAGAGGAAAGTTCCCCCAGGCGGACC	11343	Hs.277035	GO:0004091|GO:0004622|GO:0005789|GO:0005886|GO:0006629|GO:0006633|GO:0006644|GO:0006954|GO:0007596|GO:0009966|GO:0019369|GO:0019433|GO:0019433|GO:0030168|GO:0036155|GO:0042803|GO:0044281|GO:0046464|GO:0046474|GO:0047372|GO:0047372|GO:0050727|GO:0051930|GO:2000124	monoglyceride lipase isoform 2	2047.95	889.545	11.0218	9.68282	3290.11	1429.71	1424.03	1060.49	835.543	772.605	11.2891	10.8099	10.9663	9.90505	9.5776	9.5658
ASHGA5P051756	0.0456465	0.303774	3.7356	up	protein_coding	NM_001123375	CCDS41388.1	HIST2H3D	RefSeq	457	chr1	-	149784779	149785236		GGGAGCGGGCCTAAGGCATATTTTTAAGTGGTCGATCTAAAGGCTCTTTTCAGAGCCACT	653604	Hs.712062	GO:0000786|GO:0003677|GO:0005515|GO:0005576|GO:0005654|GO:0006334|GO:0007596|GO:0046982	histone H3.2	27.7137	10.2649	4.76173	2.86039	22.827	32.4015	27.9127	20.7947	5	5	3.71313	5.36648	5.20559	3.66697	2.42307	2.49113
ASHGA5P017887	0.000949154	0.0624064	7.81015	up	protein_coding	NM_009588	CCDS4704.1	LTB	RefSeq	848	chr6	-	31548335	31550202	NM_002341	AGGGAGGACTGGGTTTCAGAAGCTGCCAGAGGAGGAGCCAGAAACAGATCTCAGCCCCGG	4050	Hs.376208	GO:0005102|GO:0005125|GO:0005164|GO:0005575|GO:0005615|GO:0006955|GO:0007165|GO:0007267|GO:0010467|GO:0016021|GO:0043588|GO:0045084|GO:0048535	lymphotoxin-beta isoform b	810.358	123.294	9.7517	6.78635	955.506	815.072	660.495	203.749	88.3012	77.8314	9.41437	9.99943	9.8413	7.36895	6.50489	6.48521
ASHGA5P052051	0.0112958	0.160626	3.20043	up	protein_coding	NM_002358	CCDS3715.1	MAD2L1	RefSeq	1453	chr4	-	120980578	120988013		GTAGATGGAAAAACTTGTGCTATAAAGCTAGATGCTTTCCTAAATCAGATGTTTTGGTCA	4085	Hs.591697	GO:0000070|GO:0000075|GO:0000087|GO:0000236|GO:0000278|GO:0000776|GO:0000776|GO:0000777|GO:0000922|GO:0005515|GO:0005634|GO:0005643|GO:0005829|GO:0005829|GO:0007093|GO:0007094|GO:0031145|GO:0042177|GO:0042803|GO:0043066|GO:0048471|GO:0051301|GO:0051436|GO:0051439|GO:0060564|GO:0090267	mitotic spindle assembly checkpoint protein MAD2A	1485.7	529.344	10.6159	8.93762	1367.02	1859.55	1230.54	482.627	595.935	509.472	9.93273	11.1559	10.759	8.72043	9.10096	8.99148
ASHGA5P020356	0.0164076	0.190502	4.32599	up	protein_coding	NM_001166498	CCDS54774.1	HPSE	RefSeq	4446	chr4	-	84213613	84256306		AGTTTTCCAGGATTATTGGCTATCTCTTCTGTTCAAGAAATTGGTGGGCACCAAGGTGTT	10855	Hs.44227	GO:0004566|GO:0005515|GO:0005576|GO:0005634|GO:0005764|GO:0005765|GO:0005975|GO:0006027|GO:0006029|GO:0007160|GO:0010575|GO:0030194|GO:0030200|GO:0030203|GO:0030305|GO:0030305|GO:0033690|GO:0043169|GO:0043202|GO:0044281|GO:0045545|GO:0046983|GO:0051797|GO:0051897	heparanase isoform 2 preproprotein	1059.03	294.06	10.1526	8.03956	907.655	1272.99	996.442	202.834	345.409	333.937	9.34336	10.6483	10.4661	7.36111	8.34488	8.41269
ASHGA5P013008	0.0097231	0.151512	2.12637	up	protein_coding	NM_005112	CCDS54739.1	WDR1	RefSeq	2740	chr4	-	10075962	10118573		GAACATCGACGACCACAGCCGCTTTGTCAACTGTGTGCGATTCTCTCCTGATGGGAACAG	9948	Hs.128548	GO:0002576|GO:0003779|GO:0005576|GO:0005829|GO:0005856|GO:0007596|GO:0007605|GO:0030168	WD repeat-containing protein 1 isoform 2	322.296	157.294	8.27797	7.18958	533.965	205.301	227.623	225.352	121.59	124.94	8.53685	8.00808	8.28899	7.5311	6.93228	7.10537
ASHGA5P005684	0.00608038	0.126107	2.99148	up	protein_coding	NM_005164	CCDS8734.1	ABCD2	RefSeq	5341	chr12	-	39945021	40013843		TTGCAGATGGTGAGGATGGCCAAAAGCAAGTTATGGTTAGTGAACGGACAGAAGCCTTTA	225	Hs.117852	GO:0000038|GO:0005515|GO:0005524|GO:0005739|GO:0005777|GO:0005778|GO:0005829|GO:0006635|GO:0016021|GO:0016887|GO:0032000|GO:0042760|GO:0042803|GO:0043231|GO:0055085	ATP-binding cassette sub-family D member 2	18.5977	7.80472	4.18683	2.60597	22.4213	17.7245	15.6474	13.4141	5	5	3.68855	4.54948	4.32245	2.90371	2.42307	2.49113
ASHGA5P006284	0.00361375	0.105345	5.07686	up	protein_coding	NM_021127	CCDS11975.1	PMAIP1	RefSeq	1954	chr18	+	57567191	57571538		GCTCCAGCAGAGCTGGAAGTCGAGTGTGCTACTCAACTCAGGAGATTTGGAGACAAACTG	5366	Hs.96	GO:0001836|GO:0005515|GO:0005634|GO:0005739|GO:0005741|GO:0005829|GO:0005829|GO:0006915|GO:0006915|GO:0006917|GO:0006919|GO:0006921|GO:0006926|GO:0006974|GO:0008633|GO:0010498|GO:0010907|GO:0010917|GO:0032461|GO:0042149|GO:0043029|GO:0043065|GO:0043065|GO:0043280|GO:0043331|GO:0043517|GO:0046902|GO:0071456|GO:0072332|GO:0072593|GO:0090200|GO:0090200|GO:2001244	phorbol-12-myristate-13-acetate-induced protein 1	111.002	19.3211	6.54423	4.20029	218.277	56.1149	58.6144	22.6811	21.199	14.0832	7.17943	6.14266	6.3106	3.81633	4.53388	4.25067
ASHGA5P008541	0.0286847	0.244144	2.15883	up	protein_coding	NM_001040275	CCDS32096.1	ESR2	RefSeq	2470	chr14	-	64693750	64761128	NM_001040276	GGCATGCGAGGGCAGAAAAGGCCTCTCAAACACTCACCTCATTTGGAATGAAGATGGAGA	2100	Hs.660607	GO:0000122|GO:0001046|GO:0001541|GO:0001764|GO:0003677|GO:0003700|GO:0003707|GO:0003713|GO:0004879|GO:0005496|GO:0005515|GO:0005576|GO:0005634|GO:0005654|GO:0005739|GO:0006355|GO:0006367|GO:0007165|GO:0007267|GO:0007420|GO:0008270|GO:0010467|GO:0019899|GO:0030284|GO:0030308|GO:0030520|GO:0034056|GO:0043065|GO:0048019|GO:0050680|GO:0051091|GO:0060065|GO:0060068|GO:0060740|GO:0060743|GO:0060766|GO:…	estrogen receptor beta isoform 2	66.9192	32.7918	6.06345	4.9532	90.7365	55.4773	54.5437	31.3836	40.6202	26.3716	5.85979	6.1249	6.20566	4.36136	5.436	5.06224
ASHGA5P052443	0.0362614	0.272918	2.10858	up	protein_coding	NM_005471	CCDS4272.1	GNPDA1	RefSeq	2311	chr5	-	141380233	141392620		CTTGTACAGTATCAAAGAGAAAGAAACTGAGAAAAGCCAATCTTCGAAGAAACCATACAG	10007	Hs.633853	GO:0004342|GO:0005737|GO:0005975|GO:0006043|GO:0006044|GO:0006091|GO:0007338|GO:0016787	glucosamine-6-phosphate isomerase 1	396.772	212.294	8.71424	7.63796	402.368	401.584	386.364	197.958	218.358	220.566	8.10216	8.97466	9.06589	7.32483	7.72185	7.86721
ASHGA5P002160	0.0361634	0.272754	2.03768	up	protein_coding	NM_181505	CCDS11340.1	PPP1R1B	RefSeq	1530	chr17	+	37784750	37792878	NM_001242464, NM_032192	CCCCCACCAGAGAGCCTCAGGAGAGGGGCACCATCTCAAGTCGAAGAGACCCAACCCCTG	84152	Hs.286192	GO:0001975|GO:0004860|GO:0004864|GO:0005102|GO:0005634|GO:0005737|GO:0005829|GO:0006351|GO:0006469|GO:0007165|GO:0007621|GO:0008542|GO:0008599|GO:0035556	protein phosphatase 1 regulatory subunit 1B isoform 2	100.464	54.243	6.58452	5.5576	161.103	69.2986	70.9905	92.0427	45.9337	24.7526	6.7256	6.43948	6.58849	6.08786	5.60471	4.98022
ASHGA5P003076	0.0262403	0.234265	2.16172	up	protein_coding	NM_021803	CCDS3727.1	IL21	RefSeq	617	chr4	-	123533782	123542212		TCTCCAAAAGATGATTCATCAGCATCTGTCCTCTAGAACACACGGAAGTGAAGATTCCTG	59067	Hs.567559	GO:0002729|GO:0005125|GO:0005126|GO:0005134|GO:0005615|GO:0006955|GO:0007165|GO:0032733|GO:0032740|GO:0032825|GO:0034105|GO:0042102|GO:0045078|GO:0045954|GO:0048469|GO:0050729	interleukin-21 isoform 1 precursor	17.8469	8.85953	4.12909	3.01691	20.5765	13.5237	19.4406	14.381	6.85431	5.34332	3.54635	4.18607	4.65486	2.98466	2.98042	3.08565
ASHGA5P010957	0.0073985	0.135634	2.06431	up	protein_coding	NM_018845	CCDS1093.1	SLC50A1	RefSeq	1363	chr1	+	155108287	155111334		TATCTGCATTACTGCCCTCGGAAGCGTGTTGTGCTCCTACAGACTGCAACCCTGCTAGGG	55974	Hs.292154	GO:0000139|GO:0005634|GO:0005794|GO:0005886|GO:0006310|GO:0008643|GO:0012505|GO:0016021|GO:0042946|GO:0042947|GO:0045815	sugar transporter SWEET1 isoform a	352.985	188.166	8.48599	7.44033	515.071	274.312	269.572	272.987	141.897	149.614	8.48732	8.42926	8.54138	7.83426	7.1396	7.34713
ASHGA5P002778	0.0322348	0.257117	2.0077	up	protein_coding	NM_015626	CCDS11220.1	WSB1	RefSeq	2849	chr17	+	25621105	25640645		AAAGAGATCGTGAGATTACGTACTATAGGTGAACTTTTAGCTCCTGCAGCTCCTTTTGAC	26118	Hs.446017	GO:0005515|GO:0005622|GO:0008150|GO:0016567|GO:0035556	WD repeat and SOCS box-containing protein 1 isoform 1	940.797	457.366	9.73611	8.73056	1755	608.895	458.493	539.684	441.382	391.033	10.3232	9.56875	9.31639	8.88181	8.68164	8.62824
ASHGA5P005213	3.41841e-05	0.0322454	14.0629	up	protein_coding	NM_153692	CCDS6110.1	HTRA4	RefSeq	2130	chr8	+	38831667	38846181		TGGTGAACTTGGATGGTGATGTGATTGGCGTCAATTCATTGAGGGTGACTGATGGAATCT	203100	Hs.661014	GO:0001558|GO:0004252|GO:0005520|GO:0005576|GO:0006508|GO:0030512	serine protease HTRA4 precursor	381.598	29.4279	8.63211	4.81828	501.11	356.647	287.037	34.6013	28.016	25.6665	8.4513	8.81227	8.63274	4.51462	4.91305	5.02718
ASHGA5P031170	0.0329273	0.259487	2.73839	up	protein_coding	NM_000450	CCDS1283.1	SELE	RefSeq	3875	chr1	-	169691780	169703220		TGTGTTGAAGGGATCCAAAAGGCTCCAATGTGGCCCCACAGGGGAGTGGGACAACGAGAA	6401	Hs.82848	GO:0002092|GO:0002523|GO:0002687|GO:0004888|GO:0005515|GO:0005615|GO:0005886|GO:0005901|GO:0005905|GO:0006954|GO:0007157|GO:0007159|GO:0007202|GO:0016021|GO:0019722|GO:0030029|GO:0030863|GO:0032496|GO:0033691|GO:0034612|GO:0043274|GO:0045121|GO:0048471|GO:0050727|GO:0050901|GO:0070492|GO:0070555	E-selectin precursor	24.6577	11.9262	4.56137	3.10805	36.9583	18.0221	18.9927	25.0833	5.69521	5	4.49201	4.57311	4.61901	3.99057	2.84244	2.49113
ASHGA5P001089	0.0191327	0.202299	2.24296	up	protein_coding	ENST00000220507	CCDS10068.1	RHOV	GENCODE	1705	chr15	-	41164411	41166487		AGCGGGACAGGAGGATTTTGACCGACTTCGTTCCCTTTGCTACCCGGATACCGATGTCTT	171177	Hs.447901	GO:0007264|GO:0051056|GO:0015031|GO:0007165|GO:0006184|GO:0005886|GO:0005622|GO:0005829|GO:0016020|GO:0010008|GO:0005525|GO:0046872|GO:0003924|GO:0005515	ras homolog family member V [Source:HGNC Symbol;Acc:18313]	66.9497	29.5419	5.98822	4.82282	104.178	36.5862	60.0847	33.7268	26.9559	27.943	6.07685	5.53722	6.3506	4.47336	4.85774	5.13736
ASHGA5P001055	0.0165622	0.19076	3.53469	up	protein_coding	NM_002428	CCDS10792.1	MMP15	RefSeq	4456	chr16	+	58059281	58080804		AATGACGCAGCCTACACCTACTTCTACAAGGGCACCAAATACTGGAAATTCGACAATGAG	4324	Hs.80343	GO:0004222|GO:0005509|GO:0005515|GO:0005887|GO:0006464|GO:0006508|GO:0008047|GO:0008270|GO:0031012|GO:0032355|GO:0043085	matrix metalloproteinase-15 preproprotein	35.4502	12.5539	5.13048	3.30889	48.8211	27.0178	30.5118	18.2091	14.4527	5	4.92544	5.12266	5.34333	3.42303	4.01252	2.49113
ASHGA5P036902	0.0272515	0.238576	2.3178	up	protein_coding	NM_033089	CCDS42844.1	ZCCHC3	RefSeq	2773	chr20	+	278203	280963		AGCGCTTATCCTGCGCTCCATCGGCATGGACCCGAGCGACATCTACGCGGTCATCCAGAT	85364	Hs.28608	GO:0003676|GO:0008270	zinc finger CCHC domain-containing protein 3	16.4911	8.67283	3.91338	2.70063	24.2125	15.9179	9.34282	16.0185	5	5	3.81194	4.40532	3.52289	3.18768	2.42307	2.49113
ASHGA5P001642	0.000671882	0.0547069	2.81523	up	protein_coding	NM_001394	CCDS6072.1	DUSP4	RefSeq	5625	chr8	-	29190578	29208267		CTGCTCAAAGGCGGCTATGAGAGGTTTTCCTCCGAGTACCCAGAATTCTGTTCTAAAACC	1846	Hs.417962	GO:0000165|GO:0000188|GO:0001706|GO:0002224|GO:0002755|GO:0002756|GO:0004725|GO:0005634|GO:0005654|GO:0006470|GO:0008063|GO:0008330|GO:0010033|GO:0017017|GO:0034130|GO:0034134|GO:0034138|GO:0034142|GO:0035666|GO:0045087|GO:0048011|GO:0051403	dual specificity protein phosphatase 4 isoform 1	34.1327	12.7209	5.06254	3.56929	48.2874	23.6743	30.4364	18.9453	11.6481	7.5693	4.90868	4.93992	5.33901	3.50213	3.71429	3.49144
ASHGA5P005369	0.0403073	0.286387	2.31249	up	protein_coding	NM_003410	CCDS14211.1	ZFX	RefSeq	7604	chrX	+	24167853	24234372		ATTAAGACAGGAGCTGTGACTGATGAGAATTAAAGGCCATGGATGAAGATGGGCTTGAAT	7543	Hs.336681	GO:0003677|GO:0003713|GO:0005634|GO:0005730|GO:0006351|GO:0006355|GO:0008270	zinc finger X-chromosomal protein isoform 1	106.571	42.2701	6.45277	5.24332	213.767	57.4409	48.5051	70.2374	31.433	25.1401	7.14484	6.17522	6.03824	5.65201	5.07648	5.00146
ASHGA5P005613	0.0465097	0.306719	2.52525	up	protein_coding	NM_002149	CCDS1671.1	HPCAL1	RefSeq	1779	chr2	+	10443029	10567743	NM_001258357, NM_001258358, NM_001258359	CTGGTCTCTGGTGTAGTCGCCGCCGCCAGCCGCCATGGGCAAACAGAACAGCAAGCTGCG	3241	Hs.580427	GO:0005509	hippocalcin-like protein 1	5895.21	2979.34	12.6643	11.3279	5336.29	6186.08	6163.27	4381.44	2521.13	2035.45	11.9823	12.9084	13.1023	11.95	11.1276	10.9062
ASHGA5P025183	0.037441	0.276655	2.03365	up	protein_coding	NM_001085423		MILR1	RefSeq	1488	chr17	+	62461568	62464760		ATGCAAATATCCTTGAAAAACAAGCAAAGGAGGAATCTGTGCCAGAAGTGGGATCCAGGC	284021	Hs.631749	GO:0005887|GO:0033004|GO:0043303	allergin-1 precursor	714.924	403.582	9.58559	8.56152	683.718	764.466	696.586	453.561	377.354	379.831	8.92569	9.9042	9.92689	8.63319	8.46156	8.58982
ASHGA5P006173	0.0179481	0.19764	2.2223	up	protein_coding	NM_170600	CCDS6877.1	SH2D3C	RefSeq	3165	chr9	-	130500595	130541048		AAGACCAGCAAAAAGTTCAAGTTCTTCAAGTTCAAGGGCTTTGGGAGTCTCTCCAACCTC	10044	Hs.306412	GO:0005070|GO:0005085|GO:0005737|GO:0007254|GO:0007264|GO:0016020	SH2 domain-containing protein 3C isoform a	14.429	7.62127	3.74086	2.5888	19.9324	14.3647	8.98982	12.8638	5	5	3.49268	4.27245	3.45745	2.85221	2.42307	2.49113
ASHGA5P018407	0.00739852	0.135634	2.60579	up	protein_coding	NM_016594	CCDS8773.1	FKBP11	RefSeq	767	chr12	-	49315741	49319330	NM_001143782	GGAGACCCTGGTGGAGCCCCCAGAACCATGTGCCGAGCCCGCTGCTTTTGGAGACACGCT	51303	Hs.655103	GO:0000413|GO:0003755|GO:0005528|GO:0006457|GO:0016020|GO:0016021|GO:0018208	peptidyl-prolyl cis-trans isomerase FKBP11 isoform 1 precursor	1758.12	704.305	10.7251	9.34333	3139.64	1127.41	1007.31	848.887	661.277	602.751	11.2269	10.4673	10.481	9.56953	9.24532	9.21514
ASHGA5P012302	0.00432988	0.110703	10.1515	up	protein_coding	NM_006398	CCDS4662.1	UBD	RefSeq	1006	chr6	-	29523388	29527702		CTGCCTCTGTGTGCATGTCCGTTCCGAGGAATGGGATTTAATGACCTTTGATGCCAACCC	10537	Hs.44532	GO:0005515|GO:0005634|GO:0005737|GO:0006508|GO:0006511|GO:0010243|GO:0016235|GO:0016567|GO:0032446|GO:0034341|GO:0034612|GO:0035417|GO:0043011|GO:0043065|GO:0043123|GO:0070628|GO:0070842	ubiquitin D	5101.39	515.74	12.1386	8.79502	9931.8	2990.46	2381.91	290.873	655.658	600.688	12.8999	11.8449	11.6711	7.94131	9.23255	9.21118
ASHGA5P055022	0.0102747	0.153639	2.99678	up	protein_coding	NM_176072	CCDS8219.1	P2RY2	RefSeq	2681	chr11	+	72929343	72947395		TTCCCTGCAGGGCGATGGCAGCAGACCTGGGCCCCTGGAATGACACCATCAATGGCACCT	5029	Hs.339	GO:0004872|GO:0005524|GO:0005739|GO:0005764|GO:0005769|GO:0005886|GO:0005887|GO:0006873|GO:0007200|GO:0007204|GO:0007568|GO:0009790|GO:0010976|GO:0014911|GO:0016323|GO:0016324|GO:0019233|GO:0030279|GO:0031686|GO:0032308|GO:0032722|GO:0042060|GO:0042312|GO:0045028|GO:0045030|GO:0060406|GO:0070257|GO:0070848|GO:0071347|GO:0071415	P2Y purinoceptor 2	75.62	26.7821	6.10301	4.5196	131.77	53.84	41.2497	49.6466	16.3896	14.3102	6.4285	6.08405	5.79648	5.10641	4.18113	4.27126
ASHGA5P001359	0.0256715	0.231219	4.15155	up	protein_coding	NM_000619	CCDS8980.1	IFNG	RefSeq	1240	chr12	-	68548549	68553521		TAATTATTCGGTAACTGACTTGAATGTCCAACGCAAAGCAATACATGAACTCATCCAAGT	3458	Hs.856	GO:0000060|GO:0000122|GO:0001781|GO:0002026|GO:0002053|GO:0002250|GO:0002302|GO:0003340|GO:0005125|GO:0005133|GO:0005576|GO:0005576|GO:0005615|GO:0006915|GO:0006928|GO:0006959|GO:0007050|GO:0007166|GO:0009615|GO:0009897|GO:0019221|GO:0019882|GO:0030593|GO:0030968|GO:0031642|GO:0032224|GO:0032700|GO:0032735|GO:0032747|GO:0032760|GO:0033141|GO:0033141|GO:0034393|GO:0042102|GO:0042493|GO:0042511|GO:…	interferon gamma precursor	401.606	112.9	8.64829	6.59464	615.28	332.197	257.341	60.8157	136.397	141.487	8.76164	8.70899	8.47423	5.42786	7.08514	7.27092
ASHGA5P001654	0.00971809	0.151512	4.53796	up	protein_coding	NM_032117	CCDS3782.1	MND1	RefSeq	945	chr4	+	154265800	154336247	NR_045605	TAAAATTGGCCGATGTGAAACGGAAGAGCGAACCAGGCTAGCAAAAGAGCTTTCTTCACT	84057	Hs.294088	GO:0003677|GO:0005634|GO:0006310|GO:0007126	meiotic nuclear division protein 1 homolog isoform 1	379.073	94.0636	8.6415	6.45946	349.492	417.279	370.449	81.2381	106.277	94.6759	7.8983	9.03045	8.99576	5.88414	6.7518	6.74244
ASHGA5P005699	0.0118945	0.163908	2.62573	up	protein_coding	NM_019013	CCDS32541.1	FAM64A	RefSeq	1563	chr17	+	6347734	6354385		TATGGCGGAAGAGAGTGGTGACATCGTCTCTCTCATTCATGACTGAGGAAGTGCCTGCAG	54478	Hs.592116	GO:0005515|GO:0005730	protein FAM64A isoform 1	38.4853	16.6471	5.27643	3.88371	47.0602	33.9139	34.4818	28.8041	9.45163	11.6857	4.86932	5.43169	5.52828	4.2251	3.41374	4.0123
ASHGA5P003035	0.0469453	0.307773	2.42604	up	protein_coding	ENST00000264221	CCDS47061.1	PAICS	GENCODE	3339	chr4	+	57301914	57327534	NM_001079524, NM_001079525	TAGGATAATGGCGACAGCTGAGGTACTGAACATTGGTAAAAAATTATATGAGGGTAAAAC	10606	Hs.518774	GO:0044281|GO:0006144|GO:0006189|GO:0009168|GO:0009113|GO:0006164|GO:0055086|GO:0005829|GO:0005515|GO:0005524|GO:0042802|GO:0004639|GO:0034023|GO:0004638	phosphoribosylaminoimidazole carboxylase, phosphoribosylaminoimidazole succinocarboxamide synthetase [Source:HGNC Symbol;Acc:8587]	303.518	126.324	8.11949	6.84089	542.971	208.285	159.3	91.1887	149.184	138.6	8.56386	8.02937	7.76524	6.07242	7.20679	7.24344
ASHGA5P000904	0.0413308	0.289784	2.2428	up	protein_coding	NM_006498	CCDS13950.1	LGALS2	RefSeq	543	chr22	-	37966252	37976024		TCAGAGGTCAAGTTCACAGTGACCTTTGAGAGTGACAAATTCAAGGTGAAGCTGCCAGAT	3957	Hs.531776	GO:0016936|GO:0030246	galectin-2	959.315	404.853	9.71273	8.54743	1889.58	522.458	465.902	516.652	379.407	318.501	10.4463	9.3503	9.34157	8.82096	8.46981	8.35153
ASHGA5P012469	0.00363527	0.105345	3.75919	up	protein_coding	NM_001079673	CCDS41886.1	FNDC3A	RefSeq	6303	chr13	+	49550047	49783915		GAACGGCGTGACTCGGAGAATTGGAGCGTTATTCAGTATATTAATGTCTTATTGATAATG	22862	Hs.508010	GO:0000139|GO:0001669|GO:0005794|GO:0005829|GO:0007286|GO:0009566|GO:0012506|GO:0016021|GO:0016337|GO:0060009	fibronectin type-III domain-containing protein 3A isoform 1	25.7766	6.18556	4.60541	2.69499	39.4701	21.2452	16.6145	5	8.55668	5	4.59984	4.79989	4.4165	2.32206	3.27177	2.49113
ASHGA5P006098	0.00693975	0.132104	2.45671	up	protein_coding	NM_020223	CCDS47522.1	FAM20C	RefSeq	2787	chr7	+	192968	300740		CAAGCGCTGTTCAAACCCATGAAACAAACGAGGGAGCAGGAGACACCCCCTGACTTTTTT	56975	Hs.134742	GO:0004674|GO:0005576|GO:0031214|GO:0046872	extracellular serine/threonine protein kinase Fam20C precursor	115.61	50.7884	6.89989	5.60316	135.778	101.225	109.827	60.8172	44.6001	46.9479	6.47253	6.98509	7.24207	5.42796	5.56131	5.82023
ASHGA5P001274	0.000256801	0.0395426	3.95192	up	protein_coding	NM_002982	CCDS11277.1	CCL2	RefSeq	760	chr17	+	32582295	32584220		ATAGAAGAATCACCAGCAGCAAGTGTCCCAAAGAAGCTGTGATCTTCAAGACCATTGTGG	6347	Hs.303649	GO:0000165|GO:0001525|GO:0001666|GO:0001938|GO:0002548|GO:0004672|GO:0005102|GO:0005576|GO:0005576|GO:0005615|GO:0005737|GO:0006468|GO:0006874|GO:0006935|GO:0006954|GO:0006959|GO:0006987|GO:0007010|GO:0007155|GO:0007165|GO:0007166|GO:0007179|GO:0007186|GO:0007187|GO:0007259|GO:0007568|GO:0008009|GO:0008201|GO:0008360|GO:0009408|GO:0009612|GO:0009617|GO:0009887|GO:0010332|GO:0010574|GO:0010759|GO:…	C-C motif chemokine 2 precursor	8117.06	2376.17	13.0481	11.0656	12251.2	6342.82	5757.21	2878.98	2166.97	2082.54	13.1906	12.9516	13.0023	11.3546	10.9025	10.9397
ASHGA5P034486	0.00945486	0.150455	2.03797	up	protein_coding	ENST00000316448	CCDS12288.1	CALR	GENCODE	1911	chr19	+	13049413	13055304		TCATGTCATCTTCAACTACAAGGGCAAGAACGTGCTGATCAACAAGGACATCCGTTGCAA	811	Hs.515162	GO:0000122|GO:0042981|GO:0007283|GO:0045892|GO:0006457|GO:0002474|GO:0006611|GO:0006355|GO:0008284|GO:0032355|GO:0042493|GO:0002479|GO:0042590|GO:0055007|GO:0048387|GO:0007050|GO:0018279|GO:0044267|GO:0045787|GO:0045665|GO:0030866|GO:0006874|GO:0071310|GO:0033574|GO:0010628|GO:0045740|GO:0030968|GO:0050821|GO:0002502|GO:0017148|GO:0034504|GO:0040020|GO:0050766|GO:0071285|GO:0090398|GO:0033144|GO:…	calreticulin [Source:HGNC Symbol;Acc:1455]	61.2213	31.9853	5.95979	4.93266	73.0911	58.4301	52.1428	41.2882	29.6688	24.9989	5.54061	6.19953	6.13924	4.80687	4.99749	4.99361
ASHGA5P014285	0.0424675	0.294087	2.95485	up	protein_coding	NM_001039350		DPP6	RefSeq	4571	chr7	+	153584418	154685995		GAACGTGATGGAGCTGGTGGGGAGTAACCCTCCGCAGAGGAATTGGAAAGGAATAGCAAT	1804	Hs.490684	GO:0006508|GO:0008219|GO:0008236|GO:0008239|GO:0016021|GO:0019228|GO:0043266	dipeptidyl aminopeptidase-like protein 6 isoform 3	35.5224	13.761	4.95637	3.39329	61.8431	28.2366	16.4875	24.2675	12.0153	5	5.28398	5.18064	4.40451	3.93127	3.75747	2.49113
ASHGA5P010208	0.0252635	0.229887	3.8602	up	protein_coding	NM_001114937	CCDS48162.1	SH2D1A	RefSeq	2514	chrX	+	123480131	123507010		AGTACACAAGGGATAAGAGAAGATCCTGATGTCTGCCTGAAAGCCCCATGAAGAAAAATA	4068	Hs.349094	GO:0005070|GO:0005737|GO:0006959|GO:0006968|GO:0007267|GO:0045954	SH2 domain-containing protein 1A isoform 2	799.251	254.966	9.74468	7.796	753.917	879.478	764.357	151.956	335.102	277.84	9.07226	10.0952	10.0666	6.90505	8.30417	8.17879
ASHGA5P040968	0.00852614	0.143669	3.97368	up	protein_coding	NM_001047	CCDS3870.1	SRD5A1	RefSeq	2285	chr5	+	6633499	6669675		GCATTGCTTTGCCTTATCATCTCATCTGGAGTTTTTAAATGCCATTTGTTTCAGTTGTCT	6715	Hs.552	GO:0001655|GO:0001889|GO:0003865|GO:0005789|GO:0006702|GO:0007530|GO:0008202|GO:0008584|GO:0009055|GO:0009267|GO:0014850|GO:0016021|GO:0016101|GO:0021510|GO:0021766|GO:0021794|GO:0021854|GO:0021983|GO:0021987|GO:0030154|GO:0030539|GO:0030540|GO:0032354|GO:0032869|GO:0033218|GO:0042428|GO:0042448|GO:0042493|GO:0042747|GO:0043025|GO:0043209|GO:0044281|GO:0048471|GO:0050213|GO:0060348|GO:0060416|GO:…	3-oxo-5-alpha-steroid 4-dehydrogenase 1	4604.64	1094.22	11.9694	9.97887	9025.76	2760.69	2027.46	997.326	1168.96	1116.38	12.7602	11.7176	11.4302	9.80956	10.0425	10.0846
ASHGA5P002010	0.0211741	0.211439	4.4009	up	protein_coding	NM_022346	CCDS3424.1	NCAPG	RefSeq	4682	chr4	+	17812524	17846487		AAGGAGGAAGAAAAAAACTGCTGGCTGTTTTACAGGAGATTCTTATTTTACCCACAATCC	64151	Hs.567567	GO:0000796|GO:0005515|GO:0005634|GO:0005737|GO:0005813|GO:0007076|GO:0007076|GO:0015629|GO:0051301	condensin complex subunit 3	50.2689	11.0623	5.6373	3.4995	65.6403	50.026	35.1404	6.27719	14.3185	12.5913	5.37299	5.98171	5.55721	2.39707	4.00001	4.10143
ASHGA5P013299	0.000435645	0.0458455	2.29733	up	protein_coding	NM_032471	CCDS5126.1	PKIB	RefSeq	1828	chr6	+	122931376	123047518		AAAGATAGGAATGTTGCTATGAGGACAGATTCATCAAAAATGACTGACGTGGAGTCTGGG	5570	Hs.486354	GO:0004862	cAMP-dependent protein kinase inhibitor beta isoform 1	179.227	79.0187	7.42797	6.22801	294.602	130.461	112.619	102.437	70.2029	64.4162	7.64279	7.36269	7.27843	6.26717	6.1898	6.22706
ASHGA5P008747	0.0156695	0.187397	2.37266	up	protein_coding	NM_175841	CCDS13077.1	SMOX	RefSeq	1154	chr20	+	4129425	4168394		ATACAACGAGCCCATGCAGGTGCTGTTTTCCGGTGAGGCCACCCACCGCAAGTACTATTC	54498	Hs.433337	GO:0005634|GO:0005634|GO:0005737|GO:0005829|GO:0006595|GO:0006596|GO:0006598|GO:0006805|GO:0034641|GO:0044281|GO:0046208|GO:0046208|GO:0046592|GO:0052894|GO:0052895|GO:0052901	spermine oxidase isoform 3	89.0584	42.7426	6.51209	5.26558	103.64	81.4313	82.1039	67.9806	37.4261	22.8212	6.07011	6.66514	6.80102	5.6013	5.32279	4.87266
ASHGA5P001292	0.0341849	0.264393	4.00499	up	protein_coding	NM_001775	CCDS3417.1	CD38	RefSeq	1494	chr4	+	15779930	15850706		AACACTTCCAAAATAAACTATCAATCTTGCCCAGACTGGAGAAAGGACTGCAGCAACAAC	952	Hs.479214	GO:0000166|GO:0003953|GO:0005886|GO:0007165|GO:0008624|GO:0016020|GO:0016021|GO:0030890|GO:0042493|GO:0043066|GO:0045892|GO:0045893|GO:0050853	ADP-ribosyl cyclase 1	412.23	120.137	8.65847	6.65668	662.618	325	249.073	60.4506	160.51	139.45	8.87623	8.67605	8.42314	5.41741	7.29906	7.25356
ASHGA5P011867	0.00635337	0.12761	2.71075	up	protein_coding	ENST00000374006	CCDS31203.1	ASAH2B	GENCODE	632	chr10	+	52499707	52514569		TGCGGCTGGGGCTCAGCGATATGAGGCAGCATCGACAATTTATGGACCGCACGCATTATC	653308	Hs.710005		N-acylsphingosine amidohydrolase (non-lysosomal ceramidase) 2B [Source:HGNC Symbol;Acc:23456]	47.6739	18.0913	5.43075	3.99206	82.2747	33.8105	26.9366	32.3229	11.1655	10.7855	5.71512	5.42625	5.15088	4.40792	3.65338	3.91486
ASHGA5P008347	0.0356664	0.270837	2.20868	up	protein_coding	NM_001556	CCDS6128.1	IKBKB	RefSeq	4131	chr8	+	42128819	42190171	NR_033818, NR_033819, NR_040009	ATTTGGAAATGTCATCCGATGGCACAATCAGGAAACAGGTGAGCAGATTGCCATCAAGCA	3551	Hs.597664	GO:0001782|GO:0002224|GO:0002755|GO:0002756|GO:0003009|GO:0004672|GO:0004674|GO:0005515|GO:0005524|GO:0005634|GO:0005829|GO:0006468|GO:0006468|GO:0006954|GO:0007249|GO:0008063|GO:0008384|GO:0008385|GO:0009615|GO:0009636|GO:0009898|GO:0019901|GO:0032481|GO:0034130|GO:0034134|GO:0034138|GO:0034142|GO:0035631|GO:0035666|GO:0035872|GO:0042493|GO:0043123|GO:0045087|GO:0045121|GO:0045893|GO:0046982|GO:…	inhibitor of nuclear factor kappa-B kinase subunit beta isoform 1	126.619	56.4766	6.79462	5.65144	233.378	86.2398	60.2383	93.9074	44.6671	30.8554	7.27976	6.75035	6.35375	6.12224	5.56343	5.26864
ASHGA5P001671	0.0117381	0.163636	4.76162	up	protein_coding	NM_000677	CCDS839.1	ADORA3	RefSeq	2261	chr1	-	112042050	112046743		TTACCGTCAGATACAAGAGGGTCACCACTCACAGAAGAATATGGCTGGCCCTGGGCCTTT	140	Hs.281342	GO:0001609|GO:0005886|GO:0005886|GO:0005887|GO:0006954|GO:0007165|GO:0007190|GO:0008016|GO:0009611|GO:0016021	adenosine receptor A3 isoform 2	555.346	129.261	9.18402	6.93257	433.904	629.648	602.485	124.392	133.085	130.305	8.22415	9.61695	9.71095	6.58449	7.04957	7.16363
ASHGA5P020944	0.0125574	0.168186	10.9863	up	protein_coding	NM_001083947	CCDS44743.1	TMPRSS4	RefSeq	3534	chr11	+	117947726	117990556		GCTACAGCAGAGCTGTGGAGATTGGCCCAGACCAGGATCTGGATGTTGTTGAAATCACAG	56649	Hs.161985	GO:0004252|GO:0005044|GO:0006508|GO:0016021	transmembrane protease serine 4 isoform 3	107.171	5.50181	5.90127	2.44364	267.964	29.9537	23.5956	6.50542	5	5	7.49547	5.25901	4.94934	2.41672	2.42307	2.49113
ASHGA5P004100	0.00710969	0.133516	3.15855	up	protein_coding	NM_054027	CCDS3885.1	ANKH	RefSeq	8224	chr5	-	14704908	14871887		ATGGACGCAATGGCATGGACCCATGCTGGCATTCTCTTAAAACACAAATACAGTTTCCTG	56172	Hs.156727	GO:0001501|GO:0005315|GO:0005886|GO:0005887|GO:0007626|GO:0016021|GO:0019867|GO:0030500|GO:0030500|GO:0030504	progressive ankylosis protein homolog	233.319	67.8967	7.67581	6.01655	447.473	124.391	128.093	75.596	68.7928	59.3015	8.27207	7.29052	7.46485	5.76832	6.15893	6.12241
ASHGA5P010093	0.0102391	0.153639	2.30987	up	protein_coding	NM_001220770		IKZF1	RefSeq	5800	chr7	+	50344377	50472798	NM_001220765, NM_001220769	ACGCACTCCGTCATTAAAGAAGAAACTAATCACAGTGAAATGGCAGAAGACCTGTGCAAG	10320	Hs.488251	GO:0003677|GO:0005634|GO:0005737|GO:0006351|GO:0006355|GO:0007049|GO:0007275|GO:0007498|GO:0008270|GO:0016568	DNA-binding protein Ikaros isoform 7	56.1394	26.6202	5.83821	4.63039	64.1696	51.9814	52.2672	39.8351	23.276	16.7495	5.33809	6.03444	6.1421	4.74947	4.66125	4.48046
ASHGA5P056043	0.000196778	0.0379672	2.80416	up	protein_coding	NM_016445	CCDS9782.1	PLEK2	RefSeq	1479	chr14	-	67853699	67878828		AAAGTGATTACTAAGGATGACACACACTATTACATTCAGGCCAGCAGCAAGGCTGAGCGA	26499	Hs.170473	GO:0005543|GO:0005737|GO:0005856|GO:0030036|GO:0031258|GO:0035556	pleckstrin-2	1016.48	388.112	9.99174	8.50417	1575.42	838.778	635.239	430.522	372.815	360.999	10.156	10.0346	9.78472	8.55135	8.44511	8.51605
ASHGA5P044295	0.00461522	0.114026	2.14308	up	protein_coding	NM_032466	CCDS43742.1	ASPH	RefSeq	3792	chr8	-	62536268	62627199	NM_001164754, NM_001164755, NM_001164756, NM_004318	GTCCGCCAGCCCTCACCAGCCCCCGCGGACCGTGCAATGGCCCAGCGTAAGAATGCCAAG	444	Hs.332422	GO:0004597|GO:0005198|GO:0005509|GO:0005509|GO:0005515|GO:0005783|GO:0005789|GO:0005886|GO:0006936|GO:0007389|GO:0008150|GO:0008285|GO:0008307|GO:0009055|GO:0010524|GO:0010880|GO:0014701|GO:0016702|GO:0030176|GO:0030176|GO:0031585|GO:0032237|GO:0032541|GO:0033198|GO:0035108|GO:0042264|GO:0045893|GO:0060021|GO:0060315|GO:0060316|GO:0060325|GO:0070588|GO:0071277|GO:0090316	aspartyl/asparaginyl beta-hydroxylase isoform c	774.31	398.748	9.61417	8.51449	1170.58	630.387	521.964	536.967	352.882	306.394	9.72292	9.61811	9.5015	8.87455	8.3703	8.29861
ASHGA5P052040	0.0449584	0.302253	2.36886	up	protein_coding	NM_001221	CCDS3703.1	CAMK2D	RefSeq	5872	chr4	-	114372187	114683083		AGGAGGCACCTCTTTGTGGCAAAACATCTAAGGCCTGAAAACCATTCACATATGGGTCTT	817	Hs.144114	GO:0000082|GO:0001558|GO:0004683|GO:0005516|GO:0005524|GO:0005654|GO:0005829|GO:0005886|GO:0005954|GO:0006468|GO:0006468|GO:0006816|GO:0007268|GO:0008016|GO:0010613|GO:0010881|GO:0019221|GO:0030315|GO:0030666|GO:0031594|GO:0033017|GO:0046777|GO:0060048|GO:0060314|GO:0060333|GO:0060341	calcium/calmodulin-dependent protein kinase type II subunit delta isoform 3	97.6935	37.8243	6.40831	5.16412	184.885	53.773	54.4222	34.1384	39.974	39.3604	6.93971	6.08234	6.20288	4.49403	5.41406	5.58427
ASHGA5P000607	0.0208834	0.209397	2.23623	up	protein_coding	NM_002014	CCDS8512.1	FKBP4	RefSeq	3757	chr12	+	2904107	2914587		TGCCACGCTTGTATTTGAGGTGGAGTTGTTTGAGTTTAAGGGAGAAGATCTGACGGAAGA	2288	Hs.524183	GO:0000413|GO:0003755|GO:0005515|GO:0005524|GO:0005525|GO:0005528|GO:0005528|GO:0005622|GO:0005634|GO:0005730|GO:0005737|GO:0005829|GO:0005874|GO:0006457|GO:0006463|GO:0006825|GO:0007566|GO:0010977|GO:0016020|GO:0018208|GO:0030521|GO:0030674|GO:0030850|GO:0031072|GO:0031111|GO:0031503|GO:0035259|GO:0044295|GO:0046661|GO:0048156|GO:0051219	peptidyl-prolyl cis-trans isomerase FKBP4	173.312	70.4917	7.23084	6.06977	331.74	102.629	85.568	81.3685	66.5855	63.5211	7.82384	7.00426	6.86441	5.88726	6.11385	6.2082
ASHGA5P004142	0.0345361	0.266056	3.64275	up	protein_coding	NM_003786	CCDS32681.1	ABCC3	RefSeq	5183	chr17	+	48712217	48769063		AAGGTGGATGCCAACCAGAGAAGCTGCTACCCCTACATCATCTCCAACCGGTGGCTGAGC	8714	Hs.463421	GO:0005524|GO:0005886|GO:0005887|GO:0006810|GO:0008206|GO:0008514|GO:0015711|GO:0015721|GO:0016020|GO:0042626|GO:0044281|GO:0055085	canalicular multispecific organic anion transporter 2 isoform 1	1126.71	307.052	9.90626	8.04123	2298.85	551.652	529.614	528.858	192.73	199.568	10.7601	9.43334	9.52531	8.85336	7.54299	7.72733
ASHGA5P011386	0.027651	0.240317	3.92308	up	protein_coding	NM_002351	CCDS14608.1	SH2D1A	RefSeq	2523	chrX	+	123480131	123507010	NM_001114937	AAGTCCTCAGCTAGAAGTACACAAGGTACTACAGGGATAAGAGAAGATCCTGATGTCTGC	4068	Hs.349094	GO:0005070|GO:0005737|GO:0006959|GO:0006968|GO:0007267|GO:0045954	SH2 domain-containing protein 1A isoform 1	546.172	171.57	9.18635	7.21436	565.891	503.678	568.948	99.0967	208.888	206.725	8.62596	9.30539	9.6277	6.21272	7.6517	7.77867
ASHGA5P007819	0.0296125	0.248367	2.50151	up	protein_coding	NM_004887	CCDS4188.1	CXCL14	RefSeq	1989	chr5	-	134906370	134914969		AAGATGGTTATCATCACCACCAAGAGCGTGTCCAGGTACCGAGGTCAGGAGCACTGCCTG	9547	Hs.483444	GO:0005615|GO:0005794|GO:0006935|GO:0006955|GO:0007165|GO:0007267|GO:0008009|GO:0048839	C-X-C motif chemokine 14 precursor	3265.34	1655.58	11.7886	10.4658	3991.83	2961.75	2842.45	2659.27	1182.13	1125.35	11.5838	11.8343	11.9477	11.235	10.0643	10.0981
ASHGA5P000663	0.0111666	0.159696	3.226	up	protein_coding	NM_002980	CCDS2127.1	SCTR	RefSeq	1833	chr2	-	120197418	120282028		ACGAGAAGCGGCACTCCTACCTGCTGAAGCTGAAAGTCATGTACACCGTGGGCTACAGCT	6344	Hs.42091	GO:0005886|GO:0005887|GO:0007186|GO:0007586|GO:0007588|GO:0015055	secretin receptor precursor	519.408	146.626	8.79582	7.10608	1031.6	284.488	242.14	192.068	137.028	110.781	9.52688	8.48112	8.37947	7.27755	7.09306	6.94762
ASHGA5P054944	0.0188099	0.201174	2.61411	up	protein_coding	NM_004630	CCDS31599.1	SF1	RefSeq	3586	chr11	-	64532075	64546316	NM_001178031	CCGGCATGATGTATGCCCCGCCCCCTCCTCCTCCGCCTCCCATGGACCCTTCTAACTTTG	7536	Hs.502829	GO:0000245|GO:0000389|GO:0000398|GO:0003676|GO:0003714|GO:0003723|GO:0005634|GO:0005634|GO:0005681|GO:0005730|GO:0005840|GO:0006351|GO:0006355|GO:0008270	splicing factor 1 isoform 1	28521.8	14285.3	14.9392	13.5529	33786	24977.8	26801.5	21166.7	12654.2	9034.84	14.8111	14.8596	15.147	14.2069	13.4304	13.0215
ASHGA5P000765	0.0290976	0.245897	2.86312	up	protein_coding	ENST00000175756	CCDS2161.1	PTPN18	GENCODE	3669	chr2	+	131113579	131132982		CGAGTTCAGCGACATCCAGGCCTGCTCGGCCGCCTGGAAGGCTGACGGCGTGTGCTCCAC	26469	Hs.731464	GO:0006470|GO:0016311|GO:0005634|GO:0005737|GO:0004725|GO:0016791|GO:0004726|GO:0005515	protein tyrosine phosphatase, non-receptor type 18 (brain-derived) [Source:HGNC Symbol;Acc:9649]	39.2417	14.9696	5.15945	3.64186	57.2146	42.0999	18.4105	29.1528	9.64745	6.10847	5.16756	5.73725	4.57353	4.2459	3.44331	3.23636
ASHGA5P010801	0.00560511	0.122475	2.25785	up	protein_coding	NM_001531	CCDS1342.1	MR1	RefSeq	7860	chr1	+	181002560	181031074	NM_001194999	TACAAAGAACAGAGCCCCCACTGGTCAGAGTAAATCGCAAAGAAACTTTTCCAGGGGTTA	3140	Hs.13500	GO:0002474|GO:0005576|GO:0005783|GO:0006955|GO:0016021|GO:0032393|GO:0042612	major histocompatibility complex class I-related gene protein isoform 1 precursor	335.639	147.778	8.30437	7.12942	568.867	256.045	182.007	155.836	151.541	135.958	8.63299	8.32671	7.9534	6.94703	7.22602	7.2152
ASHGA5P013889	0.00604525	0.126024	3.20557	up	protein_coding	NM_005292	CCDS9491.1	GPR18	RefSeq	1676	chr13	-	99906966	99910682		AGAACATAAGTTTCTAAGTATCATGCCTACCAACAAGCTGTAAAATGATCACCCTGAACA	2841	Hs.631765	GO:0004930|GO:0005886|GO:0007186|GO:0016021|GO:0045028	N-arachidonyl glycine receptor	88.805	27.2424	6.38717	4.70659	141.97	73.5933	50.8513	27.3209	29.0522	25.3541	6.53564	6.52099	6.10488	4.14073	4.96703	5.01202
ASHGA5P004879	0.0167179	0.191564	2.05177	up	protein_coding	NM_000368	CCDS6956.1	TSC1	RefSeq	8626	chr9	-	135766734	135820020	NM_001162426	ACATGACAAGCACCTCTTGGACAGGATTAACGAATATGTGGGCAAAGCCGCCACTCGTTT	7248	Hs.370854	GO:0001822|GO:0001843|GO:0001952|GO:0005515|GO:0005737|GO:0005829|GO:0005829|GO:0005884|GO:0005938|GO:0006407|GO:0006417|GO:0006813|GO:0007050|GO:0007160|GO:0008285|GO:0008286|GO:0016020|GO:0017148|GO:0021766|GO:0021987|GO:0030027|GO:0030030|GO:0030426|GO:0030695|GO:0032007|GO:0032794|GO:0032862|GO:0032868|GO:0033596|GO:0042552|GO:0043234|GO:0043666|GO:0045792|GO:0045859|GO:0047485|GO:0050808|GO:…	hamartin isoform 1	29.5275	13.4982	4.6826	3.64573	53.5517	19.825	15.2059	19.9176	13.2479	7.32894	5.06539	4.70444	4.27796	3.59215	3.89263	3.45239
ASHGA5P016290	0.0454405	0.303413	2.81611	up	protein_coding	NM_007293	CCDS47404.1	C4A	RefSeq	5426	chr6	+	31949833	31970457	NM_001252204	TGTTAGACAGGAGCATGCAGGGGGGTTTGGTGGGCAATGATGAGACTGTGGCACTCACAG	720	Hs.534847	GO:0004866|GO:0005576|GO:0005615|GO:0005886|GO:0006954|GO:0006956|GO:0006958|GO:0030449|GO:0045087	complement C4-A isoform 1 preproprotein	82.8281	34.3598	6.22191	4.7282	147.015	56.4943	44.9748	71.9116	16.5694	14.5984	6.58953	6.15217	5.92403	5.69119	4.19782	4.2956
ASHGA5P010743	0.0239316	0.224	2.34563	up	protein_coding	NM_001193272	CCDS53463.1	RBBP5	RefSeq	4309	chr1	-	205055269	205091150		GGATCAAAAGCAGGAGGAGCAATCTCAGAACTGTTATGAAGACCTTCGAAGTTCTTCATT	5929	Hs.519230	GO:0005515|GO:0005634|GO:0006351|GO:0006355|GO:0006974|GO:0035064|GO:0035097|GO:0035097|GO:0042800|GO:0043627|GO:0044212|GO:0048188|GO:0051568|GO:0071339	retinoblastoma-binding protein 5 isoform 2	63.819	27.8235	5.9687	4.73872	82.0305	69.1633	40.2632	28.8912	28.407	26.1721	5.70916	6.43556	5.76139	4.23056	4.93304	5.05257
ASHGA5P010853	0.0148159	0.183737	2.31825	up	protein_coding	NM_031423	CCDS1245.1	NUF2	RefSeq	1843	chr1	+	163291722	163325553		GGCACTGTAGATTAACAGGAAACTTCCAAGATGGAAACTTTGTCTTTCCCCAGATATAAT	83540	Hs.651950	GO:0000087|GO:0000236|GO:0000278|GO:0000775|GO:0000777|GO:0003674|GO:0005515|GO:0005634|GO:0005829|GO:0007059|GO:0031262|GO:0051301	kinetochore protein Nuf2	72.5323	32.6169	6.17015	4.95711	99.2588	66.8745	51.4635	32.7245	37.6464	27.4797	6.001	6.38734	6.12212	4.42602	5.33048	5.11483
ASHGA5P006172	0.0062582	0.127559	3.27978	up	protein_coding	NM_016128	CCDS33851.1	COPG1	RefSeq	3114	chr3	+	128968452	128996616		ACCCAGTATCTTGGTGTTGCTGAAGAGGTGTGTGATGGATGATGACAATGAAGTAAGGGA	22820	Hs.518250	GO:0000139|GO:0005198|GO:0005634|GO:0005737|GO:0005794|GO:0005829|GO:0006886|GO:0006890|GO:0016044|GO:0030126|GO:0048205|GO:0051683|GO:0072384	coatomer subunit gamma-1	155.885	44.7657	7.08853	5.37493	294.433	95.2999	77.9224	66.4164	30.7642	37.1163	7.64203	6.89821	6.72535	5.56591	5.04726	5.51161
ASHGA5P010996	0.000727351	0.0573399	2.01271	up	protein_coding	NM_080388	CCDS1045.1	S100A16	RefSeq	1085	chr1	-	153579366	153585514		GAGGCAGCAGGCCCCGCCAGCAGGCGAAGCAGGGAGATGTCAGACTGCTACACGGAGCTG	140576	Hs.515714	GO:0005509|GO:0005730|GO:0005737|GO:0005829|GO:0005886|GO:0042803|GO:0051592	protein S100-A16	475.066	261.4	8.95348	7.94434	633.446	403.261	388.491	319.008	247.404	217.789	8.8039	8.98011	9.07644	8.08723	7.89528	7.85052
ASHGA5P014372	0.0389304	0.281809	2.76247	up	protein_coding	NM_020235	CCDS2950.1	BBX	RefSeq	8824	chr3	+	107241782	107530049		ACCAGCAAAGGAAGTGGGGATAAATGGTCAAACAAGCAACTCTTCTTGGATGCCATTCAC	56987	Hs.124366	GO:0003677|GO:0005634|GO:0006351|GO:0006355	HMG box transcription factor BBX isoform 2	80.0862	22.762	5.91126	4.44531	172.778	36.9202	30.5608	29.3968	18.9196	19.9696	6.83579	5.55192	5.34609	4.25813	4.37725	4.70054
ASHGA5P048693	0.00662789	0.129937	2.02581	up	protein_coding	NM_002041	CCDS45258.1	GABPB1	RefSeq	1658	chr15	-	50578076	50647605	NM_016655, NM_181427	AGAAATAGAAGTAAGGAGTCTTTTACCCGGTGTGCTTTGCCGCAGTCATCCAAAATAAAT	2553	Hs.654350	GO:0003700|GO:0005515|GO:0005634|GO:0006351|GO:0006357|GO:0044212|GO:0045944|GO:0046982	GA-binding protein subunit beta-1 isoform gamma 1	1555.78	902.166	10.7116	9.69308	1896.73	1467.25	1303.37	754.743	993.841	957.913	10.451	10.8405	10.8433	9.39983	9.81213	9.86728
ASHGA5P010283	0.0331669	0.26017	2.45248	up	protein_coding	NM_020240	CCDS34224.1	CDC42SE2	RefSeq	3667	chr5	+	130599701	130730382	NM_001038702	GCCTCAGCCTAAAAGGCGACGGCGGATTGACAGAAGTATGATTGGAGAGCCCACAAACTT	56990	Hs.508829	GO:0001891|GO:0005198|GO:0005515|GO:0005634|GO:0005730|GO:0005737|GO:0005856|GO:0005886|GO:0006909|GO:0008360|GO:0009966|GO:0042995|GO:0043231	CDC42 small effector protein 2	147.552	65.7254	7.21928	5.92504	206.843	122.364	113.447	50.2296	76.9669	69.9797	7.1027	7.26371	7.29144	5.12266	6.31714	6.33534
ASHGA5P006459	0.0175187	0.195226	4.50663	up	protein_coding	ENST00000318683	CCDS12364.1	B3GNT3	GENCODE	2720	chr19	+	17905918	17924385		TTCAACCTCACGCTCAAGCAGGTCCTGTTCTTACAGTGGCAGGAGACAAGGTGCGCCAAC	10331	Hs.69009	GO:0016266|GO:0006486|GO:0044267|GO:0043687|GO:0000139|GO:0016020|GO:0005887|GO:0008378	UDP-GlcNAc:betaGal beta-1,3-N-acetylglucosaminyltransferase 3 [Source:HGNC Symbol;Acc:13528]	41.0009	9.05312	4.9148	2.74275	89.3898	14.0454	19.5674	17.1594	5	5	5.83768	4.24105	4.66567	3.31405	2.42307	2.49113
ASHGA5P006055	0.00033628	0.0421842	2.91439	up	protein_coding	NM_004955	CCDS4908.1	SLC29A1	RefSeq	2341	chr6	+	44187241	44201888	NM_001078174, NM_001078175, NM_001078176, NM_001078177	TTGTCATCACCATGATCAAGATCGTGCTCATTAATTCATTTGGTGCCATCCTGCAGGGCA	2030	Hs.25450	GO:0005337|GO:0005886|GO:0005887|GO:0006139|GO:0007595|GO:0015858|GO:0015862|GO:0016020|GO:0016323|GO:0016324|GO:0030431|GO:0055085|GO:0060079|GO:0071333|GO:0071456	equilibrative nucleoside transporter 1	288.438	107.829	8.22646	6.68327	364.042	270.165	231.106	130.988	101.336	91.1621	7.96184	8.40551	8.31204	6.67052	6.68449	6.6948
ASHGA5P001707	0.0103626	0.154436	2.20001	up	protein_coding	ENST00000337817	CCDS548.1	STIL	GENCODE	5016	chr1	-	47715810	47779819	NM_001048166	ACTAAAGTGAAGAAAAATGCACATAACGTGGATCACGCCAGTGTGTTGGCATGCATCAGC	6491	Hs.525198	GO:0043066|GO:0035264|GO:0008283|GO:0001843|GO:0007368|GO:0001701|GO:0007224|GO:0030903|GO:0001947|GO:0000578|GO:0030900|GO:0021915|GO:0033504|GO:0005829|GO:0005813	SCL/TAL1 interrupting locus [Source:HGNC Symbol;Acc:10879]	48.1331	23.169	5.57671	4.4392	65.1644	42.9217	36.3133	32.1283	15.1569	22.2217	5.3621	5.76526	5.60278	4.39837	4.07944	4.83979
ASHGA5P005614	0.03451	0.266056	4.03041	up	protein_coding	NM_001031716	CCDS33352.1	NABP1	RefSeq	3866	chr2	+	192542860	192553248	NR_045623	AACTTAAATGTCGTCTTTATTGTCCTGGAGATAGGACGCGTGACCAAAACCAAAGACGGC	64859	Hs.591610	GO:0000724|GO:0003697|GO:0003723|GO:0005634|GO:0006281|GO:0006974|GO:0010212|GO:0031576|GO:0070876	SOSS complex subunit B2 isoform 1	106.445	22.37	6.37974	4.36881	224.159	48.4376	46.7377	18.4188	22.2292	26.4619	7.21886	5.93675	5.9836	3.44627	4.59435	5.06581
ASHGA5P005165	0.0292981	0.24675	3.80974	up	protein_coding	NM_018492	CCDS6063.1	PBK	RefSeq	1899	chr8	-	27667137	27695349		ATGAAAATATGACTGTGACTGACCCTGAGGCTTGTTACATTGGCACAGAGCCATGGAAAC	55872	Hs.104741	GO:0004674|GO:0005515|GO:0005524|GO:0005575|GO:0006468|GO:0007067	lymphokine-activated killer T-cell-originated protein kinase	154.897	45.8448	7.33149	5.4018	147.754	169.18	147.757	35.1025	46.3741	56.0576	6.59715	7.73257	7.66476	4.5381	5.61771	6.04959
ASHGA5P056142	0.012176	0.166287	5.13189	up	protein_coding	NM_000710	CCDS9943.1	BDKRB1	RefSeq	1319	chr14	+	96722546	96731100		CCCATAGGAAAGAAATCTTCCAACTTTTCTGGCGGAATTAAAACAGCATTGAACCAAGAA	623	Hs.525572	GO:0001933|GO:0002687|GO:0004947|GO:0005783|GO:0005886|GO:0005887|GO:0006954|GO:0007204|GO:0007205|GO:0016477|GO:0019233|GO:0030308|GO:0032496|GO:0042277|GO:0043005|GO:0045776|GO:0051281	B1 bradykinin receptor	833.089	184.367	9.66736	7.30787	1371.06	610.497	517.711	101.864	230.797	220.439	9.9394	9.57576	9.48693	6.25919	7.79826	7.86617
ASHGA5P009859	0.0382045	0.279456	2.61518	up	protein_coding	NM_006934	CCDS41316.1	SLC6A9	RefSeq	3228	chr1	-	44462154	44483012	NM_001261380, NR_048548	CCCAGAACAGAATGGTGCTGTGCCCAGCGAGGCCACCAAGAGGGACCAGAACCTCAAACG	6536	Hs.442590	GO:0005328|GO:0005886|GO:0005887|GO:0006810|GO:0015375|GO:0016020|GO:0055085	sodium- and chloride-dependent glycine transporter 1 isoform 1	38.514	16.9015	5.11274	3.72583	65.966	29.0482	20.5278	35.3448	9.09876	6.26105	5.38067	5.21642	4.74113	4.5504	3.3583	3.2688
ASHGA5P052958	0.00969294	0.151512	2.57312	up	protein_coding	NM_207111	CCDS34594.1	RNF216	RefSeq	5867	chr7	-	5659671	5821361		TGTTTGATTCTGGGGCACAGGATGATTCTGAGGATGACTACGGTGAATTTCTGGATCTTG	54476	Hs.487458	GO:0005515|GO:0005634|GO:0005730|GO:0005737|GO:0006915|GO:0008270|GO:0016874|GO:0019048|GO:0032648|GO:0043161|GO:0050691|GO:0070936	E3 ubiquitin-protein ligase RNF216 isoform a	16.3257	8.07481	3.9918	2.62828	20.3335	14.644	13.9996	14.2244	5	5	3.52386	4.29749	4.15405	2.97064	2.42307	2.49113
ASHGA5P004187	0.000800015	0.0587918	113.616	up	protein_coding	ENST00000286758	CCDS3582.1	CXCL13	GENCODE	1203	chr4	+	78432906	78532988		TATTGAGAAAAAGAAGTTCTTCAACTCTACCAGTTCCAGTGTTTAAGAGAAAGATTCCCT	10563	Hs.100431	GO:0043066|GO:0042742|GO:0006955|GO:0007165|GO:0007267|GO:0007204|GO:0045765|GO:0002467|GO:0048535|GO:0010820|GO:0035754|GO:0033634|GO:0032861|GO:0002920|GO:0002518|GO:0002544|GO:0033625|GO:0035768|GO:2000545|GO:0035769|GO:0005576|GO:0005615|GO:0005625|GO:0046982|GO:0008009|GO:0008201|GO:0017134|GO:0048018|GO:0031735|GO:0031724|GO:0048248	chemokine (C-X-C motif) ligand 13 [Source:HGNC Symbol;Acc:10639]	2250.46	21.8263	11.1627	4.33463	1401.52	2821.56	2528.3	18.3512	27.5289	19.5988	9.97043	11.7576	11.7599	3.43854	4.88855	4.67681
ASHGA5P015976	0.00645628	0.128217	2.71423	up	protein_coding	NM_001135730	CCDS46697.1	TOM1	RefSeq	2261	chr22	+	35695796	35743987		CCTCATCCAGACCGTGTTCAACTCAGAGACACAATCAGGACAGGATTCTGTGGGCACTGA	10043	Hs.474705	GO:0005515|GO:0005769|GO:0005829|GO:0006886|GO:0006897|GO:0015031|GO:0016020|GO:0016197|GO:0016197	target of Myb protein 1 isoform 4	141.828	55.2904	7.06571	5.62517	235	100.913	89.57	88.4305	49.1666	28.2742	7.28835	6.98045	6.92833	6.02036	5.69969	5.15544
ASHGA5P041797	0.000942571	0.0624064	2.00035	up	protein_coding	NM_006703	CCDS4791.1	NUDT3	RefSeq	2410	chr6	-	34254972	34360457		CCCCACCCGGGCCCGGAGGATGATGAAGCTCAAGTCGAACCAGACCCGCACCTACGACGG	11165	Hs.188882	GO:0000287|GO:0005737|GO:0007267|GO:0008486|GO:0015961|GO:0052840|GO:0052843|GO:0052844|GO:0052845|GO:0052846|GO:0052847|GO:0052848|GO:0071544	diphosphoinositol polyphosphate phosphohydrolase 1	289.577	158.288	8.23035	7.2301	375.783	250.205	242.743	185.808	148.683	140.372	8.01032	8.29498	8.38577	7.22764	7.2017	7.26095
ASHGA5P001951	0.0491726	0.315462	2.09016	up	protein_coding	NM_001251	CCDS11114.1	CD68	RefSeq	1872	chr17	+	7482804	7485429		CTACTGGCAGCCCAGGGGACAGGGAATGACTGTCCTCACAAAAAATCAGCTACTTTGCTG	968	Hs.647419	GO:0005765|GO:0005886|GO:0010008|GO:0016020|GO:0016021|GO:0071310	macrosialin isoform A precursor	63.3466	33.4704	6.01438	4.95077	61.7569	69.0671	59.216	50.9881	27.5295	21.8935	5.2815	6.43361	6.32804	5.14497	4.88864	4.81869
ASHGA5P050689	0.011782	0.163672	2.132	up	protein_coding	ENST00000457476	CCDS46436.1	TANK	GENCODE	671	chr2	+	161993465	162061490		ACTACCAAAGGTAGACATTGCTTCTGCAGAAAGCAGCATTTAAATGCTGATGCGTGACAT	10010	Hs.132257	GO:0045087|GO:0007165|GO:0007249|GO:0005829|GO:0005515|GO:0046872|GO:0031625	TRAF family member-associated NFKB activator [Source:HGNC Symbol;Acc:11562]	371.321	184.917	8.51455	7.42234	591.553	272.087	250.323	157.077	213.302	184.372	8.69505	8.41561	8.43298	6.96027	7.68573	7.62102
ASHGA5P008258	0.0278557	0.241063	3.17664	up	protein_coding	NM_001018070	CCDS8164.1	CORO1B	RefSeq	1949	chr11	-	67205517	67211292	NM_020441	TCTGGGACCCAGAAAACCTCGAGGAACCCATGGCCCTGCAGGAACTGGACTCGAGCAACG	57175	Hs.6191	GO:0005515|GO:0005737|GO:0015629|GO:0030036|GO:0051015	coronin-1B	57.0783	21.3884	5.86169	4.19419	53.1878	60.5785	57.4685	39.9979	12.6478	11.5194	5.0553	6.24834	6.28143	4.75556	3.82974	3.99727
ASHGA5P010850	0.02658	0.235879	2.17684	up	protein_coding	NM_012474	CCDS1252.1	UCK2	RefSeq	4940	chr1	+	165796731	165880855		CCCATTCCCGGAAGGAGGAGACAGTTACTGTCTATCCCGCAGACGTGGTGCTCTTTGAAG	7371	Hs.458360	GO:0004849|GO:0005524|GO:0005575|GO:0005829|GO:0006206|GO:0007631|GO:0016773|GO:0019206|GO:0043097|GO:0044206|GO:0044211|GO:0044281|GO:0048678|GO:0055086|GO:0071453	uridine-cytidine kinase 2	283.1	132.088	8.05811	6.93588	487.718	194.9	166.683	110.678	159.258	126.33	8.41053	7.93509	7.82873	6.39627	7.29009	7.12128
ASHGA5P029956	0.00493731	0.117307	2.55942	up	protein_coding	NM_139265	CCDS10081.1	EHD4	RefSeq	2904	chr15	-	42191638	42264755		TTATCAGCAGGCTACCGGAAATCTACATTCAGCTACAGCGAGAATACCAGATTTCTGCAG	30844	Hs.143703	GO:0003676|GO:0003924|GO:0005509|GO:0005515|GO:0005524|GO:0005525|GO:0005634|GO:0005783|GO:0005886|GO:0006907|GO:0030100|GO:0031901|GO:0032456|GO:0050731|GO:0051260|GO:0055038|GO:0071363	EH domain-containing protein 4	93.4349	40.5774	6.58087	5.22506	110.979	83.6819	85.6435	62.1235	32.9503	26.6585	6.17026	6.70703	6.86533	5.45868	5.14187	5.07462
ASHGA5P052041	0.0320402	0.256277	2.61959	up	protein_coding	ENST00000296402	CCDS3704.1	CAMK2D	GENCODE	5820	chr4	-	114372187	114683083	NM_172114, NM_172115, NM_172129	CAACAGTACCCATCAAGTAAATATTTCCAGGCTGTCAGCTTCTTTGTTAATACACCCATG	817	Hs.144114	GO:0001558|GO:0006468|GO:0007268|GO:0019221|GO:0060314|GO:0008016|GO:0010613|GO:0060333|GO:0010881|GO:0060341|GO:0005886|GO:0005829|GO:0042383|GO:0005654|GO:0033017|GO:0030666|GO:0005954|GO:0005524|GO:0004672|GO:0004713|GO:0005516|GO:0016772|GO:0004683	calcium/calmodulin-dependent protein kinase II delta [Source:HGNC Symbol;Acc:1462]	341.992	141.649	8.3757	6.98636	551.494	263.3	211.183	96.0232	177.01	151.914	8.58814	8.36773	8.17124	6.16079	7.43237	7.36593
ASHGA5P004611	0.00371777	0.105459	3.35121	up	protein_coding	NM_021101	CCDS3295.1	CLDN1	RefSeq	3452	chr3	-	190023489	190040235		ATCGTTCAAGAATTCTATGACCCTATGACCCCAGTCAATGCCAGGTACGAATTTGGTCAG	9076	Hs.439060	GO:0005198|GO:0005887|GO:0005923|GO:0007155|GO:0016021|GO:0016328|GO:0016338|GO:0019048|GO:0042802|GO:0045216	claudin-1	352.897	100.452	8.32547	6.58079	646.989	226.879	184.824	107.65	99.6557	94.0504	8.8378	8.16145	7.97716	6.34659	6.66254	6.73323
ASHGA5P015830	0.0305277	0.250948	24.6515	up	protein_coding	NM_001080538	CCDS47715.2	AKR1B15	RefSeq	1625	chr7	+	134233848	134264592		TTGACTTCAAGGAATTCTCTCATTTGGAGGACTTTCCCTTCGATGCAGAATATTGAGGTT	441282	Hs.729418	GO:0016491	aldo-keto reductase family 1 member B15	1371.91	20.8835	8.83801	4.21441	3839.91	153.77	122.049	20.9048	31.0456	10.7	11.5222	7.5978	7.39403	3.67712	5.06104	3.90507
ASHGA5P006156	0.0230521	0.22035	2.09662	up	protein_coding	ENST00000314606	CCDS12287.1	FARSA	GENCODE	1853	chr19	-	13033283	13044558		ACCAGCATCTCCAAGCAAGAGACAGAGCTGAGCCCAGAGATGATCTCCAGTGGCTCTTGG	2193	Hs.23111	GO:0010467|GO:0006432|GO:0006418|GO:0043039|GO:0005737|GO:0005829|GO:0005625|GO:0000166|GO:0005515|GO:0005524|GO:0004812|GO:0000049|GO:0004826	phenylalanyl-tRNA synthetase, alpha subunit [Source:HGNC Symbol;Acc:3592]	92.4564	47.6383	6.45	5.38193	151.255	59.5691	66.5451	83.3424	32.3364	27.2362	6.63195	6.22563	6.49241	5.92786	5.11506	5.10287
ASHGA5P034268	0.0392519	0.282669	2.26425	up	protein_coding	NM_015168	CCDS42582.1	ZC3H4	RefSeq	6131	chr19	-	47567446	47617009		ACTGTGCAAGTTTTACATCACTGGATTTTGCGCCAGAGCTGAGAACTGCCCTTATATGCA	23211	Hs.104661	GO:0003676|GO:0008270	zinc finger CCCH domain-containing protein 4	20.8685	10.4947	4.25826	3.07923	33.4965	10.2909	18.8181	15.8315	10.6527	5	4.33638	3.83331	4.60511	3.16101	3.58555	2.49113
ASHGA5P004997	0.0144728	0.181804	4.51807	up	protein_coding	NM_014736	CCDS10193.1	KIAA0101	RefSeq	1508	chr15	-	64657210	64673702		CACTAATTCGACATCAGTTTCATCGAGGAAAGCTGAAAATAAATATGCAGGAGGGAACCC	9768	Hs.81892	GO:0005634|GO:0005739	PCNA-associated factor isoform 1	532.118	140.411	9.14749	6.97178	524.401	561.83	510.123	94.5498	164.819	161.863	8.51166	9.46091	9.46991	6.13468	7.33499	7.44568
ASHGA5P004221	0.0206073	0.208839	7.54876	up	protein_coding	NM_001161342	CCDS54869.1	TMEM171	RefSeq	1263	chr5	+	72416387	72427644	NM_173490	AGATCCAGATTATGGAGCCTGTCCAGGTCACTGTAGGTGACTCGGTAATAATATTTCCAC	134285	Hs.162246	GO:0016021	transmembrane protein 171 isoform 2	125.058	13.2523	6.48025	3.56401	280.242	53.6231	41.3102	10.2358	22.2946	7.22656	7.56286	6.07901	5.79888	2.65938	4.59824	3.4344
ASHGA5P008843	0.014326	0.181141	2.74441	up	protein_coding	ENST00000347667	CCDS13669.1	BACE2	GENCODE	2843	chr21	+	42539727	42648524		CGCATCTCTGCTTTACATTCAGCCCATGATGGGGGCCGGCCTGAATTATGAATGTTACCG	25825	Hs.529408	GO:0006508|GO:0016486|GO:0006509|GO:0042985|GO:0016021|GO:0005783|GO:0009986|GO:0005794|GO:0005768|GO:0004190	beta-site APP-cleaving enzyme 2 [Source:HGNC Symbol;Acc:934]	331.138	113.669	8.20246	6.74597	621.182	209.089	163.142	108.833	124.79	107.384	8.77562	8.03474	7.79703	6.36458	6.96726	6.90606
ASHGA5P011910	0.0180035	0.197861	2.89428	up	protein_coding	NM_020379	CCDS265.1	MAN1C1	RefSeq	3201	chr1	+	25943958	26111258		AATCAAGGAGATGATGCAGTTTGCTTGGCAGAGCTATAAGCGTTATGCAATGGGGAAAAA	57134	Hs.197043	GO:0000139|GO:0004571|GO:0005509|GO:0006487|GO:0018279|GO:0030173|GO:0043687|GO:0044267	mannosyl-oligosaccharide 1,2-alpha-mannosidase IC	79.6242	24.0307	6.02356	4.49035	159.007	46.2044	33.6613	31.2876	26.2797	14.5249	6.70703	5.86977	5.49387	4.35611	4.82549	4.28946
ASHGA5P018217	0.0306121	0.251179	4.59495	up	protein_coding	NM_001101314	CCDS47746.1	TMEM176B	RefSeq	1201	chr7	-	150488375	150497621		TGAGCAGCTGGCTCTAGGGGTGATCGCAGCAGGAGCTGGGGCCATTGTCCATGAGAAGCA	28959	Hs.647090	GO:0009887|GO:0016021|GO:0030154|GO:0031965	transmembrane protein 176B isoform b	737.918	171.167	9.53351	7.33346	426.068	908.926	878.759	208.858	162.853	141.79	8.19441	10.1459	10.2602	7.40859	7.31851	7.27329
ASHGA5P004655	0.00794103	0.140724	2.06429	up	protein_coding	NM_000333	CCDS43102.1	ATXN7	RefSeq	7242	chr3	+	63850232	63989136	NM_001128149	CCTTCATCAGCCAAAGGCACGTCCCTGACAGCTGAAAATAGCACGGGGAGGAATAATGCG	6314	Hs.729041	GO:0000226|GO:0005515|GO:0005634|GO:0005730|GO:0005737|GO:0006351|GO:0006355|GO:0006997|GO:0007601|GO:0008219|GO:0008270|GO:0015630|GO:0016363|GO:0016578	ataxin-7 isoform a	33.8062	17.0496	5.04716	4.00151	45.5327	31.768	24.1179	24.6351	12.149	14.3646	4.81802	5.33891	4.98454	3.95593	3.77273	4.27587
ASHGA5P053069	0.00300588	0.0986193	2.93463	up	protein_coding	NM_001003941	CCDS47580.1	OGDH	RefSeq	1829	chr7	+	44646120	44716195		ACAGTTTTACTGTGGCGACACTGAAGGGAAAAAGGTAAGGCCCAGAGAGAGGCGTGCAAG	4967	Hs.488181	GO:0004591|GO:0005739|GO:0005759|GO:0006091|GO:0006096|GO:0006099|GO:0006554|GO:0021695|GO:0021756|GO:0021766|GO:0021794|GO:0021860|GO:0022028|GO:0030976|GO:0031966|GO:0034602|GO:0034641|GO:0044281|GO:0061034	2-oxoglutarate dehydrogenase, mitochondrial isoform 2 precursor	125.887	44.1004	6.87691	5.32374	212.121	90.766	74.7736	70.6486	29.1817	32.4709	7.13591	6.82724	6.66759	5.6614	4.97388	5.33592
ASHGA5P049403	0.0408816	0.288447	2.33749	up	protein_coding	NM_004559	CCDS470.1	YBX1	RefSeq	1561	chr1	+	43148065	43168020		CATTCTCGCTAGTTCGATCGGTAGCGGGAGCGGAGAGCGGACCCCAGAGAGCCCTGAGCA	4904	Hs.473583	GO:0000122|GO:0000398|GO:0001701|GO:0003677|GO:0003677|GO:0003690|GO:0003697|GO:0003700|GO:0003723|GO:0003723|GO:0005515|GO:0005576|GO:0005634|GO:0005654|GO:0005689|GO:0005737|GO:0006355|GO:0006355|GO:0006366|GO:0008380|GO:0010467|GO:0010494|GO:0030529|GO:0043231|GO:0045892|GO:0051154|GO:0051781|GO:0070934|GO:0070937|GO:0071204	nuclease-sensitive element-binding protein 1	79.2618	39.9671	6.2479	5.02294	125.61	55.8747	56.3002	78.7061	21.7317	19.4634	6.35509	6.13628	6.25233	5.83417	4.56667	4.66799
ASHGA5P018871	0.00570137	0.122659	5.78429	up	protein_coding	NM_001127180	CCDS53684.1	MYO7A	RefSeq	7339	chr11	+	76839315	76926286		CTTCTTCGAGCAAACTACGGAGCCAAACTTCCCTGAGATCCTCCTAATTGCCATCAACAA	4647	Hs.370421	GO:0000146|GO:0001750|GO:0001845|GO:0001917|GO:0005515|GO:0005516|GO:0005524|GO:0005765|GO:0005829|GO:0005938|GO:0006886|GO:0007040|GO:0007601|GO:0007605|GO:0016324|GO:0016459|GO:0019904|GO:0030048|GO:0032391|GO:0032420|GO:0042462|GO:0042470|GO:0045202|GO:0046983|GO:0048563|GO:0050953|GO:0050957|GO:0051015|GO:0051904|GO:0060088	unconventional myosin-VIIa isoform 2	549.369	111.961	9.19404	6.6619	569.47	566.195	512.444	84.3286	151.568	99.9856	8.63569	9.47047	9.47596	5.94664	7.2262	6.81286
ASHGA5P032362	0.019428	0.203971	3.52988	up	protein_coding	NM_000572	CCDS1467.1	IL10	RefSeq	1629	chr1	-	206940947	206945839		CAAATGAAGGATCAGCTGGACAACTTGTTGTTAAAGGAGTCCTTGCTGGAGGACTTTAAG	3586	Hs.193717	GO:0002237|GO:0002740|GO:0002875|GO:0002904|GO:0005125|GO:0005141|GO:0005615|GO:0005622|GO:0006954|GO:0007253|GO:0007267|GO:0008083|GO:0010468|GO:0014823|GO:0030097|GO:0030183|GO:0030595|GO:0030886|GO:0030889|GO:0032689|GO:0032695|GO:0032715|GO:0032720|GO:0032800|GO:0032868|GO:0034465|GO:0042092|GO:0042100|GO:0042130|GO:0042493|GO:0042536|GO:0042742|GO:0044130|GO:0045019|GO:0045191|GO:0045347|GO:…	interleukin-10 precursor	21.6627	5.66745	4.38587	2.56625	20.0475	26.8513	18.0893	6.98442	5.01795	5	3.50028	5.11273	4.54461	2.45589	2.75174	2.49113
ASHGA5P007068	0.0229734	0.220217	2.03346	up	protein_coding	NM_022064	CCDS33758.1	RNF123	RefSeq	4312	chr3	+	49726949	49758962		AATTACTTTGGTCCCGTGCACAGCATGGAGGAGCTCCCAGGCTATGAAGAGACCCTGACC	63891	Hs.553723	GO:0005737|GO:0008270|GO:0016567|GO:0016874	E3 ubiquitin-protein ligase RNF123	29.2525	15.1067	4.84106	3.81712	34.6458	31.8958	21.2158	23.1044	11.4131	10.8025	4.38866	5.34427	4.79025	3.84798	3.6869	3.91649
ASHGA5P010260	0.0048613	0.116432	2.27153	up	protein_coding	ENST00000360409	CCDS2364.1	NRP2	GENCODE	6662	chr2	+	206547223	206662857		CTCGGCTTTTGCAGGTGAGAATTTTAAAGTGGACATCCCAGAAATACATGAGAGAGAAGG	8828	Hs.471200	GO:0007411|GO:0007507|GO:0001525|GO:0007155|GO:0001755|GO:0001938|GO:0071526|GO:0050919|GO:0048010|GO:0010595|GO:0038084|GO:0016021|GO:0005886|GO:0030424|GO:0016020|GO:0005624|GO:0002116|GO:0004872|GO:0046872|GO:0017154|GO:0019955|GO:0008201|GO:0019838|GO:0005021	neuropilin 2 [Source:HGNC Symbol;Acc:8005]	295.746	127.181	8.10263	6.91897	521.053	185.993	180.192	141.869	125.208	114.465	8.50172	7.8656	7.94057	6.79702	6.97182	6.98806
ASHGA5P017194	0.00379042	0.106483	2.25667	up	protein_coding	ENST00000438763	CCDS4754.1	HLA-DOB	GENCODE	1372	chr6	-	32780539	32784825		TTTCTGTGGAGTGGAGAGCTCAGTCTGAATATTCTTGGAGAAAGATGCTGAGTGGCATTG	3112	Hs.1802	GO:0002504|GO:0006955|GO:0019882|GO:0019221|GO:0050852|GO:0031295|GO:0060333|GO:0016021|GO:0005886|GO:0016020|GO:0042613|GO:0005764|GO:0010008|GO:0005765|GO:0005515|GO:0032395	major histocompatibility complex, class II, DO beta [Source:HGNC Symbol;Acc:4937]	430.107	212.26	8.79459	7.6204	583.72	376.637	329.963	298.957	172.171	165.653	8.67226	8.88245	8.82907	7.9853	7.39797	7.47792
ASHGA5P013549	0.0112061	0.160089	2.64919	up	protein_coding	NM_001040665	CCDS5615.1	STEAP2	RefSeq	6708	chr7	+	89841173	89866992	NM_001244946	ATTGTCCCAGGATATTCTTGGTGATCTTGGAAGTGTCCGTATCATGGAATCAATCTCTAT	261729	Hs.489051	GO:0000166|GO:0005215|GO:0005769|GO:0005829|GO:0005886|GO:0006811|GO:0006893|GO:0006897|GO:0009725|GO:0010008|GO:0016491|GO:0022900|GO:0030140|GO:0030173|GO:0045055|GO:0046872|GO:0055072	metalloreductase STEAP2 isoform a	28.8598	10.2895	4.71942	3.31387	49.1719	16.6349	20.7725	11.8484	11.3594	7.66084	4.93542	4.46431	4.75853	2.7547	3.68022	3.50668
ASHGA5P003432	0.0256552	0.231219	2.04167	up	protein_coding	NM_000303	CCDS10536.1	PMM2	RefSeq	2340	chr16	+	8891669	8943194		ATTGCGAAAATTAAACTCCCGAAGAAGAGGGGTACTTTCATTGAATTCCGAAATGGGATG	5373	Hs.625732	GO:0004615|GO:0005829|GO:0006486|GO:0006488|GO:0009298|GO:0009298|GO:0018279|GO:0019307|GO:0043025|GO:0043687|GO:0044267	phosphomannomutase 2	48.0591	22.6672	5.45629	4.42654	82.3534	32.6582	29.1657	27.233	16.4675	24.3011	5.71655	5.37746	5.27485	4.13523	4.18803	4.95636
ASHGA5P009135	0.0253631	0.229953	2.67694	up	protein_coding	NM_017611	CCDS7956.1	SLC43A3	RefSeq	2650	chr11	-	57174426	57195053	NM_014096, NM_199329	AGTACCAGAAGGAAGCAAGAAAGACAGGTTCCTCCACTTTGGCGGTGGCCCTCTGCTCGA	29015	Hs.99962	GO:0016021|GO:0055085	solute carrier family 43 member 3	1330.35	460.611	10.1706	8.74999	2665.25	648.499	677.293	502.931	436.856	442.046	10.9729	9.66023	9.87863	8.78256	8.66596	8.80144
ASHGA5P002384	0.0381387	0.279382	6.01437	up	protein_coding	NM_030769	CCDS1350.1	NPL	RefSeq	2867	chr1	+	182758583	182799519	NM_001200050, NM_001200052	TTGTTGTCAAACTAGGTTTTGGAGTGTCACAGACCAAAGCCATCATGACTCTGGTCTCTG	80896	Hs.496969	GO:0005737|GO:0005975|GO:0008747|GO:0019262	N-acetylneuraminate lyase isoform 1	5524.51	972.447	12.3915	9.8031	2231.43	7807.58	6534.51	860.181	1030.57	1026.59	10.7083	13.2705	13.1957	9.58243	9.86728	9.95958
ASHGA5P051483	0.0361021	0.27266	3.39191	up	protein_coding	NM_001295	CCDS2737.1	CCR1	RefSeq	2690	chr3	-	46243199	46249832		TGCTGGGTTCTGACTCAGACCATAGGAGGCCAACCCAAAATAAGCAGGCGTGACCTGCCA	1230	Hs.301921	GO:0002407|GO:0004435|GO:0004950|GO:0005515|GO:0005886|GO:0005886|GO:0005886|GO:0005887|GO:0006816|GO:0006874|GO:0006887|GO:0006935|GO:0006954|GO:0006955|GO:0007155|GO:0007166|GO:0007187|GO:0007204|GO:0007267|GO:0009611|GO:0009897|GO:0010629|GO:0016493|GO:0019221|GO:0019957|GO:0030502|GO:0035717|GO:0045672|GO:0051928|GO:0070098|GO:0070374|GO:0071791|GO:0090026	C-C chemokine receptor type 1	122.137	38.864	6.97205	5.20995	99.0276	140.096	127.287	37.0951	42.8879	36.6089	5.99693	7.46393	7.45528	4.62804	5.50827	5.49355
ASHGA5P003814	0.00370222	0.105428	7.12077	up	protein_coding	ENST00000277480	CCDS6892.1	LCN2	GENCODE	822	chr9	+	130911731	130915734		TCCTGTTTAGGAAAAAGAAGTGTGACTACTGGATCAGGACTTTTGTTCCAGGTTGCCAGC	3934	Hs.204238	GO:0045087|GO:0006915|GO:0042981|GO:0009615|GO:0009635|GO:0042493|GO:0071222|GO:0031669|GO:0010628|GO:0070301|GO:0071356|GO:0071347|GO:0070207|GO:0015891|GO:0031346|GO:0005576|GO:0005829|GO:0005615|GO:0005215|GO:0005506|GO:0042803|GO:0036094|GO:0002020	lipocalin 2 [Source:HGNC Symbol;Acc:6526]	2395.98	323.175	11.0372	8.20518	4787.2	1261.28	1139.45	253.839	368.503	347.184	11.8328	10.6344	10.6444	7.72049	8.42984	8.46522
ASHGA5P005057	0.0406256	0.287732	2.02882	up	protein_coding	NM_182498	CCDS12626.1	ZNF428	RefSeq	1411	chr19	-	44111375	44124014		ATGAAGACCTTTCCCCAGGCCCCGAGCATTCCTCTGATTCAGAATACACTCTCTCAGAGC	126299	Hs.99093	GO:0005622|GO:0008270	zinc finger protein 428	810.349	375.241	9.47555	8.45491	1577.5	453.197	400.345	410.864	381.064	333.796	10.1584	9.14658	9.1217	8.47772	8.47538	8.41162
ASHGA5P002484	0.0260353	0.233272	3.7705	up	protein_coding	NM_003897	CCDS4689.1	IER3	RefSeq	1254	chr6	-	30710975	30712327		CCCTCGAGTGGTCCGGCGCCAGCTGCCAGTCGAGGAACCGAACCCAGCCAAAAGGCTTCT	8870	Hs.76095	GO:0001562|GO:0003085|GO:0005515|GO:0006915|GO:0009653|GO:0016021|GO:0043065|GO:0045732|GO:0045820|GO:0050728|GO:2000377	radiation-inducible immediate-early gene IEX-1	130.694	32.6328	6.69006	4.7753	272.528	52.0286	67.5241	62.0515	19.4413	16.4057	7.52085	6.03564	6.51369	5.45692	4.41448	4.45451
ASHGA5P010938	0.0301091	0.24967	2.00863	up	protein_coding	NM_001008800	CCDS30888.1	CCT3	RefSeq	1993	chr1	-	156278751	156308206		AAGAAAAGTTCAATCTGGAAACATCAATGCTGCCAAGATTCAAGTCCAGCATCCAGCGGC	7203	Hs.491494	GO:0005515|GO:0005524|GO:0005737|GO:0005829|GO:0005832|GO:0005856|GO:0005874|GO:0005886|GO:0006457|GO:0044267|GO:0051082|GO:0051084	T-complex protein 1 subunit gamma isoform c	536.665	275.648	8.99462	7.98841	931.227	349.768	328.999	222.98	310.889	293.074	9.37699	8.78329	8.82358	7.51314	8.20369	8.24841
ASHGA5P012395	0.0473955	0.309813	2.86553	up	protein_coding	NM_001025158	CCDS34276.1	CD74	RefSeq	1322	chr5	-	149781199	149792499		ATGACAGAGGACCATGTGATGCACCTGCTCCAGAGTCACTGGAACTGGAGGACCCGTCTT	972	Hs.436568	GO:0000139|GO:0000187|GO:0001516|GO:0001540|GO:0001961|GO:0002606|GO:0002792|GO:0002830|GO:0002906|GO:0004896|GO:0005622|GO:0005765|GO:0005771|GO:0005773|GO:0005886|GO:0006461|GO:0006886|GO:0006952|GO:0007165|GO:0008283|GO:0009897|GO:0009986|GO:0012507|GO:0016021|GO:0016064|GO:0019883|GO:0019886|GO:0019955|GO:0030658|GO:0030666|GO:0030669|GO:0030890|GO:0032588|GO:0035691|GO:0035692|GO:0035693|GO:…	HLA class II histocompatibility antigen gamma chain isoform c	37506.4	17074.8	15.3157	13.7969	28931.7	44107.3	39480.2	26795.2	13428.5	11000.7	14.5763	15.6501	15.7208	14.5654	13.515	13.3104
ASHGA5P001013	0.000749109	0.0580299	2.00273	up	protein_coding	NM_001161766	CCDS54457.1	AHCY	RefSeq	2375	chr20	-	32868070	32899608	NM_000687	ACATCAAGCCGCAGGTGGACCGGTATCGGTTGAAGAATGGGCGCCGCATCATCCTGCTGG	191	Hs.388004	GO:0000096|GO:0004013|GO:0005737|GO:0005829|GO:0006730|GO:0006805|GO:0032259|GO:0034641|GO:0042470|GO:0044281	adenosylhomocysteinase isoform 2	463.895	252.149	8.8913	7.88933	674.739	360.766	356.18	318.175	220.497	217.775	8.90401	8.82674	8.94316	8.08305	7.73506	7.84988
ASHGA5P004624	0.0298834	0.249334	2.0012	up	protein_coding	NM_005998	CCDS1140.2	CCT3	RefSeq	2107	chr1	-	156278751	156308206	NM_001008800	CTCGTGCTCAGCCAGAACACAAAGCGTGAATCCGGAAGAAAAGTTCAATCTGGAAACATC	7203	Hs.491494	GO:0005515|GO:0005524|GO:0005737|GO:0005829|GO:0005832|GO:0005856|GO:0005874|GO:0005886|GO:0006457|GO:0044267|GO:0051082|GO:0051084	T-complex protein 1 subunit gamma isoform a	508.084	263.026	8.92332	7.92246	876.531	327.647	320.075	214.346	292.833	281.899	9.2965	8.68892	8.78453	7.45004	8.11937	8.19796
ASHGA5P002641	0.0147944	0.183675	6.57946	up	protein_coding	NM_001128141	CCDS10982.1	DPEP1	RefSeq	1664	chr16	+	89679715	89704839	NM_004413	TTCCTGCACCAACAAGGCCAACCTGTCCCAAGTGGCCGACCATCTGGATCACATCAAGGA	1800	Hs.109	GO:0005515|GO:0005615|GO:0005886|GO:0005886|GO:0006508|GO:0006749|GO:0008235|GO:0008239|GO:0008270|GO:0016324|GO:0016999|GO:0030336|GO:0031225|GO:0031528|GO:0034235|GO:0035690|GO:0043027|GO:0043066|GO:0043154|GO:0045177|GO:0050667|GO:0070573|GO:0071277|GO:0071732|GO:0072340|GO:0072341	dipeptidase 1 precursor	54.5751	11.1895	5.77513	3.05716	42.5731	61.2896	59.8625	22.7129	5.85553	5	4.71404	6.26556	6.34578	3.81866	2.86169	2.49113
ASHGA5P001944	0.0237208	0.223108	2.65692	up	protein_coding	ENST00000249806	CCDS10227.1	CLN6	GENCODE	2242	chr15	-	68499329	68522080		ATCAAGAATCTCAAGCCGGAGACGCTGATCGACTCCTTTGAGCTGCTCTACTATTATGAT	54982	Hs.584921	GO:0030163|GO:0007601|GO:0008203|GO:0008219|GO:0001573|GO:0045862|GO:0030203|GO:0007042|GO:0031987|GO:0044265|GO:0016021|GO:0005789|GO:0005783|GO:0005788|GO:0042803	ceroid-lipofuscinosis, neuronal 6, late infantile, variant [Source:HGNC Symbol;Acc:2077]	26.3123	10.1084	4.69723	3.28747	32.0511	17.7081	29.1778	12.0224	10.7182	7.58471	4.26737	4.54855	5.27576	2.77271	3.59594	3.49375
ASHGA5P052198	3.50802e-05	0.0322454	2.19104	up	protein_coding	NM_138348	CCDS43302.1	FAM105B	RefSeq	7896	chr5	+	14664782	14699842		AATGACCCAGGACAGCTTCTGAGGAACCACCTCAACCAGGTGGGACACACTGGTGGTCTT	90268	Hs.406335		protein FAM105B	225.688	108.908	7.82988	6.69826	323.512	186.046	167.506	127.081	101.004	98.6392	7.78627	7.86579	7.83757	6.62097	6.67981	6.79399
ASHGA5P013767	0.0164822	0.190502	2.6795	up	protein_coding	NM_000262	CCDS14030.1	NAGA	RefSeq	3726	chr22	-	42454337	42466846		TAACTGTGATGAGGACCCAAAGAACTGCATAAGTGAACAGCTCTTCATGGAGATGGCTGA	4668	Hs.75372	GO:0004557|GO:0005737|GO:0005764|GO:0008456|GO:0009311|GO:0016052|GO:0016139|GO:0019377|GO:0042803|GO:0043169|GO:0046477	alpha-N-acetylgalactosaminidase precursor	145.381	49.0297	6.93197	5.51	287.214	77.9659	70.964	72.8923	36.7042	37.4925	7.60577	6.60248	6.58766	5.71065	5.29423	5.52513
ASHGA5P013486	0.000968982	0.062983	2.00084	up	protein_coding	ENST00000394175	CCDS11354.1	GSDMB	GENCODE	1626	chr17	-	38060847	38073793		AAGGAGACGATGAGAAAGTCTTTGGGTTCGGAGGATTCCAGAAACATGAAGGAGAAGTTG	55876	Hs.306777	GO:0005737	gasdermin B [Source:HGNC Symbol;Acc:23690]	480.802	251.824	8.8926	7.89199	771.652	342.378	328.375	274.854	259.684	220.933	9.10837	8.75013	8.81929	7.84539	7.96124	7.86933
ASHGA5P021245	0.0200105	0.206396	2.2333	up	protein_coding	NM_001142277	CCDS44774.1	APLP2	RefSeq	3623	chr11	+	129939715	130014706	NR_024515, NR_024516	GATGTCAAAGTTCCTCCAACTCCTCTGCCAACCAATGATGTTGATGTGTATTTCGAGACC	334	Hs.370247	GO:0001967|GO:0003677|GO:0004867|GO:0005515|GO:0005634|GO:0005886|GO:0006878|GO:0007176|GO:0007186|GO:0007617|GO:0007626|GO:0008201|GO:0008203|GO:0009790|GO:0016021|GO:0030198|GO:0030900|GO:0030901|GO:0042802|GO:0043393|GO:0046914|GO:0050885	amyloid-like protein 2 isoform 3 precursor	1453.18	649.009	10.392	9.23279	2717.62	866.365	775.56	695.467	643.262	608.298	11.0098	10.0772	10.0889	9.26451	9.20484	9.22901
ASHGA5P030483	0.01557	0.187335	3.61151	up	protein_coding	NM_016359	CCDS45234.1	NUSAP1	RefSeq	2471	chr15	+	41624891	41673248	NM_001243142, NM_001243143, NM_018454	AACCAGTGTTTGATCTTAAAGCAAGTTTGTCTCGTCCCCTCAACTATGAACCACACAAAG	51203	Hs.615092	GO:0000070|GO:0000281|GO:0003677|GO:0005634|GO:0005694|GO:0005730|GO:0005737|GO:0005876|GO:0007076|GO:0008017|GO:0040001|GO:0045840	nucleolar and spindle-associated protein 1 isoform 1	552.141	170.267	9.18193	7.32933	454.093	636.437	565.894	175.395	163.241	172.164	8.29407	9.63228	9.61945	7.13621	7.32204	7.52975
ASHGA5P013071	0.0419346	0.292271	6.23292	up	protein_coding	NM_001085357	CCDS43130.1	BTLA	RefSeq	3072	chr3	-	112182812	112218408		CTTTATGTGACAGGAAAGCAAAATGAACTCTCTGACACAGCAGGAAGGGAAATTAACCTG	151888	Hs.445162	GO:0002768|GO:0004872|GO:0005886|GO:0005887|GO:0009897|GO:0030889|GO:0031295|GO:0046642	B- and T-lymphocyte attenuator isoform 2	115.038	19.6288	6.80428	4.16437	65.071	146.274	133.77	15.5358	20.8339	22.5167	5.36059	7.52867	7.52358	3.12646	4.51025	4.85641
ASHGA5P014286	0.00258371	0.092939	3.01286	up	protein_coding	NM_001002876	CCDS46720.1	CENPM	RefSeq	855	chr22	-	42334740	42343148		TTCTTCTTGGGGAAGGTGTGTTTCCTCGCCACAGGTGGTGGAAGGCTTTAGGGCCACCAT	79019	Hs.208912	GO:0000087|GO:0000236|GO:0000278|GO:0000777|GO:0005634|GO:0005829	centromere protein M isoform b	118.837	43.1638	6.93817	5.34704	135.931	118.939	101.64	59.7508	39.0548	30.6858	6.47476	7.22085	7.11891	5.39722	5.38278	5.26112
ASHGA5P009228	0.0400347	0.285481	2.68117	up	protein_coding	NM_004355	CCDS47308.1	CD74	RefSeq	1506	chr5	-	149781199	149792499		ATGAGCAGGCACTCCTTGGAGCAAAAGCCCACTGACGCTCCACCGAAAGAGTCACTGGAA	972	Hs.436568	GO:0000139|GO:0000187|GO:0001516|GO:0001540|GO:0001961|GO:0002606|GO:0002792|GO:0002830|GO:0002906|GO:0004896|GO:0005622|GO:0005765|GO:0005771|GO:0005773|GO:0005886|GO:0006461|GO:0006886|GO:0006952|GO:0007165|GO:0008283|GO:0009897|GO:0009986|GO:0012507|GO:0016021|GO:0016064|GO:0019883|GO:0019886|GO:0019955|GO:0030658|GO:0030666|GO:0030669|GO:0030890|GO:0032588|GO:0035691|GO:0035692|GO:0035693|GO:…	HLA class II histocompatibility antigen gamma chain isoform b	44109.8	20442.3	15.5463	14.1234	32243.3	50676.8	49409.2	28235.6	16672	16419.3	14.7435	15.865	16.0304	14.6199	13.8472	13.9031
ASHGA5P040044	0.0047087	0.114685	3.58754	up	protein_coding	NM_014395	CCDS47112.1	DAPP1	RefSeq	2953	chr4	+	100737980	100791346		TTATGAATCTGTCCGGGTTCACACAGCAATGCAGACAGGAAGAACAGAAGATGACCTTGT	27071	Hs.436271	GO:0004725|GO:0005543|GO:0005547|GO:0005829|GO:0005886|GO:0005886|GO:0006470|GO:0007165|GO:0035335|GO:0043325	dual adapter for phosphotyrosine and 3-phosphotyrosine and 3-phosphoinositide	113.857	33.9868	6.86223	5.01924	142.623	104.335	94.6132	34.0212	32.5015	35.4378	6.54222	7.03024	7.01424	4.48843	5.12206	5.44723
ASHGA5P031159	0.037548	0.276977	2.11554	up	protein_coding	ENST00000300590	CCDS10744.1	SNX20	GENCODE	3304	chr16	-	50700210	50715264	NM_001144972, NM_182854	AAACTGCTCTTTGAGATCGCTTCAGCTCGCATCGAGGAGAGAAAAGTCTCTAAGTTTGTG	124460	Hs.715778	GO:0007154|GO:0015031|GO:0005634|GO:0005886|GO:0010008|GO:0005515|GO:0035091	sorting nexin 20 [Source:HGNC Symbol;Acc:30390]	59.0614	30.2774	5.91751	4.83649	61.7934	58.4734	56.9173	37.8453	32.93	20.0569	5.28256	6.20055	6.26943	4.66139	5.14112	4.70696
ASHGA5P005954	0.000374763	0.0428767	2.69411	up	protein_coding	NM_002728	CCDS7955.1	PRG2	RefSeq	874	chr11	-	57154833	57158130		TCAAGCTTGGTTTACTTGCCGGAGGTGCTACAGGGGCAACCTGGTTTCCATCCACAACTT	5553	Hs.512633	GO:0005576|GO:0006955|GO:0008201|GO:0030133|GO:0030246|GO:0042742	bone marrow proteoglycan isoform 1 preproprotein	148.105	58.6372	7.23248	5.80267	198.37	139.351	106.594	73.2744	55.9837	46.6535	7.0444	7.45713	7.19591	5.71982	5.87638	5.81182
ASHGA5P010226	0.00339173	0.103438	2.72834	up	protein_coding	NM_145800	CCDS14585.1	SEPT6	RefSeq	2609	chrX	-	118749687	118827333	NM_145799	ACAAAGAGAAGAAAAATTAACTCTGCTGTTTGCTGCATGCTGCATGAGACCCAGGGTCCT	23157	Hs.496666	GO:0000777|GO:0000910|GO:0005515|GO:0005525|GO:0005575|GO:0005737|GO:0005819|GO:0007049|GO:0008021|GO:0019048|GO:0030496|GO:0031105|GO:0032154|GO:0043679	septin-6 isoform A	478.101	197.481	8.96388	7.51586	592.458	477.037	364.807	278.331	162.811	151.302	8.69773	9.22125	8.97266	7.8686	7.31834	7.36063
ASHGA5P002891	0.0131271	0.171869	6.60149	up	protein_coding	NM_003504	CCDS13762.1	CDC45	RefSeq	1938	chr22	+	19467415	19508135	NM_001178011	GAGGCCCGGAGAAGAGACATCCTCTTTGACTACGAGCAGTATGAATATCATGGGACATCG	8318	Hs.474217	GO:0000075|GO:0000076|GO:0000082|GO:0000083|GO:0000084|GO:0000216|GO:0000278|GO:0005515|GO:0005634|GO:0005654|GO:0005813|GO:0006260|GO:0006270|GO:0006271	cell division control protein 45 homolog isoform 2	73.6124	14.9256	6.22361	3.50082	69.3493	86.7772	64.7109	25.6884	14.0883	5	5.45742	6.76116	6.45226	4.03493	3.9764	2.49113
ASHGA5P051126	0.00536605	0.120229	3.11848	up	protein_coding	NM_101395	CCDS42926.1	DYRK1A	RefSeq	5517	chr21	+	38739858	38887679		CCAGGTGCCTTTAGAATGACCGTATCATTTACCCTAGAGGTTCATGACGTTCCTGTCTAA	1859	Hs.368240	GO:0000278|GO:0004672|GO:0004674|GO:0004712|GO:0004713|GO:0004715|GO:0005515|GO:0005524|GO:0005634|GO:0005654|GO:0006468|GO:0007399|GO:0016607|GO:0018107|GO:0018108|GO:0018108|GO:0030529|GO:0043518|GO:0043621|GO:0046777|GO:0048156|GO:0090312	dual specificity tyrosine-phosphorylation-regulated kinase 1A isoform 3	31.7608	10.914	4.95684	3.31599	39.2119	34.1942	21.8762	16.4005	10.9368	5.40463	4.59065	5.44427	4.8356	3.22902	3.62253	3.09643
ASHGA5P041718	0.00417258	0.110036	2.43765	up	protein_coding	ENST00000377401	CCDS4625.1	HIST1H2BL	GENCODE	453	chr6	-	27775256	27775709		AGTACACCAGCTCCAAGTAAATTCTCAAGCTCTTGTCCAACCCAAAGGCTCTTTTCAGAG	8340	Hs.137594	GO:0006334|GO:0005634|GO:0005622|GO:0000786|GO:0003677|GO:0043565	histone cluster 1, H2bl [Source:HGNC Symbol;Acc:4748]	35.3289	15.1433	5.11545	3.82996	49.8774	25.6539	30.4555	21.3864	10.5939	13.4495	4.95759	5.04856	5.3402	3.71989	3.57808	4.19191
ASHGA5P007150	0.0119256	0.16395	2.77638	up	protein_coding	ENST00000328735	CCDS13670.1	BACE2	GENCODE	2824	chr21	+	42539727	42648524		AGGTCATTCCGTATCACAATCCTGCCTCAGAAATTGCAGGTGCTGCAGTGTCTGAAATTT	25825	Hs.529408	GO:0006508|GO:0016486|GO:0006509|GO:0042985|GO:0016021|GO:0005783|GO:0009986|GO:0005794|GO:0005768|GO:0004190	beta-site APP-cleaving enzyme 2 [Source:HGNC Symbol;Acc:934]	906.683	307.366	9.6515	8.17829	1747.86	524.805	447.38	320.225	320.785	281.089	10.3174	9.3564	9.28065	8.09293	8.24788	8.19408
ASHGA5P050132	0.0164321	0.190502	2.31678	up	protein_coding	NM_004335	CCDS12358.1	BST2	RefSeq	983	chr19	-	17513754	17516384		CATGGAAGACGGGGATAAGCGCTGTAAGCTTCTGCTGGGGATAGGAATTCTGGTGCTCCT	684	Hs.118110	GO:0002737|GO:0004871|GO:0005515|GO:0005737|GO:0005770|GO:0005794|GO:0005886|GO:0005887|GO:0006959|GO:0007165|GO:0007267|GO:0007275|GO:0008191|GO:0008283|GO:0009615|GO:0009986|GO:0016324|GO:0030308|GO:0030336|GO:0031225|GO:0032956|GO:0034341|GO:0035455|GO:0035456|GO:0042113|GO:0042803|GO:0043123|GO:0044459|GO:0045071|GO:0045087|GO:0045121|GO:0051607|GO:1901253	bone marrow stromal antigen 2	789.927	395.062	9.67697	8.46485	1100.04	703.457	566.284	607.45	295.246	282.492	9.62577	9.78351	9.62163	9.06353	8.13026	8.20076
ASHGA5P011488	0.00696803	0.132211	5.24193	up	protein_coding	NM_001039708	CCDS43903.1	SDCCAG3	RefSeq	2171	chr9	-	139296373	139305054		ATTCCCGACGATGACAGATTTGAAGATCTGGAAGAGGCAAATCCATTCTCTTTTAGAGAG	10807	Hs.94300	GO:0005737	serologically defined colon cancer antigen 3 isoform 3	50.7487	12.2912	5.67066	3.28057	66.0465	42.6563	43.5432	17.2284	14.6453	5	5.382	5.75604	5.87395	3.32211	4.02846	2.49113
ASHGA5P013763	0.024498	0.225941	2.24926	up	protein_coding	NM_001987	CCDS8643.1	ETV6	RefSeq	5989	chr12	+	11802787	12048325		TTTTGTTCAGGTTTATGAAAACCCCAGATGAAATCATGAGTGGCCGAACAGACCGTCTGG	2120	Hs.504765	GO:0003700|GO:0005515|GO:0005634|GO:0006351|GO:0019904|GO:0030154|GO:0043565	transcription factor ETV6	364.139	181.072	8.58714	7.41769	355.145	386.678	350.594	211.335	170.869	161.012	7.92304	8.91923	8.91915	7.42924	7.386	7.43782
ASHGA5P038362	0.0226323	0.218299	4.09952	up	protein_coding	NM_138939	CCDS46889.1	CD200R1	RefSeq	1025	chr3	-	112647764	112693937	NM_138806	GTGCTGCTCAACCAAACAACTCATTAATGCTGCAAACTAGCAAGGAGAATCATGCTTTAG	131450	Hs.309158	GO:0005515|GO:0005576|GO:0005886|GO:0016021|GO:0019048|GO:0050776	cell surface glycoprotein CD200 receptor 1 isoform b precursor	72.6343	19.1602	6.14697	4.11152	107.145	62.3541	48.4044	14.4776	24.0239	18.979	6.11694	6.28883	6.03515	2.99321	4.70234	4.639
ASHGA5P038132	0.00786889	0.139996	6.11501	up	protein_coding	NM_001012409	CCDS46773.1	SGOL1	RefSeq	3999	chr3	-	20209935	20227698	NM_001012410, NM_001199251, NM_001199252	GAGCACTGAAATACACAGATGAAAAAGAGACGGAGGGTTCTAAGCCAACAAAAACTCCTA	151648	Hs.105153	GO:0000087|GO:0000236|GO:0000278|GO:0000775|GO:0000776|GO:0000776|GO:0000777|GO:0000779|GO:0000780|GO:0000922|GO:0005515|GO:0005813|GO:0005829|GO:0007059|GO:0008608|GO:0010457|GO:0030892|GO:0045132|GO:0051301	shugoshin-like 1 isoform A1	56.0961	9.3118	5.83092	3.21856	50.627	63.2127	54.4486	9.81882	11.7209	6.39567	4.98173	6.30764	6.20339	2.6385	3.72353	3.29366
ASHGA5P008298	0.00445984	0.112048	2.05251	up	protein_coding	NM_020182	CCDS13463.1	PMEPA1	RefSeq	4934	chr20	-	56223447	56285031		ATGGAGATCACGGAGCTGGAGTTTGTTCAGATCATCATCATCGTGGTGGTGATGATGGTG	56937	Hs.517155	GO:0005886|GO:0007179|GO:0016021|GO:0030512|GO:0030521|GO:0031901|GO:0050699	transmembrane prostate androgen-induced protein isoform a	107.415	51.754	6.65212	5.61473	179.62	73.5552	69.0711	62.27	56.226	36.7661	6.8896	6.52038	6.54638	5.4627	5.88298	5.49853
ASHGA5P043857	0.00939759	0.150181	6.80045	up	protein_coding	ENST00000358184	CCDS1462.1	CTSE	GENCODE	2228	chr1	+	206317458	206332104		TTCCCTCATCACTGGCCCTTCCGACAAGATTAAGCAGCTGCAAAACGCCATTGGGGCAGC	1510	Hs.644082	GO:0006508|GO:0007586|GO:0019886|GO:0016540|GO:0005768|GO:0004190|GO:0042803	cathepsin E [Source:HGNC Symbol;Acc:2530]	4015.72	504.829	11.6157	8.85009	8764.91	1696.61	1585.65	392.744	576.447	545.296	12.71	11.0306	11.1065	8.41075	9.05595	9.08357
ASHGA5P015594	0.00632063	0.127559	3.74208	up	protein_coding	NM_016252	CCDS33175.2	BIRC6	RefSeq	15718	chr2	+	32582095	32843965		TGTTTGTAAGGTTCTTGCACGCATTGCAAATGCCACGAGGCCAACTATTCATCTGTGTGA	57448	Hs.150107	GO:0000922|GO:0004842|GO:0004869|GO:0005515|GO:0005575|GO:0005768|GO:0005794|GO:0005802|GO:0005815|GO:0006468|GO:0006915|GO:0007067|GO:0016020|GO:0016567|GO:0030496|GO:0032465|GO:0042127|GO:0051301	baculoviral IAP repeat-containing protein 6	54.0231	12.6868	5.49161	3.58777	106.419	26.523	29.1277	16.2679	12.2631	9.52943	6.10699	5.09617	5.27167	3.21634	3.78539	3.76159
ASHGA5P004503	0.0441206	0.29942	3.4755	up	protein_coding	NM_001105578	CCDS42509.1	SYCE2	RefSeq	946	chr19	-	13009893	13030086		GAAGACCAAGGTTTCGGATCTGACAGAGAAATTAGAGGAGAGGATCTATCAGATTTATAA	256126	Hs.655173	GO:0000801|GO:0007128|GO:0051301	synaptonemal complex central element protein 2	52.5715	11.7284	5.28186	3.48463	114.581	22.1177	21.0153	11.6726	10.5582	12.9543	6.21746	4.85244	4.77567	2.74123	3.5739	4.13878
ASHGA5P008361	0.0249815	0.228511	2.48891	up	protein_coding	NM_022561	CCDS42371.1	GH1	RefSeq	537	chr17	-	61994562	61996198	NM_022645	CCAGGAGTTTAGGCTGGAAGATGGCAGCCCCCGGACTGGGCAGATCTTCAAGCAGACCTA	2688	Hs.655229	GO:0002092|GO:0005131|GO:0005131|GO:0005148|GO:0005179|GO:0005515|GO:0005576|GO:0005615|GO:0007259|GO:0008083|GO:0010535|GO:0014068|GO:0015758|GO:0032355|GO:0040018|GO:0040018|GO:0042517|GO:0042523|GO:0043406|GO:0043568|GO:0046427|GO:0046872|GO:0050731|GO:0060396|GO:0060397|GO:0070977	somatotropin isoform 4 precursor	54.351	22.4343	5.57205	4.25654	100.553	31.8027	30.6971	40.8566	17.0369	9.40944	6.02193	5.34061	5.35362	4.78942	4.23489	3.7453
ASHGA5P042007	0.0288758	0.244761	5.56835	up	protein_coding	NM_001763	CCDS1174.1	CD1A	RefSeq	2111	chr1	+	158223926	158228058		ATAACACACAATCTTCTCAGTGACACCTGCCCACGTTTCATCTTGGGTCTTCTTGATGCA	909	Hs.1309	GO:0005515|GO:0005887|GO:0006955|GO:0010008|GO:0019882|GO:0042612	T-cell surface glycoprotein CD1a precursor	804.28	97.644	9.00647	6.52922	1941.35	253.34	218.154	125.308	94.1573	73.4662	10.4841	8.31204	8.2233	6.59708	6.58953	6.40105
ASHGA5P018104	0.0157055	0.187397	2.35733	up	protein_coding	NM_001144929	CCDS45680.1	NKIRAS2	RefSeq	2377	chr17	+	40172086	40177656		GCGAGAGCAGATAGCAGAGAGTCTTTTCAGCGTGTGGAGCTGCTCAAGAAGGAGATTGAC	28511	Hs.632252	GO:0003924|GO:0005525|GO:0005575|GO:0005737|GO:0007249|GO:0007264|GO:0016020	NF-kappa-B inhibitor-interacting Ras-like protein 2 isoform c	96.0117	46.0502	6.5476	5.31044	143.974	78.1119	65.9496	82.324	32.4343	23.3922	6.55757	6.60416	6.48105	5.90709	5.11964	4.90459
ASHGA5P002897	0.000469359	0.0478146	2.60122	up	protein_coding	NM_015704	CCDS33652.1	DESI1	RefSeq	3804	chr22	-	41994031	42017061		AAACAACTGGAAGGCATCTGGCACACATCCATAGTTGTGCACAAGGATGAGTTCTTCTTC	27351	Hs.570455	GO:0005634|GO:0005737|GO:0006508|GO:0008233	desumoylating isopeptidase 1	760.104	308.443	9.56263	8.18345	1208.61	569.023	502.675	373.676	277.523	274.13	9.76582	9.47504	9.44704	8.33829	8.05256	8.15948
ASHGA5P041724	0.0439515	0.29886	3.7782	up	protein_coding	ENST00000359611	CCDS4639.1	HIST1H2AM	GENCODE	487	chr6	-	27860476	27860963		AAGGGCTGAACTTTAAAAATGTAAACTTACAAGACAAAAGGCTCTTTTCAGAGCCACCCA	8336	Hs.134999	GO:0006334|GO:0005634|GO:0005622|GO:0000786|GO:0003677|GO:0043565|GO:0019899	histone cluster 1, H2am [Source:HGNC Symbol;Acc:4735]	72.4933	17.6663	5.92233	4.00463	142.414	38.9076	36.1587	12.9284	19.0521	21.0184	6.5401	5.62967	5.59721	2.85818	4.38763	4.76808
ASHGA5P003734	0.000183152	0.0379672	3.56853	up	protein_coding	NM_004556	CCDS34463.1	NFKBIE	RefSeq	2581	chr6	-	44225902	44233525		TTGCTGCTTCGGAATGGAGCTGACATTGATGTGCAGGAGGGCACCAGTGGTAAGACAGCG	4794	Hs.458276	GO:0005737|GO:0005794|GO:0005829|GO:0042942|GO:0042994|GO:0048471	NF-kappa-B inhibitor epsilon	395.588	118.225	8.63092	6.79559	607.8	306.437	272.527	164.964	96.4757	93.2359	8.74221	8.59142	8.55913	7.03991	6.62286	6.72401
ASHGA5P009181	0.000566634	0.0516987	2.34006	up	protein_coding	NM_145322	CCDS47564.1	OSBPL3	RefSeq	6529	chr7	-	24836163	25019760	NM_145320	GGCACCAGCTATCAACGCCATCCAGGTCCCGAAACCTTTTTCTGGCCCAGTAAGACTACA	26031	Hs.520259	GO:0005515|GO:0005543|GO:0006869	oxysterol-binding protein-related protein 3 isoform d	122.594	54.9098	6.94026	5.71371	173.766	91.7092	102.308	67.2124	49.566	47.9512	6.84446	6.84387	7.13246	5.58281	5.71011	5.84822
ASHGA5P004853	0.0378144	0.277972	4.544	up	protein_coding	NM_001145290	CCDS44757.1	SLC37A2	RefSeq	4139	chr11	+	124933012	124960412		GAGGCAGCGGGTATAAAGAAATATGAGGCCCCAATTGGAACAGCAGCATGGAGGGTCCCA	219855	Hs.352661	GO:0005215|GO:0008643|GO:0016021|GO:0055085	sugar phosphate exchanger 2 isoform 2	130.294	43.9613	7.0511	4.86714	172.19	113.955	104.736	102.581	14.5709	14.7321	6.83129	7.15625	7.16577	6.26981	4.02256	4.30905
ASHGA5P033052	0.0156463	0.187397	5.7727	up	protein_coding	NM_005623	CCDS11280.1	CCL8	RefSeq	1351	chr17	+	32646065	32648421		GAAAATTCCTATCCAGAGGCTGGAGAGCTACACAAGAATCACCAACATCCAATGTCCCAA	6355	Hs.271387	GO:0004672|GO:0005615|GO:0006468|GO:0006816|GO:0006874|GO:0006887|GO:0006935|GO:0006954|GO:0006955|GO:0007165|GO:0007267|GO:0008009|GO:0008201|GO:0009615|GO:0016004	C-C motif chemokine 8 precursor	333.865	65.7824	8.41502	5.88578	230.574	381.647	389.373	108.498	48.8276	40.0216	7.26052	8.90355	9.081	6.3597	5.69054	5.6071
ASHGA5P007041	0.00512709	0.117811	2.3332	up	protein_coding	ENST00000428024	CCDS53373.1	GBA	GENCODE	2400	chr1	-	155204238	155214653	ENST00000566701, NM_000157, NM_001005741, NM_001005742	TCACACGGGCACAGGCCTGCTACTGACCCTGCAGCCAGAACAGAAGTTCCAGAAAGTGAA	2629	Hs.282997	GO:0044281|GO:0005975|GO:0008219|GO:0006665|GO:0007040|GO:0032715|GO:0071356|GO:0050728|GO:0006687|GO:0043407|GO:0046513|GO:0006680|GO:0046512|GO:0035307|GO:0023021|GO:0005764|GO:0005765|GO:0043202|GO:0005102|GO:0043169|GO:0004348	glucosidase, beta, acid [Source:HGNC Symbol;Acc:4177]	185.038	76.2593	7.40103	6.17872	330.524	126.046	98.5447	96.9648	70.0778	61.7355	7.81899	7.31029	7.07382	6.17555	6.18697	6.17365
ASHGA5P013341	0.0380021	0.278615	2.93172	up	protein_coding	NM_000073	CCDS8395.1	CD3G	RefSeq	1311	chr11	+	118215058	118224497		TCAATCAAAGGAAACCACTTGGTTAAGGTGTATGACTATCAAGAAGATGGTTCGGTACTT	917	Hs.2259	GO:0004888|GO:0005886|GO:0005887|GO:0006461|GO:0007163|GO:0007166|GO:0015031|GO:0030159|GO:0031295|GO:0042101|GO:0042105|GO:0042110|GO:0042608|GO:0042981|GO:0046982|GO:0050776|GO:0050852	T-cell surface glycoprotein CD3 gamma chain precursor	221.979	86.6426	7.84754	6.29579	248.264	232.981	184.691	60.3473	97.0792	102.501	7.37192	8.1952	7.9755	5.4142	6.6291	6.84408
ASHGA5P030256	0.000231174	0.038188	2.2724	up	protein_coding	NM_002168	CCDS10359.1	IDH2	RefSeq	1740	chr15	-	90627211	90645708		ATTGACTCTGCACTGGCCACCCAGAAGTACAGTGTGGCTGTCAAGTGTGCCACCATCACC	3418	Hs.596461	GO:0000287|GO:0004450|GO:0004450|GO:0005739|GO:0005743|GO:0005759|GO:0005975|GO:0006097|GO:0006099|GO:0006102|GO:0006103|GO:0044281|GO:0051287	isocitrate dehydrogenase [NADP], mitochondrial precursor	245.053	116.282	7.97225	6.78804	327.292	220.925	186.943	144.44	107.181	97.2238	7.80327	8.12139	7.9921	6.82512	6.76332	6.77568
ASHGA5P014739	0.00145456	0.0734191	2.23538	up	protein_coding	NM_022845	CCDS45508.1	CBFB	RefSeq	3150	chr16	+	67063049	67134958		GGAAATGGAGGCAAGAAGACAACAAGACCCTAGTCCTGGTTCCAATTTAGGTGGTGGTGA	865	Hs.460988	GO:0001649|GO:0003677|GO:0003700|GO:0003713|GO:0005515|GO:0005575|GO:0005634|GO:0006366|GO:0030098|GO:0030099|GO:0045944|GO:0048469|GO:0060216	core-binding factor subunit beta isoform 1	369.178	183.618	8.5964	7.43588	457.072	333.109	317.354	207.023	183.793	160.037	8.30548	8.71125	8.77248	7.39532	7.48241	7.42991
ASHGA5P014409	0.000115733	0.0326836	2.40521	up	protein_coding	ENST00000407997	CCDS13984.1	APOBEC3G	GENCODE	1834	chr22	+	39473009	39483748		ATGCAACCAGGCTCCACATAAACACGGTTTCCTTGAAGGCCGCCATGCAGAGCTGTGCTT	60489	Hs.660143	GO:0045087|GO:0009615|GO:0016032|GO:0044419|GO:0045071|GO:0002230|GO:0010529|GO:0009972|GO:0070383|GO:0045869|GO:0016553|GO:0048525|GO:0005737|GO:0005829|GO:0005739|GO:0030895|GO:0003723|GO:0008270|GO:0003824|GO:0042803|GO:0016814|GO:0004126	apolipoprotein B mRNA editing enzyme, catalytic polypeptide-like 3G [Source:HGNC Symbol;Acc:17357]	2202.83	1023.61	11.1544	9.88823	3268.59	1674.86	1665.04	1004.71	1059.96	1006.18	11.2814	11.0159	11.1659	9.81979	9.90833	9.93658
ASHGA5P045637	0.0236246	0.22286	2.89337	up	protein_coding	NM_001040272	CCDS47954.1	ADAMTSL1	RefSeq	7858	chr9	+	18474078	18910947		ATATAGGAAGCACCATCAAAACAGTGCAGGGAGTGAATGTGACAATCAACTGCCAGGTTG	92949	Hs.522019	GO:0005578|GO:0008237|GO:0008270	ADAMTS-like protein 1 isoform 4 precursor	23.8314	8.7734	4.24473	2.71198	48.3767	12.4049	10.7127	16.3202	5	5	4.91184	4.07506	3.74728	3.22173	2.42307	2.49113
ASHGA5P003612	0.00763884	0.137771	2.12064	up	protein_coding	NM_138795	CCDS1421.1	ARL8A	RefSeq	1815	chr1	-	202102531	202113871		AACCTACTGGACAAACCTCAGCTGCAGGGCATCCCGGTCTTAGTCCTGGGTAACAAGCGA	127829	Hs.497399	GO:0003924|GO:0005525|GO:0005737|GO:0005765|GO:0006184|GO:0007059|GO:0007067|GO:0007264|GO:0030496|GO:0031902|GO:0043014|GO:0048487|GO:0051233|GO:0051301	ADP-ribosylation factor-like protein 8A isoform 1	121.06	63.4158	6.94096	5.85646	159.721	103.839	99.6205	99.4633	50.585	40.199	6.71399	7.0193	7.08959	6.21986	5.7364	5.61313
ASHGA5P054756	0.0239534	0.224067	2.20907	up	protein_coding	NM_005566	CCDS7839.1	LDHA	RefSeq	2226	chr11	+	18415935	18429765	ENST00000540430, NM_001165415, NM_001165416, NR_028500	ATCACGGCTGGGGCACGTCAGCAAGAGGGAGAAAGCCGTCTTAATTTGGTCCAGCGTAAC	3939	Hs.2795	GO:0000166|GO:0004459|GO:0005739|GO:0005829|GO:0006090|GO:0006096|GO:0019861|GO:0031668|GO:0044262|GO:0044281	L-lactate dehydrogenase A chain isoform 1	10937.1	5441.43	13.3968	12.2534	19539.9	6771.5	6499.95	4279.03	6186.29	5858.98	13.9412	13.0654	13.1839	11.9135	12.4147	12.432
ASHGA5P053860	0.037867	0.277986	2.65862	up	protein_coding	NM_004269	CCDS6945.1	MED27	RefSeq	1418	chr9	-	134735496	134955274	NM_001253881, NM_001253882	GCCGGCTTTGGAGAGCTGCTGTGGCGGCGGCAACATGGCGGACGTGATAAATGTCAGTGT	9442	Hs.374262	GO:0003713|GO:0005634|GO:0005654|GO:0005667|GO:0005730|GO:0005737|GO:0006357|GO:0006367|GO:0010467	mediator of RNA polymerase II transcription subunit 27 isoform 1	20.2172	9.11896	4.16091	2.75023	30.7734	20.5402	9.33819	17.3569	5	5	4.20713	4.75376	3.52184	3.33649	2.42307	2.49113
ASHGA5P054310	0.00509144	0.117811	2.09908	up	protein_coding	NM_152490	CCDS1606.1	B3GALNT2	RefSeq	4720	chr1	-	235610532	235667781		TATGTGATCTCCAAGGACATCGTCAAGTGGCTGGCAAGCAACTCGGGGAGGTTAAAGACC	148789	Hs.498143	GO:0000139|GO:0006486|GO:0008378|GO:0016021	UDP-GalNAc:beta-1, 3-N-acetylgalactosaminyltransferase 2 precursor	103.451	52.6984	6.72237	5.65261	127.793	96.5492	86.0109	63.2558	51.9789	42.8604	6.37985	6.91595	6.8713	5.48588	5.77252	5.69944
ASHGA5P015814	0.00194765	0.0819849	2.02334	up	protein_coding	ENST00000423828	CCDS44875.1	TMBIM6	GENCODE	3254	chr12	+	50135591	50158717	NM_003217	CTTTGGGCAGAGTGGAGACTGCTGCACGGACTCTGGAACCATGAACATATTTGATCGAAA	7009	Hs.35052	GO:0006915|GO:0043066|GO:0016021|GO:0005634|GO:0005783|GO:0005887|GO:0005626	transmembrane BAX inhibitor motif containing 6 [Source:HGNC Symbol;Acc:11723]	2651.8	1461.22	11.3972	10.3805	4061.72	2023.12	1870.55	1306.33	1566.32	1511.02	11.6053	11.2782	11.3081	10.1945	10.4454	10.5015
ASHGA5P017923	0.034058	0.263713	4.65324	up	protein_coding	NM_014020	CCDS5908.1	TMEM176B	RefSeq	1444	chr7	-	150488375	150498448		CGGTGCGGAGGCAGGATGACGCAAAACACGGTGATTGTGAATGGAGTTGCTATGGCCTCT	28959	Hs.647090	GO:0009887|GO:0016021|GO:0030154|GO:0031965	transmembrane protein 176B isoform a	877.263	200.573	9.78204	7.56381	479.568	1178.59	973.628	242.832	181.561	177.326	8.38494	10.5265	10.4346	7.65438	7.46826	7.56879
ASHGA5P029139	0.0199837	0.206309	3.33236	up	protein_coding	NM_001146015	CCDS53897.1	DLGAP5	RefSeq	3084	chr14	-	55614833	55658396	NM_014750	ATCACTTGAAAGAAATGAAGGTCGAATTGCTCAGCCCCACCATGGTGTGCCATATTTCAG	9787	Hs.77695	GO:0000087|GO:0004721|GO:0005515|GO:0005634|GO:0007079|GO:0007267|GO:0008283|GO:0031616|GO:0045842	disks large-associated protein 5 isoform b	99.5671	32.5392	6.68637	4.94983	103.176	95.3698	100.156	30.4707	31.2284	35.9183	6.06312	6.89892	7.09708	4.31403	5.06844	5.46702
ASHGA5P040788	0.0339531	0.263376	5.30959	up	protein_coding	ENST00000286301	CCDS4302.1	CSF1R	GENCODE	3989	chr5	-	149432853	149492935		GGACCCCGAGGGAGGCGTCGACTATAAGAACATCCACCTCGAGAAGAAATATGTCCGCAG	1436	Hs.586219	GO:0007275|GO:0045087|GO:0006954|GO:0018108|GO:0008284|GO:0007169|GO:0007165|GO:0008283|GO:0048015|GO:0006468|GO:0008360|GO:0070374|GO:0030335|GO:0030097|GO:0019221|GO:0031529|GO:0046777|GO:0001934|GO:0030316|GO:0042517|GO:2000249|GO:0071902|GO:0045217|GO:0090197|GO:0060603|GO:0030224|GO:0046488|GO:0030225|GO:0071345|GO:2000147|GO:0036006|GO:0061098|GO:0045124|GO:0038145|GO:0016021|GO:0005886|GO:…	colony stimulating factor 1 receptor [Source:HGNC Symbol;Acc:2433]	65.526	18.6278	6.05925	3.65065	60.393	73.8494	62.3356	38.9452	11.9382	5	5.25006	6.52522	6.40247	4.712	3.74882	2.49113
ASHGA5P037663	0.0174629	0.195081	4.92174	up	protein_coding	NM_173566	CCDS13900.2	PRR14L	RefSeq	10844	chr22	-	32077333	32146120		ATTATAAGAGAACCCTCTGAGGGAGCAAAGGAAGATCCACATCAACATTCCACAGCTGCT	253143	Hs.438906		protein PRR14L	81.7078	16.4766	6.19914	3.89997	146.578	44.5852	53.9599	12.6847	22.9609	13.7841	6.58599	5.82064	6.19079	2.83577	4.64165	4.22249
ASHGA5P050213	0.000690332	0.0553217	2.09957	up	protein_coding	ENST00000392023	CCDS42569.1	SPTBN4	GENCODE	2419	chr19	+	41036394	41066658		ACAAGCCCAGGTGCCCCTCATCCCTCCTCGGGCTTCCTGCCTCCCCCTGGTGGCCTACCC	57731	Hs.32706	GO:0005515	spectrin, beta, non-erythrocytic 4 [Source:HGNC Symbol;Acc:14896]	24230.2	14343.4	14.7186	13.6485	29412	21229.5	22049.2	14451.8	16009.5	12569	14.6064	14.6661	14.8831	13.6739	13.7643	13.5072
ASHGA5P054865	0.0302753	0.25019	2.30062	up	protein_coding	NM_004195	CCDS10.1	TNFRSF18	RefSeq	1214	chr1	-	1138887	1142089		TCCTCCTGACCTCGGCCCAGCTTGGACTGCACATCTGGCAGCTGAGGAGTCAGTGCATGT	8784	Hs.212680	GO:0005031|GO:0005576|GO:0005887|GO:0006915|GO:0007165|GO:0009897|GO:0033209	tumor necrosis factor receptor superfamily member 18 isoform 1 precursor	142.924	68.7576	7.21323	6.01121	138.887	159.061	130.825	95.436	61.5773	49.2595	6.50358	7.64249	7.49361	6.14902	6.00133	5.88327
ASHGA5P012414	0.015183	0.185487	2.90821	up	protein_coding	NM_207396	CCDS59.2	RNF207	RefSeq	3987	chr1	+	6266188	6281359		AGTGCAGCGAGCAGGACGTGGAGACCACGTACTTCTGCAACACGTGCGGACAGCCCCTAT	388591	Hs.716549	GO:0005622|GO:0008270	RING finger protein 207	18.4344	6.35322	4.04368	2.50355	25.9457	20.3564	9.00113	9.05965	5	5	3.92976	4.74216	3.45913	2.59645	2.42307	2.49113
ASHGA5P029994	0.00994554	0.152039	3.86883	up	protein_coding	ENST00000427500	CCDS53374.1	GBA	GENCODE	2174	chr1	-	155204238	155211066	ENST00000428024, NM_000157, NM_001005741, NM_001005742	AGTACACGCAGTGGGCGACGGATGGAGCTGAGTATGGGGCCCATCCAGGCTAATCACACG	2629	Hs.282997	GO:0044281|GO:0005975|GO:0008219|GO:0006665|GO:0007040|GO:0032715|GO:0071356|GO:0050728|GO:0006687|GO:0043407|GO:0046513|GO:0006680|GO:0046512|GO:0035307|GO:0023021|GO:0005764|GO:0005765|GO:0043202|GO:0005102|GO:0043169|GO:0004348	glucosidase, beta, acid [Source:HGNC Symbol;Acc:4177]	29.1277	10.3311	4.81848	2.86658	42.5528	19.9607	24.8696	20.9934	5	5	4.71264	4.71357	5.02923	3.68555	2.42307	2.49113
ASHGA5P009949	0.0451518	0.302361	3.38275	up	protein_coding	NM_205847	CCDS2441.1	GMPPA	RefSeq	1845	chr2	+	220363616	220371718		TTTGGGGTTCAACATACAGAGGTAGCAGTCACCATTATGCTCAAAGCGGTGATCCTGATT	29926	Hs.27059	GO:0004475|GO:0005525|GO:0005829|GO:0006488|GO:0009298|GO:0009298|GO:0018279|GO:0043687|GO:0044267	mannose-1-phosphate guanyltransferase alpha	40.0831	17.0364	5.29974	3.54154	54.7515	36.6014	28.8965	35.5588	10.5504	5	5.10173	5.53819	5.2593	4.56079	3.57271	2.49113
ASHGA5P016886	0.0209058	0.209527	2.86061	up	protein_coding	NM_001177507	CCDS55102.1	AOAH	RefSeq	2344	chr7	-	36552548	36764154		ACCTGTGTAGAAAAACTGTTCTTGAAAACCACCTGCTATTTAGTCATTGACAAGTTTGGA	313	Hs.488007	GO:0003824|GO:0004465|GO:0005576|GO:0006629|GO:0006954|GO:0008653|GO:0050528|GO:0050728	acyloxyacyl hydrolase isoform 3 preproprotein	244.593	94.2863	7.99636	6.48004	237.045	269.157	227.577	90.878	94.1068	97.8742	7.29988	8.40086	8.28835	6.06636	6.58906	6.78469
ASHGA5P051441	0.00898526	0.146984	2.04586	up	protein_coding	NM_138410	CCDS33730.1	CMTM7	RefSeq	1369	chr3	+	32433162	32496333		TCCTCCTCATCGCCTCCATTGTGGCAGCTTCCAAGAGTTACAACCAGAGCGGACTGGTAG	112616	Hs.440494	GO:0005125|GO:0005615|GO:0006935|GO:0016021	CKLF-like MARVEL transmembrane domain-containing protein 7 isoform a	777.027	437.737	9.69634	8.66364	932.561	673.555	724.965	551.917	394.989	366.304	9.38049	9.71916	9.98938	8.91887	8.53457	8.53747
ASHGA5P038581	0.00503496	0.11758	2.22494	up	protein_coding	NM_022470	CCDS3224.1	ZMAT3	RefSeq	8995	chr3	-	178735010	178789656	NM_152240	CCAGGAAAGAAGGGAATGAGTTTAAGATGATGCCTAACAGGAGAAATATGTATACAGTAC	64393	Hs.371609	GO:0003723|GO:0005730|GO:0006915|GO:0006917|GO:0006974|GO:0008270|GO:0015031|GO:0040008	zinc finger matrin-type protein 3 isoform 1	93.5527	43.6558	6.53695	5.38319	129.515	86.0013	65.1416	50.7538	36.4585	43.7551	6.40055	6.7464	6.46392	5.1381	5.2844	5.72707
ASHGA5P052690	0.000368551	0.0426596	2.07264	up	protein_coding	NM_003190	CCDS34426.1	TAPBP	RefSeq	3779	chr6	-	33267471	33282164	NM_172209	AGCAGAGTGAGGGCACTCACTGCCATCCTGTGGAAGCCACCATCATCTCTGGCCCAAGCT	6892	Hs.370937	GO:0000139|GO:0002474|GO:0002479|GO:0005515|GO:0005783|GO:0005789|GO:0006461|GO:0006890|GO:0006952|GO:0006955|GO:0015433|GO:0016021|GO:0019885|GO:0042288|GO:0042590|GO:0042605|GO:0042824|GO:0042825|GO:0046978|GO:0046978|GO:0046979|GO:0046979|GO:0050823|GO:0051082|GO:0071556	tapasin isoform 1 precursor	1807.31	983.205	10.8826	9.83117	2701.49	1335.64	1384.82	961.887	1019.54	968.19	11.0025	10.7142	10.9312	9.75935	9.85028	9.88386
ASHGA5P003918	0.0165546	0.19076	2.02446	up	protein_coding	NM_001001664	CCDS33298.1	SPOPL	RefSeq	5741	chr2	+	139259349	139330805		TGCAGACAAATATGCACTGGAACGGCTGAAGGTCATGTGCGAAGAAGCTTTGTGTAGTAA	339745	Hs.333297	GO:0005634|GO:0016567	speckle-type POZ protein-like	61.4546	29.0109	5.81764	4.8001	103.553	47.6695	33.1411	32.9723	28.6017	25.4588	6.06903	5.9156	5.46828	4.43777	4.94505	5.01747
ASHGA5P007255	0.0276238	0.240269	4.09582	up	protein_coding	NM_138455	CCDS6299.1	CTHRC1	RefSeq	1279	chr8	+	104383742	104395232		AAAGGCGCAGCTCCGGCAGAGGGAGGTGGTGGACCTGTATAATGGAATGTGCTTACAAGG	115908	Hs.405614	GO:0005109|GO:0005581|GO:0005615|GO:0005737|GO:0016477|GO:0017147|GO:0032092|GO:0033690|GO:0043932|GO:0045669|GO:0060071|GO:0060122|GO:0090090|GO:0090103|GO:0090177	collagen triple helix repeat-containing protein 1 isoform 1 precursor	371.233	96.6477	8.5633	6.52914	250.548	437.569	425.58	104.558	94.5024	90.8822	7.38661	9.0922	9.21108	6.30328	6.59438	6.68977
ASHGA5P010332	0.0244568	0.225748	2.11758	up	protein_coding	NM_004587	CCDS13128.1	RRBP1	RefSeq	3715	chr20	-	17594322	17662928		CTGGCTGCAGGTGAAAGGAAAGCAAGCCAGGATGGATATTTACGACACTCAAACCTTGGG	6238	Hs.472213	GO:0004872|GO:0005783|GO:0005840|GO:0006412|GO:0007165|GO:0015031|GO:0030176	ribosome-binding protein 1	15.5748	8.03695	3.70752	2.6251	29.9175	6.43689	10.3701	14.1109	5	5	4.16025	3.27098	3.69131	2.9611	2.42307	2.49113
ASHGA5P043641	0.0230385	0.22035	3.33851	up	protein_coding	ENST00000367270	CCDS44295.1	PPP1R12B	GENCODE	9644	chr1	+	202431870	202557697		ACCAGCTAAAACAGATTCAAACCTTGAAGCAGATGAACGAGCAACTGCAGGCTGAGAACA	4660	Hs.444403	GO:0007165|GO:0043085|GO:0006937|GO:0005737|GO:0005886|GO:0015629|GO:0008047	protein phosphatase 1, regulatory subunit 12B [Source:HGNC Symbol;Acc:7619]	25.4537	7.64883	4.33065	2.59145	48.2106	19.4197	8.7308	12.9465	5	5	4.90639	4.67654	3.40902	2.86014	2.42307	2.49113
ASHGA5P001422	0.00133394	0.0705275	2.21159	up	protein_coding	NM_004394	CCDS3880.1	DAP	RefSeq	2385	chr5	-	10679341	10761387		TCCACCTAAACCCACTGTGTTCATCTCTGGGGTCATCGCCCGGGGTGACAAAGATTTCCC	1611	Hs.75189	GO:0006914|GO:0006915|GO:0006919|GO:0008624|GO:0010507|GO:0032088|GO:0034198|GO:0045892|GO:0070513	death-associated protein 1	189.284	85.8459	7.50055	6.35547	315.786	124.119	127.948	105.612	75.8629	76.0623	7.75188	7.28696	7.46281	6.31904	6.29881	6.44855
ASHGA5P009790	0.0431144	0.295418	2.48721	up	protein_coding	ENST00000398812	CCDS43582.1	GRB10	GENCODE	4705	chr7	-	50657759	50800050	NM_001001549	TTTGCACCATCCGTACTACCAGGACAAGGTGGAGCAGACACCTCGCAGTCAACAAGACCC	2887	Hs.164060	GO:0007165|GO:0032868|GO:0030178|GO:0042326|GO:0046627|GO:0046325|GO:0048009|GO:0008286|GO:0030949|GO:0045719|GO:0042327|GO:0005737|GO:0005886|GO:0005829|GO:0005515|GO:0005543|GO:0005158|GO:0005070	growth factor receptor-bound protein 10 [Source:HGNC Symbol;Acc:4564]	22.4665	11.7802	4.40944	3.09491	34.7801	15.176	17.4436	24.7908	5.54995	5	4.39505	4.34239	4.49088	3.96922	2.8244	2.49113
ASHGA5P049400	0.00361258	0.105345	2.18067	up	protein_coding	NM_018289	CCDS10995.1	VPS53	RefSeq	2694	chr17	-	435532	618096		ATGGACGTAGTATCAGGCATTTGCCTGGCAGCTTTTGTTGTAGATCAAGCACATATTCTT	55275	Hs.461819	GO:0005515|GO:0005794|GO:0010008|GO:0015031	vacuolar protein sorting-associated protein 53 homolog isoform 2	225.555	103.166	7.7451	6.62033	380.832	146.561	149.272	111.024	105.275	93.1975	8.02701	7.5311	7.6772	6.4001	6.73775	6.72314
ASHGA5P055294	0.00409323	0.109162	2.6489	up	protein_coding	NM_172004	CCDS8603.1	CLECL1	RefSeq	687	chr12	-	9875087	9885895		TACTGCTATGGTGAGATTTAACATTTAGAGGTGACAGCATCCCCCACACTGGCAGTGAAT	160365	Hs.734740	GO:0005886|GO:0016021|GO:0030246	C-type lectin-like domain family 1 isoform 1	1165.71	511.099	10.3013	8.89587	1278.95	1209.25	1008.94	501.724	512.694	518.879	9.84902	10.5722	10.4826	8.77926	8.89244	9.01592
ASHGA5P041709	0.0405656	0.287399	9.18336	up	protein_coding	ENST00000244534	CCDS4597.1	HIST1H1D	GENCODE	777	chr6	-	26234439	26235216		AAAGTGAAACTGGCGGGACGTTCCCCTTTGAAAATTTTAAACGGCTCTTTTCAGAGCCAC	3007	Hs.136857	GO:0006334|GO:0016584|GO:0005634|GO:0000786|GO:0000790|GO:0003677|GO:0005515	histone cluster 1, H1d [Source:HGNC Symbol;Acc:4717]	73.1393	7.90427	5.9276	2.72858	23.9772	104.76	90.6802	13.4035	5.30932	5	3.79846	7.036	6.94835	2.90263	2.79199	2.49113
ASHGA5P014406	0.00711823	0.133564	2.81486	up	protein_coding	NM_004720	CCDS12407.1	LPAR2	RefSeq	1803	chr19	-	19734465	19739039		GGAGGCCCAGATGGTCATCATGGGCCAGTGCTACTACAACGAGACCATCGGCTTCTTCTA	9170	Hs.122575	GO:0000187|GO:0004930|GO:0005515|GO:0005886|GO:0005887|GO:0007186|GO:0007202|GO:0007204|GO:0008289|GO:0009986|GO:0030139|GO:0030165|GO:0030274|GO:0035025|GO:0043410|GO:0070915	lysophosphatidic acid receptor 2	19.4788	8.99896	4.23055	2.73749	28.0696	14.3992	15.9675	16.9969	5	5	4.06187	4.27529	4.3545	3.29827	2.42307	2.49113
ASHGA5P050745	7.90986e-05	0.0326794	4.29387	up	protein_coding	NM_139266	CCDS42793.1	STAT1	RefSeq	2798	chr2	-	191840262	191878976		TGTCTGAAGTGTAAGTGAACACAGAAGAGTGACATGTTTACAAACCTCAAGCCAGCCTTG	6772	Hs.642990	GO:0000122|GO:0000979|GO:0000983|GO:0001937|GO:0002053|GO:0003340|GO:0003690|GO:0003700|GO:0003700|GO:0004871|GO:0005164|GO:0005509|GO:0005515|GO:0005634|GO:0005654|GO:0005730|GO:0005730|GO:0005737|GO:0005829|GO:0006357|GO:0006917|GO:0007259|GO:0008015|GO:0009615|GO:0016525|GO:0019048|GO:0019221|GO:0019899|GO:0030424|GO:0030425|GO:0031663|GO:0033209|GO:0034097|GO:0042803|GO:0042981|GO:0043124|GO:…	signal transducer and activator of transcription 1-alpha/beta isoform beta	10792	2945.27	13.5082	11.4059	13756.5	9577.32	9042.25	2604.74	3195.12	3035.96	13.3616	13.5267	13.6364	11.2081	11.4893	11.5204
ASHGA5P004645	0.0445998	0.301613	7.20348	up	protein_coding	NM_001037631	CCDS42803.1	CTLA4	RefSeq	1923	chr2	+	204732510	204738683		TATGTAATTGCTAAAGAAAAGAAGCCCTCTTACAACAGGGGTCTATGTGAAAATGCCCCC	1493	Hs.247824	GO:0005515|GO:0005794|GO:0005886|GO:0005887|GO:0006955|GO:0006974|GO:0009897|GO:0030889|GO:0031295|GO:0043065|GO:0045334|GO:0045590|GO:0048471|GO:0050853	cytotoxic T-lymphocyte protein 4 isoform CTLA-4delTM precursor	195.493	32.2447	7.6032	4.7545	125.577	254.395	206.508	16.4269	41.9678	38.3394	6.35433	8.3176	8.13766	3.23247	5.48031	5.55073
ASHGA5P002223	0.00705082	0.132785	3.15137	up	protein_coding	NM_139177	CCDS11690.1	SLC39A11	RefSeq	2778	chr17	-	70642084	71088853		TGAACTTTCCATCCGGATAGACAAGAGTGAGAATGGTGAGGCATATCAGAGAAAGAAGGC	201266	Hs.221127	GO:0006829|GO:0016021|GO:0046873	zinc transporter ZIP11 isoform 2	98.5868	33.5156	6.6601	5.00412	115.551	94.215	85.9942	35.3325	31.6398	33.5744	6.22593	6.88325	6.87112	4.54959	5.08418	5.37859
ASHGA5P008263	0.0376958	0.277556	2.08838	up	protein_coding	ENST00000341426	CCDS30565.1	NADK	GENCODE	3235	chr1	-	1682670	1709909		GCAGCGAACGGCATCAGTGTTTTTCTGACCGAAGTTCTCATTTCCTGACAATGGAAATGG	65220	Hs.654792	GO:0044281|GO:0019674|GO:0046034|GO:0008152|GO:0016310|GO:0006766|GO:0006767|GO:0005829|GO:0005524|GO:0046872|GO:0003951	NAD kinase [Source:HGNC Symbol;Acc:29831]	35.2448	18.3334	5.14538	4.083	43.4483	30.6028	31.6832	21.6385	22.9876	10.3741	4.74653	5.28777	5.40185	3.7394	4.64305	3.86653
ASHGA5P025177	0.00758162	0.137147	2.11581	up	protein_coding	NM_001039490	CCDS7719.1	CD151	RefSeq	1508	chr11	+	832951	838835	NM_139030	CGGACGCGTGCCCCAGGATGGGTGAGTTCAACGAGAAGAAGACAACATGTGGCACCGTTT	977	Hs.654379	GO:0005515|GO:0005829|GO:0005886|GO:0005887|GO:0007155|GO:0016020|GO:0016477|GO:0031581|GO:0034329|GO:0042098	CD151 antigen	82.5153	42.0205	6.31272	5.23151	128.074	63.6612	55.8103	70.4615	30.2907	25.3093	6.38234	6.31679	6.23903	5.65737	5.02741	5.00974
ASHGA5P011995	0.000490114	0.0492635	5.18319	up	protein_coding	NM_001012270	CCDS32751.1	BIRC5	RefSeq	2537	chr17	+	76210276	76221716		ACGACCCCATGCAAAGGAAACCAACAATAAGAAGAAAGAATTTGAGGAAACTGCGGAGAA	332	Hs.740401	GO:0000086|GO:0000087|GO:0000228|GO:0000236|GO:0000278|GO:0000775|GO:0000777|GO:0000910|GO:0004869|GO:0005515|GO:0005634|GO:0005737|GO:0005814|GO:0005819|GO:0005829|GO:0005829|GO:0005874|GO:0005876|GO:0005881|GO:0006351|GO:0006468|GO:0006915|GO:0007059|GO:0007067|GO:0008017|GO:0008017|GO:0008270|GO:0008270|GO:0008284|GO:0008536|GO:0015631|GO:0019899|GO:0030496|GO:0031021|GO:0031503|GO:0031536|GO:…	baculoviral IAP repeat-containing protein 5 isoform 2	53.2496	11.2466	5.74285	3.36901	67.5609	49.6153	42.5726	16.5986	11.3579	5.78343	5.41764	5.97087	5.84003	3.25209	3.6798	3.17512
ASHGA5P000845	6.5922e-05	0.0322454	5.30728	up	protein_coding	NM_002286	CCDS8561.1	LAG3	RefSeq	1995	chr12	+	6881669	6887621		GAGAAGACAGTGGCGACCAAGACGATTTTCTGCCTTAGAGCAAGGGATTCACCCTCCGCA	3902	Hs.409523	GO:0003823|GO:0004888|GO:0007166|GO:0009897|GO:0016021|GO:0042289|GO:0045085|GO:0045954|GO:0050868	lymphocyte activation gene 3 protein precursor	2438.66	516.621	11.3058	8.89778	3513.92	1914.54	1887.52	643.123	482.906	423.832	11.396	11.1991	11.3222	9.1488	8.80611	8.73842
ASHGA5P002668	0.0250914	0.228952	2.28322	up	protein_coding	NM_018052	CCDS10896.1	VAC14	RefSeq	3107	chr16	-	70721341	70835061		TTCAGTAGCGGCATCAGTGTCTTCACTGCAGCCAGCACTGAAAGAGCCCCAGTGACCCTT	55697	Hs.445061	GO:0000139|GO:0004872|GO:0005783|GO:0006644|GO:0006661|GO:0007165|GO:0010008|GO:0019048|GO:0031901|GO:0031902|GO:0044281	protein VAC14 homolog	56.8329	27.7212	5.84806	4.65699	62.5144	61.6918	46.2925	41.6561	26.9681	14.5393	5.30025	6.27489	5.96904	4.82117	4.85856	4.29124
ASHGA5P005378	0.0296183	0.248367	2.23554	up	protein_coding	ENST00000304677	CCDS9558.1	RNASE6	GENCODE	1061	chr14	+	21249209	21250626		CTGAGACCAGAAAAGATGGTGCTATGCTTTCCTCTTCTTTTACTGCTGCTGGTTCTATGG	6039	Hs.23262	GO:0006952|GO:0006401|GO:0005576|GO:0003676|GO:0004540|GO:0004522	ribonuclease, RNase A family, k6 [Source:HGNC Symbol;Acc:10048]	2217.07	1140.78	11.2027	10.0421	1996.62	2574.9	2079.68	1046.05	1198.92	1177.37	10.527	11.6185	11.4625	9.8836	10.0859	10.1567
ASHGA5P004401	0.00096532	0.062983	2.13185	up	protein_coding	NM_000100	CCDS13701.1	CSTB	RefSeq	940	chr21	-	45193545	45196256		CTTCATCAAGGTGCACGTCGGCGACGAGGACTTCGTACACCTGCGAGTGTTCCAATCTCT	1476	Hs.695	GO:0002020|GO:0004866|GO:0004869|GO:0005730|GO:0005737|GO:0008344|GO:0010466|GO:0010951|GO:0042981	cystatin-B	37086.4	21471.1	15.3108	14.2187	40554.2	36728	33977	20192.4	23070.8	21150.3	15.0844	15.3726	15.4755	14.1274	14.2692	14.2596
ASHGA5P026148	0.0153474	0.186539	2.7999	up	protein_coding	ENST00000312614	CCDS31355.1	OR52I2	GENCODE	1115	chr11	+	4608020	4609135		ACCATTCCAACCTGGGTTCATGAACACAATATCTGTTCAGATCCAGCCAATTTCAAAGAT	143502	Hs.553607	GO:0007186|GO:0016021|GO:0005886|GO:0004930|GO:0004984	olfactory receptor, family 52, subfamily I, member 2 [Source:HGNC Symbol;Acc:15221]	25.4675	10.4429	4.54936	3.06399	39.3846	23.1376	13.8803	16.8092	9.51931	5	4.59699	4.91064	4.14045	3.27687	3.42396	2.49113
ASHGA5P000891	0.0352623	0.269418	2.07886	up	protein_coding	ENST00000215631	CCDS32868.1	GADD45B	GENCODE	1375	chr19	+	2476122	2478257		AGACCTGCATTGTCTCCTGGTCACGAACCCTCACACGGACGCCTGGAAGAGCCACGGCTT	4616	Hs.110571	GO:0007275|GO:0006915|GO:0030154|GO:0006950|GO:0051726|GO:0006469|GO:0000186|GO:0000185|GO:0005634|GO:0005515	growth arrest and DNA-damage-inducible, beta [Source:HGNC Symbol;Acc:4096]	2405.86	1385.07	11.3432	10.2874	2382.75	2403.16	2431.66	1833.95	1235.34	1085.91	10.812	11.519	11.6986	10.6872	10.1354	10.0397
ASHGA5P055743	0.0372613	0.276006	2.80687	up	protein_coding	ENST00000241463	CCDS9321.1	RASL11A	GENCODE	1543	chr13	+	27844463	27847827		AAGAGCCTCCATCATCCCTCGGCCCCGCTCTCCCAACATGCAGGACCTGAAGAGACGCTT	387496	Hs.192131	GO:0006351|GO:0007264|GO:0015031|GO:0007165|GO:0006184|GO:0045943|GO:0005622|GO:0005730|GO:0016020|GO:0005525|GO:0003924|GO:0005515	RAS-like, family 11, member A [Source:HGNC Symbol;Acc:23802]	11368	3894.16	13.2907	11.8017	23136.7	5034.41	5932.76	3866.37	4346.81	3469.3	14.2175	12.6086	13.0459	11.7654	11.9306	11.7091
ASHGA5P013421	0.0409254	0.288664	2.06593	up	protein_coding	NM_001025242	CCDS35444.1	IRAK1	RefSeq	3499	chrX	-	153275956	153285342		AGGAGGCCTCCTATGACCCAGGAGAACTCCTACGTGTCCAGCACTGGCAGAGCCCACAGT	3654	Hs.522819	GO:0000187|GO:0001959|GO:0002224|GO:0002755|GO:0002756|GO:0004672|GO:0004672|GO:0004674|GO:0004674|GO:0004704|GO:0004842|GO:0005515|GO:0005524|GO:0005634|GO:0005811|GO:0005829|GO:0005886|GO:0006468|GO:0007165|GO:0007178|GO:0007250|GO:0007254|GO:0008063|GO:0010008|GO:0016301|GO:0016567|GO:0031663|GO:0032088|GO:0032496|GO:0034130|GO:0034134|GO:0034134|GO:0034138|GO:0034142|GO:0035666|GO:0035872|GO:…	interleukin-1 receptor-associated kinase 1 isoform 2	15.267	9.59517	3.84652	2.79973	22.8737	11.5748	11.3526	18.7855	5	5	3.71673	3.98462	3.83821	3.48498	2.42307	2.49113
ASHGA5P005688	0.0154324	0.187016	2.512	up	protein_coding	NM_201575	CCDS10659.1	SEZ6L2	RefSeq	3535	chr16	-	29882479	29910585	NM_001114099	ACTCTGCAAAGTGACCCAGACCACAGATCCATCACGGCAGCTGGAAGGGGGGAACCTGGC	26470	Hs.6314	GO:0005789|GO:0005886|GO:0016021	seizure 6-like protein 2 isoform 2 precursor	437.849	187.691	8.73199	7.40316	732.144	290.779	290.622	298.192	138.798	126.081	9.02942	8.51502	8.65155	7.98211	7.10867	7.11869
ASHGA5P051485	0.0172519	0.194193	3.26295	up	protein_coding	NM_001123396	CCDS46813.1	CCR2	RefSeq	2335	chr3	+	46395234	46400868		GCTGGTTTATAAAACGAGGAGCAGTTTGATTGTTGTTTATAAAGGGAGATAACAATCTGT	729230	Hs.511794	GO:0001974|GO:0002407|GO:0002827|GO:0002829|GO:0004950|GO:0005737|GO:0005829|GO:0005886|GO:0005886|GO:0005887|GO:0006874|GO:0006935|GO:0006954|GO:0006955|GO:0006968|GO:0007194|GO:0007204|GO:0007259|GO:0009611|GO:0010574|GO:0010820|GO:0016021|GO:0016493|GO:0016525|GO:0019048|GO:0019221|GO:0019725|GO:0030425|GO:0031727|GO:0032729|GO:0032743|GO:0035705|GO:0042535|GO:0042803|GO:0043025|GO:0043204|GO:…	C-C chemokine receptor type 2 isoform B	30.8512	8.02031	4.79615	3.08997	53.367	21.4167	17.7699	7.42093	6.29822	10.3418	5.06062	4.80984	4.51799	2.48943	2.91679	3.86371
ASHGA5P005398	0.00146155	0.0734473	3.16662	up	protein_coding	NM_016533	CCDS8505.1	NINJ2	RefSeq	1073	chr12	-	673461	772755		GAGATGGAATCAGCAAGAGAAAACATCGACCTTCAACCTGGAAGCTCCGACCCCAGGAGC	4815	Hs.656450	GO:0005887|GO:0007158|GO:0007399|GO:0042246	ninjurin-2	124.849	38.2051	6.82289	5.15994	221.965	78.9926	73.5892	53.6282	36.4598	24.5272	7.20289	6.62143	6.64434	5.2261	5.28449	4.96925
ASHGA5P002413	0.0351295	0.269049	3.99114	up	protein_coding	NM_002510	CCDS5380.1	GPNMB	RefSeq	2739	chr7	+	23286315	23314729		CCTTCTTTAGGACCTGCTGGTGACAACCCCCTGGAGCTGAGTAGGATTCCTGATGAAAAC	10457	Hs.190495	GO:0005178|GO:0005887|GO:0007155|GO:0008201|GO:0008285|GO:0016021|GO:0042470	transmembrane glycoprotein NMB isoform b precursor	4773.41	1364.97	12.2819	10.2851	2765.59	6174.61	5380.02	1151.16	1450.59	1493.17	11.0358	12.8993	12.9107	10.0269	10.3437	10.4848
ASHGA5P031675	0.0221428	0.215911	3.69866	up	protein_coding	NM_152288	CCDS10697.1	ORAI3	RefSeq	2205	chr16	+	30960404	30966259		ACACAAGACAGACCGCTACAAGCAGGAACTAGAGGAACTGAATCGCCTGCAGGGGGAGCT	93129	Hs.732730	GO:0005515|GO:0016021	protein orai-3	83.9515	28.2164	6.29578	4.40878	139.854	59.4606	52.5404	60.6536	13.0127	10.9829	6.51446	6.22297	6.14992	5.42326	3.86653	3.93655
ASHGA5P054791	0.0031975	0.10133	2.92342	up	protein_coding	NM_001033506	CCDS44564.1	CSTF3	RefSeq	777	chr11	-	33162976	33183037		AGAGGCACAGGTTTAGTGATATAGGATTACATTTCCTTCTCTATGGGTCCAATCACACTA	1479	Hs.44402	GO:0000398|GO:0003723|GO:0005634|GO:0005654|GO:0005730|GO:0006366|GO:0006369|GO:0006378|GO:0006379|GO:0006397|GO:0008380|GO:0010467|GO:0031124	cleavage stimulation factor subunit 3 isoform 3	1455.23	550.189	10.5196	8.97199	2338.25	1113.88	913.572	434.874	620.423	595.27	10.7805	10.4527	10.3258	8.56519	9.15381	9.19698
ASHGA5P009023	0.0100274	0.152761	5.81361	up	protein_coding	NM_001168	CCDS11755.1	BIRC5	RefSeq	2655	chr17	+	76210276	76221716		ACGACCCCATAGAGGAACATAAAAAGCATTCGTCCGGTTGCGCTTTCCTTTCTGTCAAGA	332	Hs.740401	GO:0000086|GO:0000087|GO:0000228|GO:0000236|GO:0000278|GO:0000775|GO:0000777|GO:0000910|GO:0004869|GO:0005515|GO:0005634|GO:0005737|GO:0005814|GO:0005819|GO:0005829|GO:0005829|GO:0005874|GO:0005876|GO:0005881|GO:0006351|GO:0006468|GO:0006915|GO:0007059|GO:0007067|GO:0008017|GO:0008017|GO:0008270|GO:0008270|GO:0008284|GO:0008536|GO:0015631|GO:0019899|GO:0030496|GO:0031021|GO:0031503|GO:0031536|GO:…	baculoviral IAP repeat-containing protein 5 isoform 1	152.496	30.4015	7.28779	4.74836	121.197	171.444	164.846	52.8177	18.6496	19.7374	6.29998	7.75202	7.81138	5.20279	4.35833	4.68396
ASHGA5P050323	0.0428633	0.294606	3.38365	up	protein_coding	NM_001080978	CCDS42612.1	LILRB2	RefSeq	2937	chr19	-	54777674	54785033	NM_005874	GTCTATATAGGGAGAAAAAATCAGCATCTTGGATTACACGGATACGACCAGAGCTTGTGA	10288	Hs.655652	GO:0002578|GO:0002666|GO:0002767|GO:0002767|GO:0002774|GO:0004872|GO:0005515|GO:0005615|GO:0005737|GO:0005886|GO:0005887|GO:0006955|GO:0006968|GO:0007165|GO:0007165|GO:0007166|GO:0007267|GO:0008157|GO:0009986|GO:0016020|GO:0023029|GO:0032396|GO:0032396|GO:0032755|GO:0034113|GO:0042102|GO:0042130|GO:0042130|GO:0042288|GO:0042288|GO:0043499|GO:0045591|GO:0050776|GO:0050839|GO:0051926|GO:0071222|GO:…	leukocyte immunoglobulin-like receptor subfamily B member 2 isoform 2 precursor	20.8253	6.69614	4.2808	2.52222	16.3991	29.0198	17.0568	10.0884	5	5	3.17076	5.2147	4.45693	2.65245	2.42307	2.49113
ASHGA5P004453	0.0294728	0.24794	2.80955	up	protein_coding	NM_001127213	CCDS6394.1	LY6E	RefSeq	1189	chr8	+	144099901	144103827	NM_002346	TGCTAGTGCCGGCATTGGGAATCTCGTGACATTTGGCCACAGCCTGAGCAAGACCTGTTC	4061	Hs.521903	GO:0001701|GO:0005887|GO:0007166|GO:0030325|GO:0031225|GO:0035265|GO:0042415|GO:0048242|GO:0055010	lymphocyte antigen 6E precursor	389.392	169.09	8.64724	7.1569	539.603	317.297	311.276	311.438	105.799	90.0342	8.5527	8.64298	8.74603	8.0478	6.74521	6.67769
ASHGA5P051902	0.039682	0.284481	2.2782	up	protein_coding	NM_005130	CCDS3418.1	FGFBP1	RefSeq	1369	chr4	-	15937192	15940363		GTCATGCTAATGAGGTCAAAAGAGAACGGGTTCCCTTAAGAGATGTCATGTCGTAAGTCC	9982	Hs.1690	GO:0005515|GO:0005615|GO:0005886|GO:0007165|GO:0007267|GO:0008201|GO:0008284|GO:0008285|GO:0009986|GO:0017134|GO:0045743	fibroblast growth factor-binding protein 1 precursor	1387.59	715.99	10.5474	9.35948	1267.89	1530.01	1364.88	588.824	783.036	776.111	9.83664	10.8918	10.9137	9.01786	9.48804	9.57254
ASHGA5P001924	0.028072	0.241613	3.03381	up	protein_coding	NM_020704	CCDS34752.1	FAM40B	RefSeq	5115	chr7	+	129074273	129128239		TACGGGAATGACATCGATGCCAGACCATGGGACTTCCAAGCAGAAGAATGTACCTTGAGG	57464	Hs.489988	GO:0003674|GO:0005737|GO:0007010|GO:0008360|GO:0016477	protein FAM40B isoform a	18.8349	7.7772	4.2043	2.60317	17.7744	20.7625	17.9678	13.3316	5	5	3.31069	4.76756	4.53465	2.89531	2.42307	2.49113
ASHGA5P050674	0.0185461	0.199618	2.42414	up	protein_coding	NM_014795	CCDS2186.1	ZEB2	RefSeq	9243	chr2	-	145141941	145277958		AAGACTATGACACTATGGGGCCAGAAGCCACGATCCAGACCGCAATTAACAATGGTACAG	9839	Hs.34871	GO:0001755|GO:0001756|GO:0001843|GO:0003700|GO:0005634|GO:0005730|GO:0005737|GO:0006351|GO:0007399|GO:0008270|GO:0019208|GO:0021766|GO:0021846|GO:0030177|GO:0043507|GO:0043565|GO:0046332	zinc finger E-box-binding homeobox 2 isoform 1	80.5158	36.2807	6.36591	5.08844	84.4561	74.4003	82.6911	51.9842	27.5055	29.3525	5.75164	6.53415	6.81194	5.175	4.88685	5.20346
ASHGA5P010133	0.0114172	0.161556	2.18124	up	protein_coding	NM_021574	CCDS13807.1	BCR	RefSeq	6795	chr22	+	23522551	23660224		AGCAAAGACGCGCGTCTACAGGGACACAGCTGAGCCAAACTGGAACGAGCTGGACCCGCA	613	Hs.517461	GO:0004674|GO:0004713|GO:0005089|GO:0005096|GO:0005515|GO:0005524|GO:0005543|GO:0005829|GO:0006468|GO:0007165|GO:0007264|GO:0016301|GO:0035023|GO:0043547|GO:0051056	breakpoint cluster region protein isoform 2	107.376	46.444	6.57011	5.44496	197.644	66.7121	57.7705	63.0653	45.5413	30.7253	7.03665	6.38398	6.28969	5.4813	5.59116	5.26242
ASHGA5P040702	0.0116082	0.162842	2.779	up	protein_coding	ENST00000503143	CCDS4186.1	C5orf20	GENCODE	3135	chr5	-	134779903	134783038		ATTCCTCTTACCTTTAACGTGAACTCACAGGCGGATTAAAGTGAAATAAAACCTACCATT	140947	Hs.152477	GO:0005634	chromosome 5 open reading frame 20 [Source:HGNC Symbol;Acc:24459]	944.329	397.188	9.98426	8.50969	969.578	1030.5	832.905	541.088	334.23	316.245	9.43892	10.333	10.1809	8.88614	8.301	8.34193
ASHGA5P016178	0.0117501	0.163636	3.10416	up	protein_coding	NM_001042540	CCDS46986.1	NCBP2	RefSeq	2016	chr3	-	196662272	196669464		CAATGAAGAACAAGAAAAATTACTGAAGAAAAGCTATGCGGAAAACGCCATGCGGTACAT	22916	Hs.591671	GO:0000166|GO:0000184|GO:0000184|GO:0000184|GO:0000339|GO:0000340|GO:0000387|GO:0000398|GO:0003723|GO:0005515|GO:0005634|GO:0005634|GO:0005654|GO:0005654|GO:0005730|GO:0005737|GO:0005829|GO:0005845|GO:0006366|GO:0006368|GO:0006369|GO:0006370|GO:0006370|GO:0006397|GO:0006406|GO:0006408|GO:0006408|GO:0006446|GO:0008334|GO:0008380|GO:0008380|GO:0010467|GO:0016032|GO:0016070|GO:0016071|GO:0031047|GO:…	nuclear cap-binding protein subunit 2 isoform 2	22.8172	7.98297	4.49519	2.86098	29.3339	19.1827	19.9351	8.87729	10.0716	5	4.1294	4.65979	4.69638	2.58573	3.5061	2.49113
ASHGA5P053080	0.0468144	0.307456	2.21791	up	protein_coding	NM_001013398	CCDS34632.1	IGFBP3	RefSeq	2638	chr7	-	45951843	45960871		GCCGCCTGCGCGCCTACCTGCTGCCAGCGCCGCCAGCTCCAGGTGAGCCGCCCGCGCCAG	3486	Hs.450230	GO:0001558|GO:0001933|GO:0001968|GO:0005515|GO:0005520|GO:0005576|GO:0005576|GO:0005615|GO:0005634|GO:0006468|GO:0008160|GO:0008285|GO:0009968|GO:0010906|GO:0014912|GO:0016942|GO:0031994|GO:0031995|GO:0042567|GO:0042568|GO:0043065|GO:0043410|GO:0043568|GO:0044342|GO:0045663|GO:0046872|GO:0048662	insulin-like growth factor-binding protein 3 isoform a precursor	1636.25	915.582	10.7888	9.63963	1777.44	1606.39	1524.92	1410.66	725.822	610.265	10.3459	10.9631	11.0575	10.3094	9.37535	9.23414
ASHGA5P010892	0.0250707	0.228952	3.91604	up	protein_coding	NM_021181	CCDS1209.1	SLAMF7	RefSeq	2672	chr1	+	160709076	160724601		GCTATTTCTTTGGTTTCTGAAGAGAGAGAGACAAGAAGAGTACATTGAAGAGAAGAAGAG	57823	Hs.517265	GO:0004872|GO:0007155|GO:0016020|GO:0016021|GO:0030101|GO:0042267	SLAM family member 7 precursor	145.158	42.5414	7.19661	5.22722	197.451	134.573	103.451	28.2506	65.1045	34.2691	7.03501	7.40726	7.14757	4.19287	6.08379	5.40498
ASHGA5P009730	0.0337356	0.262519	2.75613	up	protein_coding	NM_018990	CCDS14614.1	SASH3	RefSeq	2707	chrX	+	128913891	128929176		TATGACCACGACTCGCTGAAACTGCAGAAAGGAGATGTGATCCAGATCATTGAAAAGCCA	54440	Hs.61469	GO:0002639|GO:0002726|GO:0005634|GO:0005737|GO:0030890|GO:0032729|GO:0032733|GO:0032743|GO:0032753|GO:0032760|GO:0042102|GO:0043372|GO:0046622|GO:0048873	SAM and SH3 domain-containing protein 3	20.7641	9.89442	4.29098	2.82833	27.9714	21.8	12.5209	19.6833	5	5	4.05586	4.83409	3.98298	3.5708	2.42307	2.49113
ASHGA5P003041	0.0053459	0.120229	2.64872	up	protein_coding	NM_005191	CCDS2989.1	CD80	RefSeq	2757	chr3	-	119243139	119278481		TAATCTCAGTAAATGGAATTTTTGTGATATGCTGCCTGACCTACTGCTTTGCCCCAAGAT	941	Hs.838	GO:0005515|GO:0005622|GO:0005886|GO:0007267|GO:0009967|GO:0015026|GO:0016021|GO:0019048|GO:0031295|GO:0035556|GO:0042110|GO:0045086|GO:0045425|GO:0045627|GO:0045893|GO:0050731	T-lymphocyte activation antigen CD80 precursor	374.458	157.576	8.61945	7.21415	441.828	370.02	311.526	154.031	146.225	172.471	8.25211	8.859	8.74724	6.92875	7.18135	7.53235
ASHGA5P004064	0.00338597	0.103438	3.66366	up	protein_coding	NM_198196	CCDS2959.1	CD96	RefSeq	4481	chr3	+	111260925	111371206		GGGTATAAAGGAGGATAATGGAACTCAGGAAACACTTATCTCCCAAAATCACCTCATCAG	10225	Hs.142023	GO:0005886|GO:0005887|GO:0006955|GO:0007155|GO:0050776	T-cell surface protein tactile isoform 1 precursor	720.174	226.532	9.59599	7.7227	780.018	699.676	680.83	201.683	256.294	221.619	9.12712	9.77425	9.88659	7.35359	7.94241	7.8721
ASHGA5P005723	0.0307276	0.251664	3.81043	up	protein_coding	ENST00000309166	CCDS31422.1	NRIP3	GENCODE	3809	chr11	-	9002122	9025596		TTTGAATGAAGACAACACTTCAGAAGCATAACTACAGCCTGCAGCATGTCTGCACGTGTG	56675	Hs.523467	GO:0006508|GO:0004190	nuclear receptor interacting protein 3 [Source:HGNC Symbol;Acc:1167]	28.2421	9.03977	4.78711	2.85715	22.2821	33.0692	29.375	15.9824	6.13691	5	3.67969	5.3956	5.28603	3.18298	2.89736	2.49113
ASHGA5P019825	0.035104	0.268946	2.21054	up	protein_coding	NM_014350	CCDS47258.1	TNFAIP8	RefSeq	2015	chr5	+	118691595	118730294		ATCCAAGGAAGTGGCCACAGATGTCTTTAATTCCAAAAACCTGGCCGTTCAGGCACAAAA	25816	Hs.656274	GO:0005737|GO:0043027|GO:0043154	tumor necrosis factor alpha-induced protein 8 isoform a	203.893	93.2746	7.58351	6.43911	350.387	125.165	136.127	76.9014	105.83	97.0923	7.90171	7.2986	7.55022	5.7978	6.74572	6.77382
ASHGA5P007058	0.00364469	0.105345	2.04885	up	protein_coding	NM_182565	CCDS11742.1	FAM100B	RefSeq	1604	chr17	+	74261285	74267379		CCCACTGGCAGTTCGAGACCGCGCTGAGCACGTTCTTCCAAGAAACCAACATTCCCAACA	283991	Hs.644033		protein FAM100B	176.917	94.2436	7.50302	6.46821	230.343	148.764	151.644	127.127	89.8092	65.7943	7.25892	7.55197	7.69817	6.62143	6.52789	6.25531
ASHGA5P053996	6.87063e-05	0.0322454	64.3033	up	protein_coding	NM_001097593	CCDS48122.1	XAGE1A	RefSeq	485	chrX	+	52238962	52243953		TACACCTGGGCAGCAGACAGAAGAAGATCAGGATACAGCTGAGATCCCAGGTGCTGGGAA	653219	Hs.546096		G antigen family D member 2 isoform d	16370.3	261.558	13.9521	7.94524	30109.8	9674.05	9326.98	316.86	244.027	223.787	14.6379	13.5387	13.6795	8.07525	7.87587	7.8846
ASHGA5P055600	0.0286304	0.244144	2.9391	up	protein_coding	NM_006825	CCDS9103.1	CKAP4	RefSeq	3036	chr12	-	106631658	106641713		GAGAAGTACCCTTCAGACTATGGAGTCTGACATCTACACCGAGGTCCGCGAGCTGGTGAG	10970	Hs.74368	GO:0005789|GO:0005811|GO:0005856|GO:0005886|GO:0016020|GO:0016021|GO:0048471	cytoskeleton-associated protein 4	146.476	46.6281	6.91403	5.35865	293.8	82.5506	63.076	77.299	40.3283	22.2571	7.63842	6.68506	6.41861	5.80712	5.42674	4.8421
ASHGA5P039578	0.0101052	0.153053	3.70254	up	protein_coding	NM_001237	CCDS3723.1	CCNA2	RefSeq	2811	chr4	-	122737598	122745088		TATTTGCCATCAGTTATTGCTGGAGCTGCCTTTCATTTAGCACTCTACACAGTCACGGGA	890	Hs.58974	GO:0000079|GO:0000086|GO:0000278|GO:0001939|GO:0001940|GO:0005515|GO:0005634|GO:0005654|GO:0005737|GO:0007067|GO:0007095|GO:0007265|GO:0019901|GO:0045893|GO:0051301	cyclin-A2	531.139	164.543	9.13939	7.25087	528.005	593.423	471.988	134.839	183.428	175.362	8.52176	9.53541	9.36098	6.71834	7.47967	7.55461
ASHGA5P008842	0.000645384	0.053377	2.15189	up	protein_coding	NM_145726	CCDS9976.1	TRAF3	RefSeq	7718	chr14	+	103243815	103377837		AAGTGCAGCGTCCAGACTCTCCTGAGGAGCGAGGGGACAAACCAGCAGATCAAGGCCCAC	7187	Hs.510528	GO:0001817|GO:0002224|GO:0004842|GO:0004871|GO:0005515|GO:0005739|GO:0005768|GO:0005829|GO:0006915|GO:0006917|GO:0007165|GO:0008063|GO:0008270|GO:0009898|GO:0030162|GO:0031625|GO:0031996|GO:0032088|GO:0032480|GO:0032648|GO:0033209|GO:0034138|GO:0034142|GO:0035631|GO:0035666|GO:0045087|GO:0050688	TNF receptor-associated factor 3 isoform 2	128.551	63.7869	7.01574	5.91013	177.304	110.889	97.4587	86.912	50.4989	53.9498	6.87299	7.11756	7.05667	5.99413	5.73438	6.00188
ASHGA5P002480	0.0299664	0.249428	2.10234	up	protein_coding	ENST00000372422	CCDS4899.1	YIPF3	GENCODE	1576	chr6	-	43479564	43484728		AAACATCCAGGGCGGAGGCTCAGCTGTGATTGACATGGAGAACATGGATGATACCTCAGG	25844	Hs.440950	GO:0030154|GO:0016021|GO:0005886|GO:0030133	Yip1 domain family, member 3 [Source:HGNC Symbol;Acc:21023]	189.296	98.4673	7.52152	6.44952	305.115	143.202	119.572	165.56	75.7414	54.1	7.70031	7.49875	7.3655	7.04643	6.29657	6.00558
ASHGA5P001458	0.0250347	0.228809	3.81042	up	protein_coding	NM_005524	CCDS3305.1	HES1	RefSeq	1475	chr3	+	193853930	193856401		GAAAACACTGATTTTGGATGCTCTGAAGAAAGATAGCTCGCGGCATTCCAAGCTGGAGAA	3280	Hs.250666	GO:0000122|GO:0001078|GO:0001701|GO:0001889|GO:0003143|GO:0003151|GO:0003266|GO:0003281|GO:0003677|GO:0003700|GO:0005515|GO:0005634|GO:0005737|GO:0006461|GO:0007155|GO:0007219|GO:0007219|GO:0007219|GO:0007224|GO:0007262|GO:0007399|GO:0008134|GO:0008284|GO:0016477|GO:0021537|GO:0021555|GO:0021557|GO:0021558|GO:0021575|GO:0021861|GO:0021984|GO:0030324|GO:0030513|GO:0030901|GO:0031018|GO:0035019|GO:…	transcription factor HES-1	253.889	54.1639	7.56308	5.63313	559.52	108.864	93.2814	84.3269	37.694	40.4709	8.6077	7.09092	6.99062	5.94634	5.33208	5.62098
ASHGA5P009414	0.0172431	0.194193	2.2631	up	protein_coding	NM_001146258	CCDS8946.1	PIP4K2C	RefSeq	2940	chr12	+	57984941	57997211	NM_001146259, NM_024779	ACATTGCTGACATGCATAGCAACCTCTCCAACTATCACCAGTACATTGTGAAGTGCCATG	79837	Hs.144502	GO:0005524|GO:0005634|GO:0005730|GO:0005737|GO:0016020|GO:0016309|GO:0042802	phosphatidylinositol 5-phosphate 4-kinase type-2 gamma isoform a	53.7705	24.0961	5.61426	4.43596	93.2065	32.5479	35.557	39.8025	13.5523	18.9334	5.89873	5.37234	5.57171	4.74824	3.9231	4.63653
ASHGA5P008417	0.0170274	0.192931	2.1958	up	protein_coding	NM_001024844	CCDS31469.1	CD82	RefSeq	1640	chr11	+	44587140	44641315		GCTGGGGCTGCTGAAGCAGGAGATGGGCGGCATCGTGACTGAGCTCATTCGAGACTACAA	3732	Hs.527778	GO:0005515|GO:0005886|GO:0005887	CD82 antigen isoform 2	239.382	119.555	7.88002	6.74527	370.574	185.241	162.332	195.112	90.4284	73.1231	7.99143	7.85934	7.78928	7.30359	6.53762	6.3946
ASHGA5P045922	0.0110902	0.159217	5.80936	up	protein_coding	NM_000607	CCDS6803.1	ORM1	RefSeq	847	chr9	+	117085302	117088759	NM_000608	GAAGCTCTCGACTGCTTGCGCATTCCCAAGTCAGATGTCGTGTACACCGATTGGAAAAAG	5004	Hs.522356	GO:0002682|GO:0005515|GO:0005576|GO:0005615|GO:0006810|GO:0006953|GO:0006954	alpha-1-acid glycoprotein 1 precursor	6717.82	1035.87	12.4053	9.86687	14275.9	3149.79	2727.71	731.456	1244.7	1131.44	13.4174	11.9174	11.881	9.35149	10.1435	10.1056
ASHGA5P009294	0.000389725	0.0436923	2.38067	up	protein_coding	NM_001382	CCDS8411.1	DPAGT1	RefSeq	2150	chr11	-	118967212	118972785		GACAGCAGATCCCAGAATCCCAGGGAGTGATCAGCGGTGCTGTTTTCCTTATCATCCTCT	1798	Hs.524081	GO:0003975|GO:0003975|GO:0005789|GO:0005789|GO:0006047|GO:0006487|GO:0006488|GO:0008963|GO:0016020|GO:0016021|GO:0016757|GO:0018279|GO:0019408|GO:0030176|GO:0030176|GO:0043231|GO:0043687|GO:0044267|GO:0051259	UDP-N-acetylglucosamine--dolichyl-phosphate N-acetylglucosaminephosphotransferase	169.898	72.8084	7.3659	6.11454	271.003	117.345	121.346	87.1198	72.7047	58.6008	7.51035	7.20128	7.38607	5.99769	6.23988	6.10604
ASHGA5P011916	0.00507001	0.11758	3.01117	up	protein_coding	NM_021120	CCDS14403.1	DLG3	RefSeq	6032	chrX	+	69664704	69725339		AAGAACCTGAAAGGACAAGAGGATGCTATTTTGTCATATGAGCCAGTGACACGGCAAGAA	1741	Hs.721586	GO:0004385|GO:0005515|GO:0005886|GO:0007268|GO:0007411|GO:0008285|GO:0010923|GO:0019902	disks large homolog 3 isoform a	66.6507	19.9425	5.8341	4.24378	127.412	35.7621	36.7779	26.7403	19.2275	13.8596	6.3738	5.50637	5.62213	4.10291	4.39985	4.22858
ASHGA5P050747	0.00156533	0.0748793	3.70941	up	protein_coding	NM_153697	CCDS33355.1	ANKRD44	RefSeq	1638	chr2	-	197964194	198175521		ACACAGCCAAGTAGGTTACCGCAAAAATACGGTGGAATAATTGCCTCAAGTGGGAATACT	91526	Hs.432706	GO:0005515	serine/threonine-protein phosphatase 6 regulatory ankyrin repeat subunit B isoform B	456.442	137.018	8.90102	7.00983	556.947	441.273	371.106	127.283	152.61	131.161	8.60091	9.1037	8.99846	6.62367	7.23399	7.17184
ASHGA5P015510	0.00214114	0.0862252	3.43058	up	protein_coding	NM_001136049	CCDS46988.1	LMLN	RefSeq	7154	chr3	+	197687070	197770591	NR_026786	TAATGGAGGACACTGGCTGGTATAAAGCAAATTACAGCATGGCTGAGAAGTTAGACTGGG	89782	Hs.518540	GO:0004222|GO:0005737|GO:0005925|GO:0006508|GO:0007067|GO:0007155|GO:0008270|GO:0051301	leishmanolysin-like peptidase isoform 1	23.0668	7.66937	4.37135	2.5929	38.5215	18.45	12.229	13.0081	5	5	4.55872	4.60693	3.94839	2.86449	2.42307	2.49113
ASHGA5P055065	0.00732865	0.135444	3.64981	up	protein_coding	NM_152991	CCDS8274.1	EED	RefSeq	2427	chr11	+	85955805	85989785		ATAAAGCCAAGTAAGTATTTAGAAATTTCTGTTCAAAATTTCAGGCTTTTTCTCCACACT	8726	Hs.503510	GO:0001739|GO:0003682|GO:0005515|GO:0005634|GO:0006349|GO:0006351|GO:0035098|GO:0042054|GO:0042802|GO:0045120|GO:0045892	polycomb protein EED isoform b	311.901	96.545	8.35159	6.48377	381.647	288.459	265.598	77.6983	109.435	102.502	8.03012	8.50289	8.52176	5.8152	6.7919	6.8442
ASHGA5P005514	0.01962	0.204705	12.2303	up	protein_coding	NM_001565	CCDS43240.1	CXCL10	RefSeq	1227	chr4	-	76942268	76944689		GCAAGGAAAGGTCTAAAAGATCTCCTTAAAACCAGAGGGGAGCAAAATCGATGCAGTGCT	3627	Hs.632586	GO:0002690|GO:0005102|GO:0005576|GO:0005576|GO:0005615|GO:0006935|GO:0006954|GO:0006955|GO:0007165|GO:0007166|GO:0007267|GO:0007517|GO:0008009|GO:0008015|GO:0008284|GO:0008603|GO:0009306|GO:0009409|GO:0009897|GO:0010332|GO:0010996|GO:0016525|GO:0032496|GO:0033280|GO:0034605|GO:0051607	C-X-C motif chemokine 10 precursor	4155.72	502.902	12.1243	8.51193	2953.51	4887.55	4626.1	148.625	694.987	665.094	11.1396	12.5664	12.667	6.8685	9.31639	9.3509
ASHGA5P001821	0.00786722	0.139996	3.49381	up	protein_coding	NM_012261	CCDS13106.1	LAMP5	RefSeq	2059	chr20	+	9495004	9511171		ATCGCGCATATGCACTCAAAATGCTCTTTGTAAAGGAAAGCCACAACATGTCCAAGGGAC	24141	Hs.22920	GO:0005886|GO:0010008|GO:0016021|GO:0030425|GO:0030659|GO:0031901|GO:0032584|GO:0032590|GO:0033116|GO:0055038	lysosome-associated membrane glycoprotein 5 isoform 1 precursor	65.0946	19.7941	6.04722	4.24242	67.7609	72.4796	55.0433	23.9198	20.2817	15.1807	5.42309	6.50014	6.21844	3.90347	4.473	4.35081
ASHGA5P010366	0.00315367	0.100664	3.28498	up	protein_coding	NM_007315	CCDS2309.1	STAT1	RefSeq	4326	chr2	-	191833761	191878976		AAGACTGAGTTGATTTCTGTGTCTGAAGTTCACCCTTCTAGACTTCAGACCACAGACAAC	6772	Hs.642990	GO:0000122|GO:0000979|GO:0000983|GO:0001937|GO:0002053|GO:0003340|GO:0003690|GO:0003700|GO:0003700|GO:0004871|GO:0005164|GO:0005509|GO:0005515|GO:0005634|GO:0005654|GO:0005730|GO:0005730|GO:0005737|GO:0005829|GO:0006357|GO:0006917|GO:0007259|GO:0008015|GO:0009615|GO:0016525|GO:0019048|GO:0019221|GO:0019899|GO:0030424|GO:0030425|GO:0031663|GO:0033209|GO:0034097|GO:0042803|GO:0042981|GO:0043124|GO:…	signal transducer and activator of transcription 1-alpha/beta isoform alpha	6202.49	2175.99	12.6369	10.921	9677.58	5047.39	3882.49	1567.85	2494.31	2465.82	12.8693	12.6165	12.4251	10.4488	11.11	11.2044
ASHGA5P027858	0.00329962	0.102527	2.10788	up	protein_coding	NM_030667	CCDS8675.1	PTPRO	RefSeq	6379	chr12	+	15475190	15751265	NM_002848	TCAGTAACTGCTTGTACTGAAAGAGGAAGTAATACCTCCATGCTCCGCCTTGTCAAGCTA	5800	Hs.160871	GO:0000902|GO:0002548|GO:0003093|GO:0003105|GO:0004725|GO:0004725|GO:0004725|GO:0005001|GO:0005515|GO:0005886|GO:0005887|GO:0006470|GO:0006470|GO:0007411|GO:0010812|GO:0010977|GO:0016021|GO:0016324|GO:0016328|GO:0016791|GO:0017147|GO:0030027|GO:0030032|GO:0030424|GO:0030426|GO:0032835|GO:0035335|GO:0036060|GO:0036060|GO:0042803|GO:0043005|GO:0043197|GO:0072112|GO:0090090|GO:0090260	receptor-type tyrosine-protein phosphatase O isoform a precursor	166.939	86.6568	7.41181	6.33602	224.756	139.783	136.279	125.35	75.5763	59.044	7.22238	7.46072	7.55233	6.59788	6.29364	6.11654
ASHGA5P041094	0.0176247	0.195625	3.47173	up	protein_coding	NM_002104	CCDS3964.1	GZMK	RefSeq	1074	chr5	+	54320106	54329960		TTTTATCACCAAAGACATGGTCTGTGCAGGAGATGCCAAAGGCCAGAAGGATTCCTGTAA	3003	Hs.277937	GO:0004252|GO:0005576|GO:0006508|GO:0008236	granzyme K precursor	2485.06	839.68	11.3681	9.57246	2031.27	2790.24	2633.66	640.29	961.408	917.34	10.5542	11.7327	11.8175	9.14255	9.76478	9.81005
ASHGA5P006014	0.0426142	0.294304	3.65639	up	protein_coding	NM_006137	CCDS11807.1	CD7	RefSeq	1318	chr17	-	80272745	80275480		GAGGACACAGATAAAGAAACTGTGCTCGTGGCGGGATAAGAATTCGGCGGCATGTGTGGT	924	Hs.36972	GO:0004872|GO:0005886|GO:0006955|GO:0007169|GO:0016020|GO:0016021|GO:0042110|GO:0048873	T-cell antigen CD7 precursor	111.652	37.1224	6.83293	4.96251	86.5036	132.877	115.576	69.7325	19.0132	22.6215	5.79067	7.38895	7.31918	5.64101	4.38364	4.8629
ASHGA5P047140	0.000269182	0.0398462	2.45284	up	protein_coding	NM_015892	CCDS7638.1	CHST15	RefSeq	4813	chr10	-	125767181	125851940	NM_001270764	AAGATCATGCATCCAACGTCAAGTACACCATGCACAAGGTCTTCCAGTTTCTGAACCTAG	51363	Hs.731394	GO:0000139|GO:0005975|GO:0016021|GO:0019319|GO:0030203|GO:0030204|GO:0030206|GO:0044281|GO:0050656|GO:0050659	carbohydrate sulfotransferase 15 isoform 1	104.048	45.3835	6.70738	5.41293	141.909	86.0395	84.1937	64.2264	40.1202	31.8039	6.5352	6.7478	6.83914	5.51	5.41962	5.30916
ASHGA5P033090	0.00149639	0.074353	5.17991	up	protein_coding	NM_001254	CCDS11365.1	CDC6	RefSeq	3053	chr17	+	38444145	38459413		TGGGAAGGACATGATGAGGAAATTGGAAAAACATATGACTGCAGAGAAGGGCCCCATGAT	990	Hs.405958	GO:0000075|GO:0000076|GO:0000079|GO:0000082|GO:0000083|GO:0000084|GO:0000166|GO:0000216|GO:0000278|GO:0000922|GO:0003682|GO:0005515|GO:0005524|GO:0005634|GO:0005654|GO:0005737|GO:0005829|GO:0006260|GO:0007067|GO:0007089|GO:0008156|GO:0008285|GO:0017111|GO:0019900|GO:0051233|GO:0051301|GO:0051984|GO:0071777|GO:0090007	cell division control protein 6 homolog	59.0508	12.3178	5.91216	3.53924	66.11	58.0157	53.0267	16.493	11.9405	8.52005	5.38301	6.18885	6.16464	3.23852	3.74921	3.62998
ASHGA5P039385	0.00118625	0.0678595	3.21094	up	protein_coding	NM_024943	CCDS3448.1	TMEM156	RefSeq	1880	chr4	-	38968440	39034041		TGATCATCCTCACTATCCGCAAAATACTTGAAGGCCAGAGAAGAGTGCAAAAGTGGCAGA	80008	Hs.374147	GO:0016021	transmembrane protein 156	257.549	79.8148	7.93226	6.24927	432.226	191.617	148.803	86.5167	80.969	71.9586	8.216	7.90819	7.67259	5.98839	6.3853	6.37412
ASHGA5P010934	0.0336551	0.262075	6.3603	up	protein_coding	NM_001878	CCDS1152.1	CRABP2	RefSeq	1088	chr1	-	156669399	156675459	NM_001199723	AACTGACCAACGATGGGGAACTGATCCTGACCATGACGGCGGATGACGTTGTGTGCACCA	1382	Hs.405662	GO:0001972|GO:0005215|GO:0005501|GO:0005634|GO:0005730|GO:0005737|GO:0005783|GO:0006355|GO:0007165|GO:0008544|GO:0016918|GO:0019841|GO:0035115|GO:0042573	cellular retinoic acid-binding protein 2	1134.71	120.85	9.44831	6.77922	2796.38	319.382	288.353	192.13	90.5913	79.8293	11.0531	8.65135	8.64045	7.27817	6.53999	6.51949
ASHGA5P052608	0.0450622	0.302253	3.85719	up	protein_coding	NM_021066	CCDS4628.1	HIST1H2AJ	RefSeq	439	chr6	-	27782079	27782518		CTAAGTAAAGACCGAGTTGAAAAGCGCATAAAAACAAAGGCTCTTTTCAGAGCCACTTCA	8331	Hs.406691		histone cluster 1, H2aj	26.6381	5.82705	4.6882	2.74065	20.7847	32.5559	26.5737	5	5	7.48114	3.56334	5.37267	5.12861	2.32206	2.42307	3.47683
ASHGA5P034680	0.0416341	0.291086	2.07087	up	protein_coding	NM_005184	CCDS33061.1	CALM3	RefSeq	2277	chr19	+	47104511	47114039		TGCTGCCGCCGCCGGAGGAACCTTGATCCCCGTGCTCCGGACACCCCGGGCCTCGCCATG	808	Hs.515487	GO:0000922|GO:0002576|GO:0005509|GO:0005509|GO:0005515|GO:0005576|GO:0005654|GO:0005737|GO:0005813|GO:0005829|GO:0005876|GO:0005886|GO:0005975|GO:0005980|GO:0006006|GO:0006936|GO:0007165|GO:0007173|GO:0007186|GO:0007202|GO:0007268|GO:0007596|GO:0008543|GO:0010880|GO:0019904|GO:0030168|GO:0031432|GO:0031996|GO:0031997|GO:0032465|GO:0043274|GO:0043548|GO:0044281|GO:0046209|GO:0048011|GO:0048306|GO:…	calmodulin	3361.56	2021.61	11.8344	10.7841	3794.58	3284.73	3005.38	2968.61	1731.22	1365.01	11.5011	11.9729	12.029	11.3965	10.5911	10.3647
ASHGA5P006981	0.00515877	0.117811	2.17226	up	protein_coding	NM_006986	CCDS14337.1	MAGED1	RefSeq	2760	chrX	+	51636697	51645450	NM_001005333	CTGAGGCAAGCCCCCAGGCTCCGCTCTTGCCAGAGGGACAGGAGCCATGGCTCAGAAAAT	9500	Hs.5258	GO:0003713|GO:0005515|GO:0005737|GO:0005886|GO:0006355|GO:0006357|GO:0006915|GO:0008624|GO:0042981|GO:0043234|GO:0043406|GO:0045892|GO:0045893|GO:0048011|GO:0050680|GO:0090190	melanoma-associated antigen D1 isoform b	30.1394	14.6572	4.88788	3.76869	40.7829	26.7063	22.9289	22.0563	10.0458	11.8694	4.65061	5.10506	4.90796	3.77155	3.50252	4.03198
ASHGA5P013214	0.00197586	0.0823953	3.56068	up	protein_coding	NM_004931	CCDS1997.1	CD8B	RefSeq	1433	chr2	-	87068688	87089047		TCATGAAACAATTTTACAAATGAGCAGAGAATACGGTTTTGGTGTCCTGCTACAAAAAGA	926	Hs.405667	GO:0005515|GO:0005576|GO:0005769|GO:0005886|GO:0005887|GO:0006955|GO:0007169|GO:0009897|GO:0015026|GO:0016032|GO:0042101|GO:0042110|GO:0042288|GO:0050690|GO:0050776	T-cell surface glycoprotein CD8 beta chain isoform 5 precursor	254.356	78.7991	8.05937	6.22722	281.004	252.922	229.141	98.0053	67.5277	70.8643	7.56758	8.30994	8.30058	6.19405	6.13327	6.35433
ASHGA5P005245	0.0359161	0.271715	2.03394	up	protein_coding	NM_014233	CCDS11480.1	UBTF	RefSeq	4832	chr17	-	42282400	42297041	NR_045058	GGAGTACGAGGAGATCATGAGAGACTATATCCAGAAGCACCCAGAGCTGAACATCAGTGA	7343	Hs.89781	GO:0000183|GO:0003677|GO:0005515|GO:0005654|GO:0005730|GO:0005730|GO:0006356|GO:0006360|GO:0006361|GO:0006362|GO:0006363|GO:0010467|GO:0045943	nucleolar transcription factor 1 isoform a	36.8904	17.2617	5.02395	3.99967	64.3213	28.1902	18.1596	22.4047	19.9232	9.45731	5.34168	5.17839	4.55177	3.79666	4.44887	3.7535
ASHGA5P041720	0.000115555	0.0326836	8.85979	up	protein_coding	ENST00000330180	CCDS4632.1	HIST1H2AK	GENCODE	460	chr6	-	27805657	27806117		GGAGCAGTTCATTACTCATACCTCGGTCCAAACCAAAAAGGTTCTTTTCAGAGCCACCTA	8330	Hs.734717	GO:0006334|GO:0005634|GO:0005622|GO:0000786|GO:0003677|GO:0043565|GO:0019899	histone cluster 1, H2ak [Source:HGNC Symbol;Acc:4726]	57.0416	6.67465	5.66843	2.52116	103.102	33.6613	34.3611	10.024	5	5	6.06215	5.42043	5.52273	2.64928	2.42307	2.49113
ASHGA5P032595	0.048593	0.314326	3.83778	up	protein_coding	NM_000626	CCDS11655.1	CD79B	RefSeq	1300	chr17	-	62006097	62009704	NM_001039933	ATCTACTTCTGTCAGCAGAAGTGCAACAACACCTCGGAGGTCTACCAGGGCTGCGGCACA	974	Hs.89575	GO:0004888|GO:0005634|GO:0005730|GO:0005737|GO:0005794|GO:0005886|GO:0005886|GO:0005887|GO:0006955|GO:0007165|GO:0009897|GO:0019815|GO:0050853	B-cell antigen receptor complex-associated protein beta chain isoform 1 precursor	49.3624	17.2789	5.63406	3.69379	40.3042	55.6882	52.0947	37.58	8.43415	5.82259	4.63285	6.13128	6.13803	4.64806	3.25165	3.18164
ASHGA5P049424	0.006732	0.130942	2.17765	up	protein_coding	NM_004937	CCDS11031.1	CTNS	RefSeq	4431	chr17	+	3539761	3566397		TTGTACAGAAAGAGACCGGGGTATGACCAGCTGAACTAGCACCCAGGGACCCAGTGTACC	1497	Hs.187667	GO:0005764|GO:0005765|GO:0005765|GO:0005769|GO:0005770|GO:0005886|GO:0006520|GO:0006749|GO:0007420|GO:0015184|GO:0015184|GO:0015811|GO:0015811|GO:0015811|GO:0016021|GO:0046034|GO:0050890	cystinosin isoform 2 precursor	111.655	56.6306	6.83291	5.71014	141.347	91.6115	102.007	84.746	48.5099	36.636	6.53048	6.8426	7.12564	5.95534	5.68093	5.49413
ASHGA5P050782	0.0400647	0.285481	2.36078	up	protein_coding	NM_005896	CCDS2381.1	IDH1	RefSeq	2339	chr2	-	209100952	209119806		TAACCTACACACCAAGTGACGGAACCCAAAAGGTGACATACCTGGTACATAACTTTGAAG	3417	Hs.593422	GO:0000287|GO:0004450|GO:0004450|GO:0005102|GO:0005737|GO:0005739|GO:0005777|GO:0005782|GO:0005829|GO:0005829|GO:0006097|GO:0006099|GO:0006102|GO:0006103|GO:0006103|GO:0006740|GO:0006749|GO:0006979|GO:0042803|GO:0044255|GO:0044281|GO:0051287	isocitrate dehydrogenase [NADP] cytoplasmic	4241.68	1749.37	11.8575	10.6182	8333.71	2335.68	2055.65	1450.73	1939.45	1857.92	12.6366	11.4853	11.4504	10.3427	10.7343	10.7776
ASHGA5P006759	0.0173945	0.194424	2.42207	up	protein_coding	NM_022132	CCDS34184.1	MCCC2	RefSeq	3696	chr5	+	70883114	70954530		TTAGTTACAGGATTTGCTCGAATATTTGGGTACCCAGTAGGTATCGTTGGAAACAACGGA	64087	Hs.604789	GO:0004485|GO:0005524|GO:0005739|GO:0005743|GO:0005759|GO:0006552|GO:0006552|GO:0009083|GO:0015936|GO:0034641|GO:0044281	methylcrotonoyl-CoA carboxylase beta chain, mitochondrial	220.544	99.3793	7.80636	6.53012	300.122	206.22	155.291	82.6863	110.56	104.892	7.67195	8.01734	7.7298	5.91454	6.80328	6.87255
ASHGA5P055305	0.0118354	0.163699	3.14551	up	protein_coding	ENST00000332427	CCDS8652.1	GPR19	GENCODE	1743	chr12	-	12813994	12849121		CTCAAATCCACCAAATACTTTTGTCTAAGTTCTCATTCTTTCAATTGTTATGCACCAGAG	2842	Hs.657862	GO:0007186|GO:0016021|GO:0005887|GO:0004930	G protein-coupled receptor 19 [Source:HGNC Symbol;Acc:4473]	351.011	125.32	8.52348	6.87019	377.019	391.333	284.682	107.799	135.421	132.74	8.01373	8.93742	8.6193	6.34948	7.07519	7.1859
ASHGA5P016094	0.0452829	0.302693	2.01201	up	protein_coding	NM_001144825	CCDS45698.1	RUNDC3A	RefSeq	2047	chr17	+	42385926	42396038		GGTCCCATCGGGAAGGACCCCACGCCCTCCATGCTGGGCCTCTGCGGCTCCCTGGCCTCC	10900	Hs.500197	GO:0005083|GO:0007264	RUN domain-containing protein 3A isoform 1	1116.83	663.284	10.1983	9.1897	1495.26	895.63	959.601	1017.16	551.759	420.932	10.0674	10.1198	10.4078	9.84087	8.99785	8.73038
ASHGA5P000701	0.0117809	0.163672	2.43419	up	protein_coding	NM_006931	CCDS8586.1	SLC2A3	RefSeq	3938	chr12	-	8071823	8088892		AAGACTTGAATTAGATTACAGCGATGGGGACACAGAAGGTCACCCCAGCTCTGATATTTG	6515	Hs.419240	GO:0005355|GO:0005886|GO:0005975|GO:0006766|GO:0006767|GO:0008645|GO:0015758|GO:0016021|GO:0019852|GO:0044281|GO:0055085	solute carrier family 2, facilitated glucose transporter member 3	106.601	49.8551	6.76839	5.48494	131.689	96.7926	91.3224	81.8254	31.3948	36.345	6.42765	6.91924	6.95827	5.89692	5.07489	5.48302
ASHGA5P007716	0.0218245	0.214306	3.0374	up	protein_coding	NM_007219	CCDS13074.1	RNF24	RefSeq	3374	chr20	-	3912068	3996054		CGGAGGGAAGTTCATCCATGAGCTCGGATTTCCCACATTACAACTTCAGGATGCCTAATA	11237	Hs.589884	GO:0000139|GO:0008270|GO:0016021	RING finger protein 24 isoform 1	105.172	29.3179	6.41614	4.81331	213.955	52.3846	49.177	30.6891	30.8438	26.4208	7.14596	6.04619	6.05628	4.32361	5.05208	5.06423
ASHGA5P001148	0.00115695	0.0676695	2.94539	up	protein_coding	NM_005755	CCDS12123.1	EBI3	RefSeq	1149	chr19	+	4229539	4237524		TCGTGCCTTTCATAACAGAGCACATCATCAAGCCCGACCCTCCAGAAGGCGTGCGCCTAA	10148	Hs.501452	GO:0004896|GO:0005125|GO:0005615|GO:0005886|GO:0006959|GO:0019221|GO:0042088|GO:0045078|GO:0045523|GO:0046641	interleukin-27 subunit beta precursor	144.343	52.8938	7.21162	5.65317	183.679	117.541	131.809	64.2485	53.5029	40.9301	6.92637	7.20436	7.50415	5.51093	5.81033	5.63824
ASHGA5P030424	0.0230583	0.22035	2.14652	up	protein_coding	NM_020765	CCDS189.1	UBR4	RefSeq	15882	chr1	-	19400999	19536746		GCCAGGCACCCAGCTCTTCCTCTCTGGACGCAGGAACCCTCTCTGACACCACAGCATCAG	23352	Hs.148078	GO:0004842|GO:0005516|GO:0005634|GO:0005737|GO:0005856|GO:0008270|GO:0016021|GO:0019048	E3 ubiquitin-protein ligase UBR4	949.859	517.011	10.0018	8.8998	979.929	924.401	945.248	641.499	484.169	425.364	9.45237	10.1722	10.3808	9.14499	8.80973	8.74468
ASHGA5P012086	0.0166457	0.191032	2.14801	up	protein_coding	NM_000434	CCDS4723.1	NEU1	RefSeq	2088	chr6	-	31826828	31830709		TGAATGCCAGCCCTATGAGCTCCCAGATGGCTCAGTCGTCATCAATGCCCGAAACCAGAA	4758	Hs.520037	GO:0004308|GO:0005764|GO:0005765|GO:0005886|GO:0006644|GO:0006665|GO:0006687|GO:0016023|GO:0030054|GO:0043202|GO:0043231|GO:0044281|GO:0052794|GO:0052795|GO:0052796	sialidase-1 precursor	1575.4	795.3	10.6039	9.5009	2677.72	1027.08	1021.41	1052.86	679.02	654.024	10.9844	10.3264	10.5009	9.89362	9.27982	9.32927
ASHGA5P008069	3.29396e-05	0.0322454	59.05	up	protein_coding	NM_181310	CCDS5184.1	IL22RA2	RefSeq	2644	chr6	-	137464956	137494785		TGGTGGGAAAGAGCAAAAGGTTTATGAAGGGGCTCACAGAGCGGTTGAAATTGAAGCTCT	116379	Hs.126891	GO:0005615|GO:0005829|GO:0042017|GO:0042018|GO:0042516	interleukin-22 receptor subunit alpha-2 isoform 3 precursor	397.007	8.75332	8.59386	2.71	652.509	291.054	247.457	16.26	5	5	8.85114	8.51614	8.41431	3.21579	2.42307	2.49113
ASHGA5P034732	0.0464573	0.306507	2.09503	up	protein_coding	NM_002975	CCDS12800.1	CLEC11A	RefSeq	1423	chr19	+	51226604	51228981		AACTTTGGGTGCCAAGAGTCCAGCTTAATGCAGGCAGCCTGGCTTTTGGGGGCTTTGGTG	6320	Hs.512680	GO:0005576|GO:0005813|GO:0008083|GO:0008284|GO:0030246	C-type lectin domain family 11 member A precursor	17.6967	10.1942	4.06978	3.00281	24.5508	9.8742	18.6651	17.9033	7.67939	5	3.83692	3.77891	4.59349	3.3926	3.12469	2.49113
ASHGA5P009923	0.00276328	0.0954405	2.01666	up	protein_coding	NM_032121	CCDS14436.2	MAGT1	RefSeq	4035	chrX	-	77081861	77151065		AAGAATCCCCACACGGGACATGTGAATTATATCCATGGAAGCAGTCAAGCCCAGTTTGTA	84061	Hs.740450	GO:0005887|GO:0006487|GO:0008250|GO:0015095|GO:0015693|GO:0050890	magnesium transporter protein 1	524.372	282.148	9.05503	8.04306	775.189	434.66	363.268	259.387	299.05	288.008	9.11595	9.08249	8.96664	7.75248	8.14944	8.22725
ASHGA5P015377	0.0266631	0.236335	2.74946	up	protein_coding	NM_001191054	CCDS53855.1	ANHX	RefSeq	1765	chr12	-	133794897	133812422		GTCCCGGAGGAGTGGCCACGACCCAGCACAGGATGCAGAGCTTCCTGACTCTGCTGAAGG	647589	Hs.703008	GO:0003700|GO:0005634|GO:0043565	anomalous homeobox protein	20.5302	8.81661	4.17551	2.71636	32.4412	19.6912	9.45823	16.4498	5	5	4.28814	4.69561	3.54277	3.23487	2.42307	2.49113
ASHGA5P049628	0.0042175	0.110703	2.25014	up	protein_coding	NM_001166588	CCDS53313.1	EIF2B3	RefSeq	1607	chr1	-	45340200	45452394		ACTGTGGAGGAAGGGTATGTTTCCCCCTGTACCCACTTGAGGCAAAGATAATGGAAAAAT	8891	Hs.533549	GO:0003743|GO:0005085|GO:0005085|GO:0005515|GO:0005737|GO:0005829|GO:0005851|GO:0006412|GO:0006413|GO:0006413|GO:0008135|GO:0009408|GO:0009408|GO:0009749|GO:0010467|GO:0014003|GO:0016779|GO:0032057|GO:0043434|GO:0044267|GO:0051716	translation initiation factor eIF-2B subunit gamma isoform 2	1048.44	489.868	9.99981	8.8298	1756.43	745.725	643.156	446.109	521.221	502.275	10.3254	9.87045	9.80358	8.60483	8.91448	8.97008
ASHGA5P034532	0.00716906	0.134067	6.4115	up	protein_coding	ENST00000252809	CCDS12376.1	GDF15	GENCODE	1200	chr19	+	18496967	18499986		TGCACTCCGAAGACTCCAGATTCCGAGAGTTGCGGAAACGCTACGAGGACCTGCTAACCA	9518	Hs.616962	GO:0007165|GO:0007267|GO:0007179|GO:0005576|GO:0005615|GO:0008083|GO:0005125	growth differentiation factor 15 [Source:HGNC Symbol;Acc:30142]	233.285	32.9393	7.52807	4.84741	493.344	101.245	105.265	55.7432	28.0069	15.0678	8.42497	6.98541	7.17384	5.28995	4.91277	4.33952
ASHGA5P007268	0.00978872	0.151885	2.63945	up	protein_coding	NM_002266	CCDS32713.1	KPNA2	RefSeq	2011	chr17	+	66031847	66042970		ATCTTTAGCATGTGGCTACTTACGTAATCTTACCTGGACACTTTCTAATCTTTGCCGCAA	3838	Hs.594238	GO:0000018|GO:0000072|GO:0000085|GO:0005515|GO:0005634|GO:0005654|GO:0005737|GO:0005829|GO:0006259|GO:0006607|GO:0008139|GO:0008565|GO:0019048|GO:0019221|GO:0042826	importin subunit alpha-2	1681.8	741.696	10.8145	9.41429	1752.84	1911.2	1381.35	631.246	779.146	814.698	10.321	11.1962	10.9263	9.11762	9.47765	9.6476
ASHGA5P012251	0.0177151	0.196336	2.55449	up	protein_coding	NM_002708	CCDS8160.1	PPP1CA	RefSeq	1488	chr11	-	67165651	67169376		CTGCTGGAAGTGCAGGGCTCGCGGCCTGGCAAGAATGTACAGCTGACAGAGAACGAGATC	5499	Hs.183994	GO:0000164|GO:0004722|GO:0005515|GO:0005634|GO:0005730|GO:0005737|GO:0005829|GO:0005977|GO:0005979|GO:0005981|GO:0006470|GO:0006629|GO:0007049|GO:0007179|GO:0019433|GO:0030324|GO:0030512|GO:0042587|GO:0043021|GO:0043197|GO:0043204|GO:0044281|GO:0046872|GO:0048754|GO:0051301|GO:0070688|GO:0072357	serine/threonine-protein phosphatase PP1-alpha catalytic subunit isoform 1	153.177	67.9205	7.31948	5.96644	159.871	151.034	148.627	104.163	55.6658	43.9324	6.71466	7.5731	7.67067	6.29675	5.86977	5.7328
ASHGA5P007294	0.00131659	0.0705275	9.05897	up	protein_coding	NM_018404	CCDS11261.1	ADAP2	RefSeq	2757	chr17	+	29248753	29286211		ACTTGACTTCTGGGACGACAGTATTGTGGAGTTTATGATCCACAATGGAAACCTCCGTGT	55803	Hs.514063	GO:0005096|GO:0005515|GO:0005546|GO:0005547|GO:0005737|GO:0005740|GO:0005886|GO:0007507|GO:0008060|GO:0008270|GO:0030674|GO:0032312|GO:0043325|GO:0043533|GO:0043547	arf-GAP with dual PH domain-containing protein 2	157.16	19.6117	7.34837	4.16902	150.214	181.495	139.771	30.0646	18.2468	10.5237	6.62097	7.83488	7.58925	4.2908	4.33042	3.88584
ASHGA5P043626	0.0373654	0.2764	2.39311	up	protein_coding	ENST00000334425	CCDS5451.1	GPR141	GENCODE	918	chr7	+	37779995	37780913		GGGGGAAGCCATTGGTTTAAGCAAAAGATAATTGGCTTATGGAATTGTGTTTTGTGCCGT	353345	Hs.688230	GO:0007186|GO:0016021|GO:0005886|GO:0004930	G protein-coupled receptor 141 [Source:HGNC Symbol;Acc:19997]	37.7746	16.5813	5.24976	3.99087	38.0409	42.0062	33.2767	20.3866	14.8795	14.4779	4.53917	5.73459	5.4755	3.63253	4.05462	4.28546
ASHGA5P000991	0.00109348	0.0668643	2.44157	up	protein_coding	NM_199362	CCDS13544.1	TPD52L2	RefSeq	2401	chr20	+	62496580	62522898	NM_001243891, NM_001243895, NM_003288, NM_199360, NR_045090	TGCAGGTCTCTAGCGCCTATGTGAAAACTTCTGAGAAACTTGGAGAGTGGAATGAGAAAG	7165	Hs.473296	GO:0005515|GO:0005737|GO:0042127|GO:0042803|GO:0048471	tumor protein D54 isoform c	165.809	71.0177	7.36624	6.07843	242.77	143.742	110.916	80.4309	62.9254	69.6967	7.33852	7.50431	7.25589	5.86977	6.03558	6.32994
ASHGA5P013259	0.00715841	0.13398	2.79992	up	protein_coding	NM_001146191	CCDS53425.1	MPZL1	RefSeq	4576	chr1	+	167691186	167761156		TACTGTGTCGGGCCCAGTCATATATGCACAGTTAGACCACTCCGGCGGACATCACAGTGA	9019	Hs.493919	GO:0005198|GO:0005515|GO:0005887|GO:0007169|GO:0007267	myelin protein zero-like protein 1 isoform c precursor	1042.2	434.001	10.142	8.65662	1090.81	1035.27	1000.52	393.623	462.015	446.364	9.61536	10.3389	10.4718	8.41305	8.74453	8.81227
ASHGA5P001586	0.0109411	0.158269	31.4359	up	protein_coding	NM_001040058	CCDS43250.1	SPP1	RefSeq	1641	chr4	+	88896801	88904563	NM_000582	CTGATTCTGGAAGTTCTGAGGAAAAGCAGCTTTACAACAAATACCCAGATGCTGTGGCCA	6696	Hs.313	GO:0001649|GO:0005125|GO:0005576|GO:0005615|GO:0006954|GO:0007155|GO:0007566|GO:0010811|GO:0030593|GO:0031214|GO:0031988|GO:0033280|GO:0042995|GO:0045177|GO:0045780|GO:0046697|GO:0048471|GO:0048545|GO:0048685|GO:0050840	osteopontin isoform OPN-a precursor	3261.33	132.294	11.4647	6.49035	6515.31	1786.3	1482.38	33.0181	217.306	146.557	12.2755	11.0968	11.0218	4.43924	7.71416	7.31766
ASHGA5P015575	0.00502796	0.11758	2.089	up	protein_coding	NM_001126055	CCDS48094.1	CASK	RefSeq	8226	chrX	-	41374188	41782287		ACCTCCTCAGGAGCAGTCTCACAGGTGCTGGACAGCCTGGAAGAGATTCATGCGCTTACA	8573	Hs.495984	GO:0001953|GO:0004385|GO:0004674|GO:0005515|GO:0005516|GO:0005524|GO:0005604|GO:0005652|GO:0005730|GO:0005737|GO:0005829|GO:0005886|GO:0005911|GO:0007155|GO:0010839|GO:0015629|GO:0016323|GO:0016363|GO:0042043|GO:0042734|GO:0045944|GO:0060170|GO:0061045|GO:0070509|GO:0090280|GO:0090288	peripheral plasma membrane protein CASK isoform 3	55.1569	26.1531	5.67444	4.61163	92.79	32.7007	39.9799	38.8171	19.0419	20.6003	5.89188	5.37943	5.75201	4.70706	4.38645	4.74138
ASHGA5P008358	0.0212132	0.211563	2.54276	up	protein_coding	NM_016817	CCDS31906.1	OAS2	RefSeq	3539	chr12	+	113416273	113449528		GAAAGTGCCGACAATGCAGACACCAGGAAGTTGTGGAGCTAGGATCCATCCTATTGTCAA	4939	Hs.414332	GO:0001730|GO:0001730|GO:0003725|GO:0003725|GO:0005524|GO:0005634|GO:0005737|GO:0005739|GO:0005783|GO:0005829|GO:0006139|GO:0006164|GO:0006401|GO:0006486|GO:0008270|GO:0009615|GO:0016020|GO:0018377|GO:0019221|GO:0043231|GO:0046872|GO:0048471|GO:0060333|GO:0060337	2'-5'-oligoadenylate synthase 2 isoform 1	644.916	294.961	9.43096	8.08457	646.021	682.705	606.022	419.625	247.902	217.355	8.83574	9.7377	9.71945	8.50916	7.8983	7.84625
ASHGA5P013540	0.00347449	0.104214	4.85143	up	protein_coding	NM_001163125	CCDS54108.1	RDM1	RefSeq	545	chr17	-	34249481	34257303	NR_027996, NR_027997, NR_028000	GATCATCAAGGACCATTATCATTCCTTATGAAAAGGAAGACAGCCCAGAAGCTTGCTATT	201299	Hs.194411	GO:0000166|GO:0003677|GO:0003723|GO:0005730|GO:0005737|GO:0006281|GO:0006310|GO:0015030|GO:0016605	RAD52 motif-containing protein 1 isoform 7	48.0755	10.3072	5.60071	3.3223	60.2684	40.4873	43.4708	11.2357	12.1861	7.49971	5.2474	5.68326	5.87148	2.70847	3.77805	3.48039
ASHGA5P049152	0.0488803	0.3148	2.52366	up	protein_coding	NM_178863	CCDS10661.1	KCTD13	RefSeq	1737	chr16	-	29917656	29937545		ATGAAGAGAACCGAGAGCACCGTGTCCGCAGGATCCATGTCCGGCGCCATATCACCCACG	253980	Hs.534590	GO:0004842|GO:0005634|GO:0006260|GO:0016477|GO:0016567|GO:0017049|GO:0031463|GO:0035024|GO:0042802|GO:0043149|GO:0043161|GO:0051260	BTB/POZ domain-containing adapter for CUL3-mediated RhoA degradation protein 1	155.062	74.3069	7.33466	5.99914	159.434	166.613	139.139	134.811	46.783	41.3266	6.71128	7.7108	7.5819	6.71791	5.62976	5.64975
ASHGA5P054822	0.0209483	0.209577	2.20099	up	protein_coding	NM_003646	CCDS44580.1	DGKZ	RefSeq	3659	chr11	+	46368955	46402104	ENST00000343674, ENST00000454345, NM_001199266, NM_001199267, NM_001199268, NM_201533	AGTCGGGCCTCCAGCACCTGGCCCCCCCTCCGCCCACCCCTGGGGCCCCGTGCAGCGAGT	8525	Hs.502461	GO:0001727|GO:0004143|GO:0004143|GO:0005515|GO:0005524|GO:0005634|GO:0005730|GO:0005737|GO:0005886|GO:0007205|GO:0007596|GO:0008022|GO:0016477|GO:0030027|GO:0030168|GO:0031571|GO:0035556|GO:0045930|GO:0046834|GO:0046872	diacylglycerol kinase zeta isoform 2	13525.3	7617.09	13.8497	12.7116	14653	12560.6	13362.3	10178.8	7004.66	5667.82	13.4592	13.9227	14.1673	13.1529	12.5878	12.3941
ASHGA5P054261	0.021409	0.21285	2.24399	up	protein_coding	NM_144729	CCDS1529.1	DUSP10	RefSeq	1824	chr1	-	221874763	221915516	NM_007207, NM_144728	GATGGGCGTGGAGACGGTTGTGTGACAATGGTCTGGATGGAAAGGATTGCTGCTCTCCAT	11221	Hs.497822	GO:0000188|GO:0000188|GO:0002819|GO:0004721|GO:0004725|GO:0005634|GO:0005730|GO:0005737|GO:0005794|GO:0006470|GO:0006470|GO:0006950|GO:0007254|GO:0016791|GO:0017017|GO:0032496|GO:0032873|GO:0033549|GO:0043508|GO:0046329|GO:0060266	dual specificity protein phosphatase 10 isoform b	588.009	307.073	9.28293	8.11687	712.212	579.58	472.235	466.942	228.57	225.708	8.98697	9.50033	9.36148	8.66998	7.78513	7.89548
ASHGA5P008780	0.0201381	0.206756	4.93595	up	protein_coding	NM_170589	CCDS42023.1	CASC5	RefSeq	7685	chr15	+	40886446	40954881	ENST00000399668	ATCAGTTACCCAAGATGCTTGAAGAATTCTCACTGGTAGTGCACCATTGCAGACTCCTTG	57082	Hs.181855	GO:0000087|GO:0000236|GO:0000278|GO:0000777|GO:0001669|GO:0001675|GO:0005515|GO:0005634|GO:0005654|GO:0005730|GO:0005829|GO:0006334|GO:0008608|GO:0010923|GO:0034080|GO:0034501|GO:0051301|GO:0071173	protein CASC5 isoform 1	37.1041	8.33352	5.20653	2.9032	29.3607	40.2122	41.7394	12.6911	5	7.30948	4.1314	5.67506	5.81314	2.8369	2.42307	3.44964
ASHGA5P004770	0.00249347	0.0917975	28.4101	up	protein_coding	NM_181309	CCDS5183.1	IL22RA2	RefSeq	2814	chr6	-	137464956	137494785	NM_052962	TGGTGGGAAACAAAAATAGATCCTCCAGTCATGAATATAACCCAAGTCAATGGCTCTTTG	116379	Hs.126891	GO:0005615|GO:0005829|GO:0042017|GO:0042018|GO:0042516	interleukin-22 receptor subunit alpha-2 isoform 2 precursor	454.823	18.2641	8.75276	3.92443	792.704	306.956	264.809	11.64	32.315	10.8373	9.14803	8.59421	8.51605	2.73916	5.11435	3.91978
ASHGA5P028284	0.0127955	0.169316	2.01947	up	protein_coding	NM_002524	CCDS877.1	NRAS	RefSeq	4454	chr1	-	115247084	115259515		ATGAAAAAACTCAACAGCAGTGATGATGGGACTCAGGGTTGTATGGGATTGCCATGTGTG	4893	Hs.486502	GO:0000139|GO:0000165|GO:0000186|GO:0003924|GO:0005525|GO:0005886|GO:0007173|GO:0007264|GO:0007265|GO:0007411|GO:0007596|GO:0008284|GO:0008286|GO:0008542|GO:0008543|GO:0030036|GO:0032228|GO:0035022|GO:0043524|GO:0048011|GO:0048169|GO:0050900|GO:0051146	GTPase NRas	231.518	125.588	7.89981	6.88584	294.674	210.007	189.873	117.484	136.836	122.444	7.64348	8.04025	8.01571	6.48833	7.09051	7.07868
ASHGA5P005431	0.0260181	0.23327	2.03059	up	protein_coding	NM_203463	CCDS2228.1	CERS6	RefSeq	6844	chr2	+	169312758	169631644		TTCAAGAGGCAAGGTGTCCAAGGATGATCGAAGTGATATTGAGTCTAGCTCAGATGAGGA	253782	Hs.731395	GO:0003700|GO:0005789|GO:0006644|GO:0006665|GO:0016021|GO:0030148|GO:0031965|GO:0043565|GO:0044281	ceramide synthase 6 isoform 2	332.718	183.118	8.45698	7.43509	344.137	354.881	299.135	203.723	173.566	172.065	7.87621	8.80295	8.6918	7.36809	7.40908	7.5281
ASHGA5P052591	0.0289286	0.244953	7.83406	up	protein_coding	NM_003526	CCDS4584.1	HIST1H2BC	RefSeq	438	chr6	-	26123694	26124132		AGTAAACATTCCAAGTAAGCGTCTTAACACCTAACCCCAAAGGCTCTTTTAAGAGCCACC	8347	Hs.658713	GO:0000786|GO:0003677|GO:0005634|GO:0006334|GO:0042742|GO:0046982	histone H2B type 1-C/E/F/G/I	554.407	43.6277	8.32988	5.36012	1384.54	149.841	128.839	37.2519	49.7567	43.8745	9.95476	7.56199	7.47287	4.63493	5.71418	5.73124
ASHGA5P026863	0.0116717	0.163463	3.69504	up	protein_coding	NM_019604	CCDS8437.1	CRTAM	RefSeq	2422	chr11	+	122709254	122743347		AGAAAGCAAAATGGAGAAGAACATGTTGTACTCATGTGCTCCACCATGAGAAGCAAGCCC	56253	Hs.159523	GO:0001913|GO:0002355|GO:0002860|GO:0005102|GO:0005886|GO:0005886|GO:0008037|GO:0016021|GO:0045954|GO:0050715|GO:0050776|GO:0050798|GO:0051606	cytotoxic and regulatory T-cell molecule precursor	27.6091	9.41492	4.7938	2.90821	27.8976	26.7034	28.2263	15.9268	7.31801	5	4.05171	5.105	5.2247	3.17449	3.05902	2.49113
ASHGA5P010919	0.00221256	0.0876032	2.29091	up	protein_coding	NM_001185112	CCDS53390.1	CD1E	RefSeq	1550	chr1	+	158323485	158327343	ENST00000444681, NM_001042583, NM_001042586, NM_001185107, NM_001185115, NM_030893	ATCCATTGGGGTGGATATTCCATCTTTCTCATCCTGATCTGTTTGACTGTGATAGTTACC	913	Hs.249217	GO:0000139|GO:0005769|GO:0005770|GO:0005887|GO:0006955|GO:0019882|GO:0043202	T-cell surface glycoprotein CD1e, membrane-associated isoform j precursor	211.535	94.3332	7.66983	6.47391	346.58	154.844	133.181	130.425	71.9503	80.6239	7.88664	7.60638	7.51646	6.66329	6.22487	6.53356
ASHGA5P010546	0.00348572	0.104214	3.55953	up	protein_coding	ENST00000361919	CCDS45353.1	PRC1	GENCODE	2987	chr15	-	91509274	91537804	NM_001267580	ATCCTGAGTGCGAGAACTTTCAAAGGCTTCCAAATCTGATGCTACTTCTGGAATCCTCAA	9055	Hs.366401		protein regulator of cytokinesis 1 [Source:HGNC Symbol;Acc:9341]	395.287	124.9	8.70335	6.87167	472.205	372.478	341.178	110.696	132.19	131.815	8.35741	8.87128	8.88137	6.39667	7.04096	7.17737
ASHGA5P052594	0.0354664	0.269869	2.76524	up	protein_coding	NM_021065	CCDS4591.1	HIST1H2AD	RefSeq	460	chr6	-	26199011	26199471		GGGCAAGTAAAACGAGAACTCTTATATTGGCTTTTTAAGGAAGCAGTCTTAACAAAGGCT	3013	Hs.679229	GO:0000786|GO:0003677|GO:0005634|GO:0006334|GO:0046982	histone H2A type 1-D	19.1098	5.74592	4.19472	2.72732	23.1391	20.9318	13.2586	5	5	7.23777	3.7365	4.77779	4.06989	2.32206	2.42307	3.43683
ASHGA5P052741	0.00186807	0.0793843	2.12718	up	protein_coding	NM_001025370	CCDS47434.1	VEGFA	RefSeq	3422	chr6	+	43737945	43754223	NM_001025366, NM_001025367, NM_001025368, NM_001025369, NM_001171622, NM_001171624, NM_001204384	GCCGAGGCGGTGAGCCGGGCAGGAGGAAGGAGCCTCCCTCAGGGTTTCGGGAACCAGATC	7422	Hs.73793	GO:0000122|GO:0001525|GO:0001541|GO:0001569|GO:0001570|GO:0001666|GO:0001701|GO:0001822|GO:0001934|GO:0001938|GO:0001938|GO:0001968|GO:0002042|GO:0002052|GO:0002053|GO:0002092|GO:0002575|GO:0002576|GO:0002687|GO:0003007|GO:0003151|GO:0003169|GO:0005125|GO:0005125|GO:0005161|GO:0005172|GO:0005515|GO:0005576|GO:0005578|GO:0005615|GO:0005615|GO:0005737|GO:0006357|GO:0007399|GO:0007498|GO:0007595|GO:…	vascular endothelial growth factor A isoform f	256.59	125.892	7.97085	6.88191	403.693	192.751	173.326	176.386	106.211	95.0789	8.10799	7.91623	7.88833	7.14616	6.75143	6.74813
ASHGA5P035178	0.0230946	0.220377	2.0638	up	protein_coding	ENST00000393487	CCDS2036.1	MGAT4A	GENCODE	8382	chr2	-	99235568	99347589		GCCACCAACTGATCATCTGAGAAACCAACACATTTTTTCCTGTGAATTTGTTAATTAAAG	11320	Hs.177576	GO:0005975|GO:0018279|GO:0044267|GO:0043687|GO:0006491|GO:0016021|GO:0005576|GO:0000139|GO:0016020|GO:0046872|GO:0016758|GO:0008454	mannosyl (alpha-1,3-)-glycoprotein beta-1,4-N-acetylglucosaminyltransferase, isozyme A [Source:HGNC Symbol;Acc:7047]	7450.75	4364.92	13.0139	11.9686	7254.08	8260.75	6837.42	4255.9	4328.62	4510.23	12.4416	13.3362	13.264	11.9081	11.9244	12.0734
ASHGA5P012134	0.00670315	0.130655	2.20459	up	protein_coding	NM_006573	CCDS9509.1	TNFSF13B	RefSeq	2675	chr13	+	108921976	108960832		ATACAAAAAGGATCTTACACATTTGTTCCATGGCTTCTCAGCTTTAAAAGGGGAAGTGCC	10673	Hs.525157	GO:0005102|GO:0005125|GO:0005164|GO:0005515|GO:0005615|GO:0005886|GO:0006955|GO:0007165|GO:0008283|GO:0008284|GO:0016021	tumor necrosis factor ligand superfamily member 13B isoform 1	8560.75	4711.32	13.2162	12.0757	9371.23	8973.61	7337.41	5418.29	4380.02	4335.66	12.8235	13.4568	13.3684	12.2668	11.9401	12.0202
ASHGA5P006724	0.0378147	0.277972	2.1863	up	protein_coding	ENST00000322914	CCDS32748.1	TMC6	GENCODE	2789	chr17	-	76108998	76128488	NM_001127198	TTTTGGGGAACTGGTGTGGAGGATTATCTCCGAGAAGAAGCTGAAGAGGAGGCGGAAGCC	11322	Hs.632227	GO:0016021|GO:0005789	transmembrane channel-like 6 [Source:HGNC Symbol;Acc:18021]	264.829	142.146	8.104	6.9755	324.104	256.592	213.79	240.394	97.8006	88.2421	7.78928	8.33088	8.19183	7.63883	6.6384	6.64928
ASHGA5P000876	0.000824405	0.0595226	2.59011	up	protein_coding	NM_002754	CCDS4818.1	MAPK13	RefSeq	6348	chr6	+	36098260	36112301		TTCAAGGGGAAAGATTACCTGGACCAGCTGACCCAGATCCTGAAAGTGACCGGGGTGCCT	5603	Hs.178695	GO:0000165|GO:0004674|GO:0004707|GO:0005515|GO:0005524|GO:0005829|GO:0006351|GO:0006355|GO:0006950|GO:0006970|GO:0007049|GO:0007243|GO:0007265|GO:0018105|GO:0032755|GO:0048011|GO:0050729	mitogen-activated protein kinase 13	674.292	269.258	9.36175	7.98873	1122.18	463.496	437.197	308.928	264.762	234.084	9.65749	9.17702	9.25072	8.0355	7.98491	7.94578
ASHGA5P003861	0.00247707	0.09169	2.53062	up	protein_coding	NM_001128620	CCDS44687.1	PAK1	RefSeq	3484	chr11	-	77033059	77185108		TTCAAGTGTTTAGTAACTTTTCCATGATAGCTGCATCAATTCCTGAAGATTGCCAAGCCC	5058	Hs.435714	GO:0000165|GO:0001666|GO:0001726|GO:0004672|GO:0004674|GO:0004674|GO:0005515|GO:0005515|GO:0005518|GO:0005524|GO:0005737|GO:0005794|GO:0005829|GO:0005886|GO:0005911|GO:0005925|GO:0006468|GO:0006915|GO:0007411|GO:0007528|GO:0014704|GO:0016358|GO:0019901|GO:0030018|GO:0030424|GO:0030425|GO:0030426|GO:0031295|GO:0031532|GO:0031532|GO:0031532|GO:0031941|GO:0031965|GO:0032869|GO:0033138|GO:0033148|GO:…	serine/threonine-protein kinase PAK 1 isoform 1	479.659	208.159	8.94458	7.60508	666.198	433.464	339.315	186.403	227.776	210.299	8.88245	9.07816	8.87312	7.23315	7.78033	7.80177
ASHGA5P005231	0.00145051	0.0733805	2.16329	up	protein_coding	NM_005698	CCDS1105.1	SCAMP3	RefSeq	1595	chr1	-	155225769	155232176		TTGACAACCCCTTTCAGGACCCAGCTGTGATCCAGCACCGACCCAGCCGGCAGTATGCCA	10067	Hs.200600	GO:0000139|GO:0006892|GO:0015031|GO:0016021|GO:0032526	secretory carrier-associated membrane protein 3 isoform 1	162.209	79.2006	7.32426	6.21104	244.321	116.376	125.929	111.94	61.0568	64.6045	7.34731	7.18678	7.4387	6.41221	5.99073	6.23017
ASHGA5P035874	0.0169579	0.192538	2.35651	up	protein_coding	NM_015252	CCDS1872.1	EHBP1	RefSeq	5177	chr2	+	62933000	63273621		AAGATGACTGCATAAAGCAAGCAAATATGCGTTCAGCTAAATCAGCCAGTTCCTCTGAAG	23301	Hs.271667	GO:0005737|GO:0016020	EH domain-binding protein 1 isoform 1	17.5119	8.96445	3.97059	2.73394	30.3143	9.19778	13.0237	16.8934	5	5	4.1817	3.68893	4.04114	3.28763	2.42307	2.49113
ASHGA5P048637	0.00736572	0.135585	5.146	up	protein_coding	NM_001211	CCDS10053.1	BUB1B	RefSeq	3749	chr15	+	40453209	40513337		AACAAAGCCTTATGGAAGGTAGGGAAGTTAACTAGTCCTGGGGCTTTGCTCTTTCAGTGA	701		GO:0000075|GO:0000087|GO:0000236|GO:0000278|GO:0000776|GO:0000776|GO:0000776|GO:0000776|GO:0000777|GO:0000940|GO:0004672|GO:0004674|GO:0005515|GO:0005524|GO:0005680|GO:0005737|GO:0005815|GO:0005829|GO:0006915|GO:0007049|GO:0007051|GO:0007067|GO:0007091|GO:0007093|GO:0007094|GO:0008283|GO:0031145|GO:0034501|GO:0048015|GO:0048471|GO:0051233|GO:0051301|GO:0051436|GO:0051439	mitotic checkpoint serine/threonine-protein kinase BUB1 beta	473.467	103.6	8.96749	6.60404	417.579	536.657	466.165	93.2302	112.888	104.682	8.16702	9.393	9.34245	6.11084	6.83212	6.86916
ASHGA5P019546	0.0112964	0.160626	2.5574	up	protein_coding	NM_001100603	CCDS43550.1	KDELR2	RefSeq	2621	chr7	-	6500711	6523849		TTCTCTCCTCTTGAGTACTCAAGGGAAAGAAGCTCAGTTTGCCAGCATAAGTGCCAAAGA	11014	Hs.654552	GO:0005046|GO:0005783|GO:0005789|GO:0005794|GO:0005801|GO:0006621|GO:0006886|GO:0016021|GO:0016192	ER lumen protein retaining receptor 2 isoform 2	5041.52	2383.61	12.4398	11.0851	4898.63	5008.64	5217.3	2606.67	2298.19	2245.97	11.8626	12.6029	12.8539	11.2089	10.9833	11.0632
ASHGA5P013477	0.0109461	0.158269	3.30661	up	protein_coding	NM_001130985	CCDS46329.1	DYSF	RefSeq	6709	chr2	+	71693831	71913893	NM_001130455, NM_001130982, NM_001130983, NM_001130984, NM_001130986, NM_001130987	ACTTTCCGAGGGGTGAAGAAGAGAACCAAAGTCATCAAGAACAGCGTGAACCCTGTATGG	8291	Hs.252180	GO:0001778|GO:0005544|GO:0005886|GO:0006906|GO:0016021|GO:0030315|GO:0030659	dysferlin isoform 4	30.664	10.9331	4.86759	3.14223	47.0509	23.6451	21.2958	21.5002	5	6.29921	4.86879	4.93838	4.79559	3.72751	2.42307	3.27612
ASHGA5P055893	0.00941497	0.150181	2.45752	up	protein_coding	NM_001102454	CCDS9568.1	ZNF219	RefSeq	2954	chr14	-	21558204	21572863	NM_001101672, NM_016423	TTGGTTTCTCAAGGGCCACATGCGTAAGCACAAGGCCTCCTTCGATCATGCGTGTCCGGT	51222	Hs.250493	GO:0003677|GO:0003700|GO:0004969|GO:0005515|GO:0005634|GO:0006351|GO:0006355|GO:0008270|GO:0016021|GO:0045892	zinc finger protein 219	29.1635	13.1827	4.77481	3.47761	46.2267	22.151	19.1129	25.3669	8.28772	5.8934	4.84104	4.85451	4.62889	4.01147	3.22667	3.19468
ASHGA5P011553	0.0134343	0.173549	2.13145	up	protein_coding	NM_030927	CCDS7369.1	TSPAN14	RefSeq	5579	chr10	+	82214037	82282391		TCAGAAAGCTAACCAGTGCTGTGGCGCATATGGCCCTGAAGACTGGGACCTCAACGTCTA	81619	Hs.718943	GO:0016021	tetraspanin-14 isoform 1	47.9055	24.4702	5.59282	4.50098	56.0403	50.0798	37.5965	37.6404	20.3103	15.4599	5.13949	5.98346	5.65551	4.6513	4.47556	4.37608
ASHGA5P013009	0.00141936	0.072151	2.04167	up	protein_coding	NM_017491	CCDS54740.1	WDR1	RefSeq	3160	chr4	-	10075962	10118573		CACAATTGGCGACCACAGCCGCTTTGTCAACTGTGTGCGATTCTCTCCTGATGGGAACAG	9948	Hs.128548	GO:0002576|GO:0003779|GO:0005576|GO:0005829|GO:0005856|GO:0007596|GO:0007605|GO:0030168	WD repeat-containing protein 1 isoform 1	362.246	191.55	8.51039	7.48064	542.826	284.239	259.672	254.208	177.276	143.166	8.56325	8.47968	8.48824	7.72267	7.43389	7.28537
ASHGA5P044861	0.00504898	0.11758	3.89657	up	protein_coding	NM_033105	CCDS6183.1	DNAJC5B	RefSeq	1398	chr8	+	66933790	67012755		AGAAGGATCTCGAAGTTATTGCACAGACTCTTGATATTGAGCCCTCAGAGAGTCCACAGT	85479	Hs.491885	GO:0006457|GO:0016020|GO:0031072|GO:0051082	dnaJ homolog subfamily C member 5B	1132.67	335.684	10.2553	8.29306	1081.78	1306.44	1009.79	317.339	340.689	349.025	9.60097	10.6818	10.483	8.07886	8.32747	8.47283
ASHGA5P000906	0.000427598	0.0455315	2.58237	up	protein_coding	NM_052880	CCDS13893.1	PIK3IP1	RefSeq	2478	chr22	-	31677578	31688520		TACTCCTACAAGAGGGGGAAGGATTTGAAAGAACAGCATGATCAGAAAGTATGTGAGAGG	113791	Hs.26670	GO:0014067|GO:0016021|GO:0036313|GO:0043553|GO:0043553	phosphoinositide-3-kinase-interacting protein 1 isoform 1 precursor	504.691	217.101	9.04453	7.67584	677.795	419.554	416.724	219.246	217.434	214.625	8.91227	9.03858	9.18275	7.48496	7.71497	7.8276
ASHGA5P010625	0.000130876	0.0339516	4.52895	up	protein_coding	ENST00000407071	CCDS44342.1	KIF26B	GENCODE	7287	chr1	+	245318286	245866428		AACAGTATCTGATGCTGGATCCCAACAAGTGGCTCAGTGAATTTGACTTGGAGCAGGTTT	55083	Hs.368096	GO:0030010|GO:0007018|GO:0022409|GO:0072092|GO:0005737|GO:0005874|GO:0005524|GO:0003777	kinesin family member 26B [Source:HGNC Symbol;Acc:25484]	124.562	29.1633	6.94232	4.76315	183.571	101.593	88.5223	43.7013	20.1949	23.5936	6.92495	6.98957	6.91245	4.90528	4.46686	4.9173
ASHGA5P003991	0.0287742	0.244393	5.80773	up	protein_coding	NM_020675	CCDS2229.1	SPC25	RefSeq	1375	chr2	-	169727400	169746944		GACTATGAAGTGTCAGATAGTGCCCCTCATCTTGAGGGCCTAGCAGAATTTCAAGAGAAT	57405	Hs.421956	GO:0000087|GO:0000236|GO:0000278|GO:0000777|GO:0005515|GO:0005634|GO:0005829|GO:0007052|GO:0007059|GO:0031262|GO:0051301	kinetochore protein Spc25	319.082	60.0065	8.32553	5.78755	203.522	409.989	343.733	44.1594	71.4548	64.4052	7.0796	9.00505	8.89193	4.92164	6.21459	6.22642
ASHGA5P008642	0.0269545	0.23769	4.52931	up	protein_coding	NM_147781	CCDS5986.1	CTSB	RefSeq	3902	chr8	-	11700033	11725646		AAGGACCTGTGAGTGGCCAACCTGGTTCAGGTGGATCTAGGATCCGGCTTCCAACATGTG	1508	Hs.520898	GO:0004197|GO:0005515|GO:0005615|GO:0005622|GO:0005730|GO:0005739|GO:0005764|GO:0005901|GO:0006508|GO:0006914|GO:0007519|GO:0008233|GO:0008234|GO:0009611|GO:0009612|GO:0009749|GO:0009897|GO:0014070|GO:0014075|GO:0016324|GO:0030984|GO:0036021|GO:0042277|GO:0042383|GO:0042470|GO:0042981|GO:0043231|GO:0043434|GO:0045087|GO:0045471|GO:0048471|GO:0050790|GO:0060548|GO:0070670|GO:0097067	cathepsin B preproprotein	161.284	39.3384	7.3352	5.1559	107.045	178.485	198.322	63.84	29.0561	25.1193	6.11573	7.80949	8.08036	5.50092	4.96737	4.99942
ASHGA5P027313	0.00212119	0.0859175	2.79435	up	protein_coding	NM_000889	CCDS8849.1	ITGB7	RefSeq	2798	chr12	-	53585106	53601000		AGTGCTTGGACGGCTACTATGGTGCTCTATGCGACCAATGCCCAGGCTGCAAGACACCAT	3695	Hs.654470	GO:0004872|GO:0005102|GO:0005886|GO:0007155|GO:0007160|GO:0007229|GO:0007275|GO:0008305|GO:0046872|GO:0050776|GO:0050900	integrin beta-7 precursor	343.034	137.266	8.48874	7.00622	416.265	333.751	279.085	189.306	119.126	103.367	8.15934	8.71402	8.59284	7.25503	6.90917	6.85447
ASHGA5P008487	0.00690752	0.131825	3.10247	up	protein_coding	NM_001076683	CCDS42346.1	UBTF	RefSeq	4635	chr17	-	42282400	42298250	NM_001076684	AAGAAGGTGTATCTCAAAGTGCGGCCAGATGAGATCATGAGAGACTATATCCAGAAGCAC	7343	Hs.89781	GO:0000183|GO:0003677|GO:0005515|GO:0005654|GO:0005730|GO:0005730|GO:0006356|GO:0006360|GO:0006361|GO:0006362|GO:0006363|GO:0010467|GO:0045943	nucleolar transcription factor 1 isoform b	20.7639	8.502	4.31213	2.67871	29.2751	12.1155	20.9011	15.506	5	5	4.12697	4.04186	4.76756	3.12194	2.42307	2.49113
ASHGA5P008463	0.0131741	0.172283	3.55908	up	protein_coding	NM_052942	CCDS722.1	GBP5	RefSeq	4065	chr1	-	89724633	89738544		CATATATAAGGCAAAGTAACATCCTAGACATGGCTTTAGAGATCCACATGTCAGACCCCA	115362	Hs.513726	GO:0003924|GO:0005525|GO:0005886|GO:0031410|GO:0071346	guanylate-binding protein 5	269.553	85.1084	8.14788	6.31638	273.235	284.505	250.918	73.2969	97.7893	84.239	7.52619	8.48133	8.43612	5.72017	6.63799	6.59097
ASHGA5P013957	0.00322233	0.101585	2.02783	up	protein_coding	NM_178581	CCDS42861.1	HM13	RefSeq	1751	chr20	+	30102240	30157370		CCAGCGCCATTTATGAGGAGTCAAATCCTAAGGATCCAGCGGCAGTGACAGAATCCAAAG	81502	Hs.373741	GO:0005515|GO:0005783|GO:0005791|GO:0005886|GO:0006509|GO:0008233|GO:0009986|GO:0031293|GO:0033619|GO:0042500|GO:0042803|GO:0071458|GO:0071556	minor histocompatibility antigen H13 isoform 3	3071.79	1804.67	11.7051	10.6852	3532.15	2895.65	2787.57	1930.18	1782.04	1701.79	11.4012	11.7984	11.9157	10.7695	10.6265	10.6595
ASHGA5P011394	0.000284639	0.0398462	4.31866	up	protein_coding	NM_001114094	CCDS44464.1	BLNK	RefSeq	1760	chr10	-	97951454	98031333	NM_001258441, NR_047681, NR_047682	AACTATATTCATCCCACAGAAAGCAGTTCACCTCCACCTGAAAAAGGTCGAAACAGTGGG	29760	Hs.665244	GO:0005068|GO:0005070|GO:0005070|GO:0005515|GO:0005622|GO:0005829|GO:0005886|GO:0006954|GO:0006959|GO:0007169|GO:0030183|GO:0035556	B-cell linker protein isoform 2	863.939	209.362	9.73105	7.62047	1402.13	629.354	560.337	203.257	216.678	208.151	9.97105	9.61536	9.60675	7.36373	7.70947	7.78821
ASHGA5P013631	0.006869	0.131605	3.14739	up	protein_coding	ENST00000395284	CCDS44408.1	CDK1	GENCODE	1913	chr10	+	62538211	62554610		ACTTGTTAAGAGTTATTTATACCAAATCCTACAGGGGATTGTGTTTTGTCACTCTAGAAG	983	Hs.732435	GO:0007049|GO:0045087|GO:0007411|GO:0006915|GO:0007264|GO:0007067|GO:0051301|GO:0031100|GO:0006281|GO:0000278|GO:0014070|GO:0042493|GO:0000075|GO:0031145|GO:0051437|GO:0051439|GO:0000226|GO:0006260|GO:0055015|GO:0060045|GO:0008063|GO:0045995|GO:0006468|GO:0000187|GO:0045471|GO:0009636|GO:0000086|GO:0006461|GO:0008286|GO:0014823|GO:0006916|GO:0002224|GO:0010628|GO:0045740|GO:0016477|GO:0046686|GO:…	cyclin-dependent kinase 1 [Source:HGNC Symbol;Acc:1722]	752.992	276.34	9.6186	7.96444	1008.55	694.725	555.7	200.035	321.753	307.233	9.49329	9.76478	9.59773	7.33907	8.25211	8.30215
ASHGA5P051443	0.024861	0.228045	4.25549	up	protein_coding	ENST00000235547	CCDS903.1	HSD3B1	GENCODE	1680	chr1	+	120049825	120057681		TCATGTCATCAAAACCTGCGCAGTCATTGGCCCAACAAGAAGGTTTCTGTCCTAATCATA	3283	Hs.364941	GO:0055114|GO:0044281|GO:0006694|GO:0044237|GO:0009058|GO:0045226|GO:0006703|GO:0008152|GO:0008202|GO:0006702|GO:0006704|GO:0006705|GO:0016021|GO:0005789|GO:0005743|GO:0005792|GO:0005758|GO:0030868|GO:0000166|GO:0016491|GO:0003824|GO:0050662|GO:0003854|GO:0016616|GO:0008831|GO:0004769	hydroxy-delta-5-steroid dehydrogenase, 3 beta- and steroid delta-isomerase 1 [Source:HGNC Symbol;Acc:5217]	28.553	8.82443	4.80633	2.717	23.1266	33.3484	29.184	16.4733	5	5	3.7355	5.40729	5.27618	3.2368	2.42307	2.49113
ASHGA5P002640	0.0308536	0.252233	2.1943	up	protein_coding	NM_004667	CCDS10021.1	HERC2	RefSeq	15340	chr15	-	28356182	28567298		AAACCATGACCAAAACCAAAGAGGATGTTGAAAGCCAAAATAAAGCAGCAGGTCCGGAGC	8924	Hs.434890	GO:0004842|GO:0005085|GO:0005515|GO:0005634|GO:0005737|GO:0006281|GO:0006886|GO:0006974|GO:0008270|GO:0016567|GO:0020037|GO:0031625|GO:0032183|GO:0042787	E3 ubiquitin-protein ligase HERC2	16.9875	9.40643	3.91332	2.77956	29.9772	10.214	10.7713	18.2193	5	5	4.16341	3.82177	3.75478	3.42448	2.42307	2.49113
ASHGA5P002234	0.00368778	0.105372	2.15768	up	protein_coding	NM_024821	CCDS33654.1	CCDC134	RefSeq	1279	chr22	+	42196677	42222303		TGAGAAAGACTCCAACTTCCAGAACCCATTTAAAATCGACCGCACAGAGTTCATTCCCAG	79879	Hs.474991	GO:0005576	coiled-coil domain-containing protein 134 precursor	40.5159	19.6307	5.31631	4.20682	56.1346	35.8314	29.5817	28.71	13.7508	16.4313	5.14221	5.50927	5.29744	4.21917	3.94438	4.45693
ASHGA5P008685	0.0137776	0.17635	10.148	up	protein_coding	ENST00000345732	CCDS31570.1	MS4A1	GENCODE	3331	chr11	+	60223281	60238225		GGAGACTCAGGAGTTTTGAGAGCAAAATGACAACACCCAGAAATTCAGTAAATGGGACTT	931	Hs.712553	GO:0006955|GO:0042113|GO:0016021|GO:0005886|GO:0005730|GO:0005887|GO:0009897|GO:0005154	membrane-spanning 4-domains, subfamily A, member 1 [Source:HGNC Symbol;Acc:7315]	153.152	16.8549	7.28664	3.94351	115.533	169.911	174.012	11.865	20.6968	18.0028	6.22582	7.74006	7.89403	2.75675	4.50149	4.57229
ASHGA5P037928	7.55177e-06	0.0188001	5.35375	up	protein_coding	NM_000355	CCDS13881.1	TCN2	RefSeq	2104	chr22	+	31003069	31023047		AGGGGGACAGGCTGGTCTCACAGCTCAAATGGTTCCTGGAGGATGAGAAGAGAGCCATTG	6948	Hs.417948	GO:0005615|GO:0006824|GO:0009235|GO:0015889|GO:0031419|GO:0031419|GO:0046872	transcobalamin-2 isoform 1 precursor	119.664	23.8654	6.89295	4.4724	172.301	101.297	85.3926	36.4878	19.043	16.0653	6.83193	6.98593	6.86099	4.60233	4.38655	4.42831
ASHGA5P007729	0.0406733	0.287888	2.99279	up	protein_coding	NM_145701	CCDS9996.1	CDCA4	RefSeq	1927	chr14	-	105475909	105487425	NM_017955	CGCGGGTCAGGACACAATGTTTGCACGAGGACTGAAGAGGAAATGTGTTGGCCACGAGGA	55038	Hs.34045	GO:0005634	cell division cycle-associated protein 4	70.151	27.2282	6.0016	4.42011	119.834	52.8453	37.7741	54.9719	10.338	16.3745	6.28306	6.0582	5.66355	5.26722	3.54107	4.45204
ASHGA5P037712	0.0488033	0.314774	2.00461	up	protein_coding	NM_002883	CCDS14012.1	RANGAP1	RefSeq	3040	chr22	-	41641614	41682216		TGTGGCTGGCAGAAACCGTCTGGAGAATGATGGCGCCACTGCCTTGGCAGAAGCTTTTAG	5905	Hs.183800	GO:0000087|GO:0000236|GO:0000278|GO:0000776|GO:0000777|GO:0000922|GO:0005098|GO:0005515|GO:0005643|GO:0005737|GO:0005829|GO:0007165|GO:0031965|GO:0032853|GO:0046826	ran GTPase-activating protein 1	33.1817	17.5247	4.87962	3.87629	59.6562	20.3724	19.5167	33.4693	12.066	7.03862	5.23333	4.74375	4.66178	4.46216	3.76286	3.40387
ASHGA5P005018	0.00628597	0.127559	2.5585	up	protein_coding	NM_152716	CCDS44613.1	PATL1	RefSeq	4142	chr11	-	59404191	59436511		ACACAAAATAATCAGTGGACGGAGGTGATGTTCATGGCAACACGAGAACTTCTGCGGATT	219988	Hs.591960	GO:0000288|GO:0000290|GO:0000932|GO:0003723|GO:0005515|GO:0005829|GO:0008266|GO:0010467|GO:0016070|GO:0016071|GO:0016605|GO:0016607|GO:0030014|GO:0033962|GO:0034046|GO:0043231|GO:0043928	protein PAT1 homolog 1	351.186	152.622	8.53035	7.17504	393.878	356.455	303.224	156.577	154.177	147.111	8.06973	8.8112	8.71011	6.95412	7.24749	7.32352
ASHGA5P034644	0.0341123	0.263977	4.85729	up	protein_coding	ENST00000221972	CCDS12589.1	CD79A	GENCODE	1258	chr19	+	42381189	42385439		TGATCATCCAGAATGTGAACAAGAGCCATGGGGGCATATACGTGTGCCGGGTCCAGGAGG	973	Hs.631567	GO:0007166|GO:0030183|GO:0050853|GO:0042100|GO:0042113|GO:0016021|GO:0005886|GO:0016020|GO:0045121|GO:0009897|GO:0005771|GO:0019815|GO:0005515|GO:0004888	CD79a molecule, immunoglobulin-associated alpha [Source:HGNC Symbol;Acc:1698]	117.806	37.3082	6.93457	4.65442	129.639	108.948	114.832	86.2164	13.1329	12.5754	6.40206	7.09217	7.30948	5.98268	3.8802	4.10037
ASHGA5P014376	0.0008514	0.0604869	3.25515	up	protein_coding	NM_207342	CCDS55094.1	STEAP1B	RefSeq	1298	chr7	-	22459062	22539901		ACGATTATTTGCAAACAGCCCATGCTGATGAATTTGACTGCCCTTCAGAACTTCAGCACG	256227	Hs.729825	GO:0016021	STEAP family member 1B isoform 2	827.422	277.541	9.71591	8.01318	1243.54	646.982	591.741	242.124	298.377	292.122	9.80694	9.65678	9.684	7.64991	8.1448	8.24484
ASHGA5P010678	0.00267706	0.0943526	2.36965	up	protein_coding	NM_000120	CCDS1547.1	EPHX1	RefSeq	1847	chr1	+	226013001	226033262		TGAGGTACAGGAGCCATGTGGCTAGAAATCCTCCTCACTTCAGTGCTGGGCTTTGCCATC	2052	Hs.89649	GO:0004301|GO:0005789|GO:0009636|GO:0014070|GO:0016021|GO:0019439|GO:0033961	epoxide hydrolase 1 precursor	220.948	101.667	7.79696	6.55229	320.69	172.434	169.721	153.421	80.9931	70.5879	7.77248	7.76121	7.85719	6.92192	6.38587	6.34907
ASHGA5P012659	0.0205381	0.208655	2.47353	up	protein_coding	NM_030810	CCDS4505.1	TXNDC5	RefSeq	3231	chr6	-	7881482	7911047		TTCGTCATGTTCTTCGCGCCCTGGTGTGGACACTGCCAGCGGCTGCAGCCGACTTGGAAT	81567	Hs.150837	GO:0005783|GO:0005788|GO:0006662|GO:0006892|GO:0009055|GO:0015035|GO:0016044|GO:0016853|GO:0043202|GO:0045454	thioredoxin domain-containing protein 5 isoform 1 precursor	1167.78	545.628	10.2183	8.91174	1769.88	935.93	797.514	348.904	660.314	627.667	10.3372	10.1893	10.1285	8.21981	9.24365	9.27176
ASHGA5P008918	0.0386437	0.281285	2.00092	up	protein_coding	NM_178136	CCDS14039.1	POLDIP3	RefSeq	3348	chr22	-	42979726	43010962		AACCATCCAGAATTTATATGACCTGGATGAAGATGATGATGGTATAGCTTCCGTTCCTAC	84271	Hs.505802	GO:0000166|GO:0003723|GO:0005515|GO:0005634|GO:0005730|GO:0005737|GO:0016607|GO:0035145|GO:0043231|GO:0045727	polymerase delta-interacting protein 3 isoform 2	53.3471	23.5112	5.46483	4.46417	104.681	30.5742	24.7864	34.7097	17.836	17.9878	6.08492	5.28648	5.02309	4.52052	4.30069	4.5713
ASHGA5P004351	0.00204496	0.0842341	3.87886	up	protein_coding	NM_006763	CCDS1437.1	BTG2	RefSeq	2718	chr1	+	203274663	203278729		AGGAGGCACTCACAGAGCACTACAAACACCACTGGTTTCCCGAAAAGCCGTCCAAGGGCT	7832	Hs.519162	GO:0001077|GO:0005515|GO:0006281|GO:0006479|GO:0006974|GO:0008285|GO:0008306|GO:0009612|GO:0009952|GO:0010243|GO:0014070|GO:0021542|GO:0021954|GO:0031175|GO:0043066|GO:0043434|GO:0051602|GO:0060213|GO:2000178	protein BTG2	310.088	88.2551	8.26633	6.3107	483.273	218.742	228.25	144.597	66.8	53.3683	8.39765	8.10684	8.2945	6.82655	6.11852	5.98703
ASHGA5P009234	0.0197144	0.204869	2.16148	up	protein_coding	NM_000813	CCDS4354.1	GABRB2	RefSeq	7295	chr5	-	160715435	160975130		TGTCAACAAGATGGACCCCCATGAGAACATCTTACTGAGCACTCTCGAGATAAAAAATGA	2561	Hs.303527	GO:0004890|GO:0005237|GO:0005254|GO:0005829|GO:0005886|GO:0005887|GO:0006810|GO:0007214|GO:0007268|GO:0007605|GO:0030054|GO:0034220|GO:0034707|GO:0045211|GO:0051932|GO:0055085|GO:0060119|GO:0060384|GO:0090102	gamma-aminobutyric acid receptor subunit beta-2 isoform 2 precursor	16.6885	8.88199	3.94814	2.83612	25.6434	8.23635	16.1858	15.1469	6.49912	5	3.90953	3.55888	4.37602	3.07646	2.94078	2.49113
ASHGA5P041873	0.00705292	0.132785	2.617	up	protein_coding	NM_003643	CCDS4950.1	GCM1	RefSeq	2780	chr6	-	52991759	53013624		AAACCAAGTTAGAAGCTGAGGCAAGAAGAGCCATGAAGAAAGTGAACACAGCACCTTCCT	8521	Hs.28346	GO:0003677|GO:0003700|GO:0005634|GO:0005667|GO:0006351|GO:0006355|GO:0008134|GO:0008270|GO:0009653|GO:0060018|GO:0060670|GO:0060706	chorion-specific transcription factor GCMa	17.9646	8.09348	4.01756	2.62964	29.1135	14.914	9.8662	14.2804	5	5	4.11779	4.32161	3.61328	2.97473	2.42307	2.49113
ASHGA5P036558	0.0407409	0.28809	2.8367	up	protein_coding	NM_001137553	CCDS46553.1	LRRFIP1	RefSeq	4342	chr2	+	238600806	238674558	NM_001137551, NM_001137552, NM_004735	CGCCGGGTGGAGCGGGCCGAGCCCGGCAGGATGACCAGCCCCGCGGCCGCTCAAAGCCGG	9208	Hs.471779	GO:0003677|GO:0003725|GO:0005515|GO:0005634|GO:0005737|GO:0005856|GO:0006351|GO:0006357|GO:0045892	leucine-rich repeat flightless-interacting protein 1 isoform 5	109.535	42.8425	6.59875	5.09454	200.78	71.5455	56.28	86.009	24.2003	18.3183	7.06149	6.48308	6.2517	5.97919	4.71119	4.59325
ASHGA5P001988	0.0101027	0.153053	3.09928	up	protein_coding	NM_005570	CCDS11974.1	LMAN1	RefSeq	4848	chr18	-	56995055	57026508		ATGAAATGAAAAATTCCATGAGTGAAACCGTCAGACTGGTCAGTGGAATGCAGCACCCTG	3998	Hs.465295	GO:0000139|GO:0005515|GO:0005537|GO:0005789|GO:0005793|GO:0006457|GO:0006888|GO:0007030|GO:0007596|GO:0010638|GO:0012507|GO:0016021|GO:0018279|GO:0030017|GO:0032527|GO:0033116|GO:0034498|GO:0042802|GO:0043687|GO:0044267|GO:0046872|GO:0051082	protein ERGIC-53 precursor	1347.46	425.218	10.2582	8.62631	2555.71	813.883	672.796	375.737	464.036	435.881	10.909	9.99762	9.86814	8.35026	8.74958	8.77909
ASHGA5P048655	0.0164612	0.190502	3.5269	up	protein_coding	NM_018454	CCDS45236.1	NUSAP1	RefSeq	2468	chr15	+	41624891	41673248	NM_001243142, NM_001243143, NM_016359	CAACGCAGACTCCAGTCTCCAATAAGAAACCAGTGTTTGATCTTAAAGCAAGTTTGTCTC	51203	Hs.615092	GO:0000070|GO:0000281|GO:0003677|GO:0005634|GO:0005694|GO:0005730|GO:0005737|GO:0005876|GO:0007076|GO:0008017|GO:0040001|GO:0045840	nucleolar and spindle-associated protein 1 isoform 2	334.538	104.154	8.4481	6.62969	285.359	390.215	328.04	104.911	106.793	100.759	7.59465	8.93267	8.81696	6.30933	6.75802	6.82173
ASHGA5P006198	0.0497537	0.317612	3.79759	up	protein_coding	NM_001110303	CCDS43892.1	USP20	RefSeq	4334	chr9	+	132597695	132644107	NM_001008563, NM_006676	AGTTGGTCAACCCAATGTTCCGAGGCTATGCCCAGCAGGACACCCAAGAGTTCCTTCGCT	10868	Hs.5452	GO:0001664|GO:0004197|GO:0004221|GO:0005575|GO:0006511|GO:0006897|GO:0008270|GO:0008277|GO:0016579|GO:0048471|GO:0070536|GO:0071108	ubiquitin carboxyl-terminal hydrolase 20	32.1637	13.7166	5.01299	3.0879	35.9385	31.7348	28.8179	31.1498	5	5	4.44651	5.33728	5.25517	4.34951	2.42307	2.49113
ASHGA5P037049	0.00995645	0.152039	3.0464	up	protein_coding	ENST00000217429	CCDS42872.1	FAM83D	GENCODE	2429	chr20	+	37554954	37581703		AAGATTATTGGGAAGGTTCACGAAAAGTTCACGTTGATTGATGGCATCCGCGTGGCAACA	81610	Hs.726442	GO:0007067|GO:0051301|GO:0005737|GO:0000922	family with sequence similarity 83, member D [Source:HGNC Symbol;Acc:16122]	60.5073	21.4535	5.9439	4.3368	66.4713	63.0713	51.9794	25.7019	24.6749	13.9836	5.3921	6.30449	6.13512	4.03593	4.73458	4.2399
ASHGA5P037990	0.000161207	0.0374737	3.65545	up	protein_coding	NM_014508	CCDS13983.1	APOBEC3C	RefSeq	1127	chr22	+	39410264	39414825		ACATTCTACTTCCAATTTAAAAACCTATGGGAAGCCAACGATCGGAACGAAACTTGGCTG	27350	Hs.441124	GO:0008270|GO:0009615|GO:0010529|GO:0016814|GO:0019048|GO:0080111	probable DNA dC->dU-editing enzyme APOBEC-3C	413.447	123.454	8.72357	6.85352	589.676	347.714	302.951	173.554	103.71	93.0964	8.68781	8.77391	8.70899	7.12015	6.71868	6.72173
ASHGA5P004411	0.00636928	0.12761	5.59173	up	protein_coding	NM_006272	CCDS13736.1	S100B	RefSeq	1135	chr21	-	48018530	48025035		ACGACGCCTGCAGCAAGGAGACCAGGAAGGGGTGAGACAAGGAAGAGGATGTCTGAGCTG	6285	Hs.422181	GO:0001726|GO:0005509|GO:0005515|GO:0005576|GO:0005634|GO:0005737|GO:0005737|GO:0007409|GO:0007417|GO:0007611|GO:0007613|GO:0008270|GO:0008283|GO:0042802|GO:0042803|GO:0042803|GO:0043025|GO:0043123|GO:0044548|GO:0045087|GO:0048156|GO:0048168|GO:0048306|GO:0048471|GO:0050786	protein S100-B	981.311	188.131	9.83174	7.34845	1790.99	612.48	540.458	329.582	117.903	116.909	10.3568	9.5811	9.55735	8.13579	6.89418	7.01537
ASHGA5P050086	9.50612e-05	0.0326836	2.84563	up	protein_coding	NM_001130823	CCDS45958.1	DNMT1	RefSeq	5425	chr19	-	10244021	10305755	NM_001379	TTAAATAAAGATTTGTCCTTGGAGAACGGTGCTCATGCTTACAACCGGGAAGTGAATGGA	1786	Hs.202672	GO:0000122|GO:0003677|GO:0003723|GO:0003886|GO:0005515|GO:0005634|GO:0005657|GO:0005721|GO:0006306|GO:0006351|GO:0008134|GO:0008270|GO:0008327|GO:0009008|GO:0010216|GO:0010628|GO:0016458|GO:0016568|GO:0042127|GO:0051571|GO:0051573|GO:0071230	DNA (cytosine-5)-methyltransferase 1 isoform a	342.599	124.792	8.39494	6.88619	541.927	261.39	224.481	157.29	112.121	104.965	8.56029	8.35741	8.26711	6.96233	6.82252	6.87372
ASHGA5P047654	0.000281779	0.0398462	2.10092	up	protein_coding	NM_004741	CCDS7530.1	NOLC1	RefSeq	3936	chr10	+	103911932	103923627		AAGAAGAGAAGAAACCCCCAACTAAGGCAGTAGTCTCTAAAGCAACCACTAAACCACCTC	9221	Hs.523238	GO:0003677|GO:0003700|GO:0005515|GO:0005524|GO:0005525|GO:0005730|GO:0005737|GO:0006351|GO:0006364|GO:0006970|GO:0007000|GO:0007049|GO:0007067|GO:0008134|GO:0008139|GO:0008284|GO:0015030|GO:0019904|GO:0033979|GO:0034512|GO:0034513|GO:0042306|GO:0045893	nucleolar and coiled-body phosphoprotein 1	184.451	93.5053	7.54548	6.47446	253.319	166.142	133.891	115.576	88.7506	76.1898	7.40476	7.70655	7.52512	6.46073	6.51153	6.45111
ASHGA5P001334	6.11299e-05	0.0322454	2.35214	up	protein_coding	NM_014730	CCDS9206.1	MLEC	RefSeq	6367	chr12	+	121124948	121139667		ACTCTACATTGAGTTTGTCAAGGGGTACTATGACAATCCCAAGGTCTGTGCACTCTACAT	9761	Hs.731631	GO:0005783|GO:0005789|GO:0006457|GO:0016021|GO:0018279|GO:0030246|GO:0043687|GO:0044267	malectin precursor	1754.74	851.308	10.8606	9.62666	2388.5	1590.48	1285.26	949.148	824.951	779.824	10.8159	10.9448	10.8212	9.73806	9.56051	9.58141
ASHGA5P004852	0.0314521	0.253921	3.54735	up	protein_coding	ENST00000314759	CCDS31946.1	SKA3	GENCODE	2919	chr13	-	21727733	21750741		CAGAAGATATTCTCCAGCTTTTATCAAAATACAACTCAAACCTAGCTACTCCAATAGCAA	221150	Hs.88523	GO:0007067|GO:0051301|GO:0007059|GO:0031110|GO:0005737|GO:0005876|GO:0000940|GO:0005515	spindle and kinetochore associated complex subunit 3 [Source:HGNC Symbol;Acc:20262]	119.959	37.2151	6.95614	5.1294	105.352	128.311	126.213	32.6013	45.4884	33.5556	6.09339	7.33373	7.4413	4.4205	5.58982	5.37788
ASHGA5P036972	0.000753658	0.0581803	2.07194	up	protein_coding	NM_002196	CCDS13143.1	INSM1	RefSeq	2838	chr20	+	20348764	20351592		AGGGCCCTTGTACAACCGACAGCTCTTACTTTTAAATGCAATCTCTTTTCTACATACATT	3642	Hs.89584	GO:0003323|GO:0003677|GO:0005654|GO:0006351|GO:0006355|GO:0008270|GO:0031018	insulinoma-associated protein 1	119.481	61.7402	6.91864	5.86766	158.322	106.518	93.6022	82.8494	53.7954	48.5759	6.70217	7.05786	6.99588	5.91851	5.81915	5.8653
ASHGA5P054481	0.00735559	0.135585	3.17233	up	protein_coding	NM_003901	CCDS31216.1	SGPL1	RefSeq	5783	chr10	+	72575703	72640932		TGATGCACTTCGGTGAGAACGGCTATGTTGAAGCTACCAAACAGATCATCAAAACTGCTC	8879	Hs.499984	GO:0001553|GO:0001570|GO:0001822|GO:0005783|GO:0005789|GO:0006644|GO:0006665|GO:0006672|GO:0006807|GO:0006915|GO:0007283|GO:0008117|GO:0008209|GO:0008210|GO:0009791|GO:0010761|GO:0016831|GO:0019752|GO:0030097|GO:0030148|GO:0030149|GO:0030170|GO:0030176|GO:0033327|GO:0040014|GO:0044281|GO:0048008|GO:0048705|GO:0060021|GO:0060325	sphingosine-1-phosphate lyase 1	139.113	46.3337	7.12237	5.45683	198.447	116.526	102.366	41.4817	47.6227	49.8967	7.04513	7.18842	7.13357	4.81467	5.65551	5.90031
ASHGA5P006033	0.016924	0.192538	2.00968	up	protein_coding	NM_005040	CCDS8262.1	PRCP	RefSeq	2161	chr11	-	82535408	82611557		CTATTCGGTTCTCTACTTCCAACAGAAGGTTGATCATTTTGGATTTAATACTGTGAAAAC	5547	Hs.523936	GO:0004185|GO:0005515|GO:0005764|GO:0005886|GO:0006508|GO:0007596|GO:0007597	lysosomal Pro-X carboxypeptidase isoform 1 preproprotein	872.896	506.407	9.86503	8.85806	1052.21	831.485	734.992	403.269	581.615	534.338	9.55972	10.0249	10.0105	8.44866	9.06923	9.05629
ASHGA5P015748	0.0157453	0.187519	3.17616	up	protein_coding	NM_001164270	CCDS53932.1	RAD51	RefSeq	2177	chr15	+	40987326	41024356		CGCTGATGAGATTGTATCTGAGGAAAGGAAGAGGGGAAACCAGAATCTGCAAAATCTACG	5888	Hs.631709	GO:0000724|GO:0000724|GO:0000730|GO:0000793|GO:0000794|GO:0000800|GO:0003684|GO:0003690|GO:0003697|GO:0005515|GO:0005524|GO:0005634|GO:0005634|GO:0005654|GO:0005737|GO:0005739|GO:0005759|GO:0006268|GO:0006281|GO:0006302|GO:0006310|GO:0006312|GO:0007126|GO:0007131|GO:0008022|GO:0016605|GO:0042802|GO:0043142|GO:0048471|GO:0051106|GO:0051260	DNA repair protein RAD51 homolog 1 isoform 3	86.5467	29.0447	6.46788	4.80059	82.3417	98.1464	79.152	33.7298	28.5746	24.8298	5.71606	6.93945	6.74813	4.47358	4.94305	4.98514
ASHGA5P020609	0.0429994	0.294902	4.0106	up	protein_coding	NM_001173551	CCDS53716.1	TMPRSS4	RefSeq	3543	chr11	+	117947726	117990556	NM_001083947, NM_001173552, NM_019894	AGACCGGGAGGATCACAGAGCCAGCATGGATCCTGACAGTGATCAACCTCTGAACAGCCT	56649	Hs.161985	GO:0004252|GO:0005044|GO:0006508|GO:0016021	transmembrane protease serine 4 isoform 4	46.3404	9.01414	4.93668	2.93287	107.845	16.2127	14.9634	11.3721	10.6703	5	6.12754	4.43111	4.2514	2.71868	3.58879	2.49113
ASHGA5P028166	0.0162017	0.189643	2.97008	up	protein_coding	NM_001166496	CCDS858.1	SLC16A1	RefSeq	4390	chr1	-	113454469	113498685	NM_003051	TCTTCATTGGCATGGGCATCAATTATCGACTTTTGGCAAAAGAACAGAAAGCAAACGAGC	6566	Hs.75231	GO:0005739|GO:0005886|GO:0005886|GO:0006090|GO:0007596|GO:0008028|GO:0015130|GO:0015293|GO:0015355|GO:0015711|GO:0015718|GO:0015728|GO:0016020|GO:0016021|GO:0044281|GO:0050900|GO:0055085	monocarboxylate transporter 1	28.7574	10.3419	4.81239	3.24189	32.0388	33.5049	20.7287	14.5744	11.2155	5.2358	4.26678	5.41484	4.75556	3.00406	3.65971	3.0619
ASHGA5P006949	0.0499128	0.317938	3.41323	up	protein_coding	ENST00000326176	CCDS45939.1	TNFSF14	GENCODE	2786	chr19	-	6663147	6670599		GACAGTCGTGCAGTGTGGCCCGGGACGGACCTGCAGGCTCCTGGGAGCAGCTGATACAAG	8740	Hs.129708	GO:0006917|GO:0006955|GO:0007165|GO:0042110|GO:0043154|GO:0043029|GO:0071260|GO:0031295|GO:0042098|GO:0008588|GO:0016021|GO:0005737|GO:0005886|GO:0005615|GO:0016020|GO:0005515|GO:0005102|GO:0005125|GO:0005164|GO:0043027	tumor necrosis factor (ligand) superfamily, member 14 [Source:HGNC Symbol;Acc:11930]	33.9875	11.6469	4.73626	2.96513	69.7402	18.1818	14.0404	24.9407	5	5	5.46516	4.58491	4.15871	3.98117	2.42307	2.49113
ASHGA5P019448	0.0289898	0.245265	2.49733	up	protein_coding	NM_001168682	CCDS55137.1	SAP25	RefSeq	841	chr7	-	100169852	100171270		GGAGCCCCAGATCCCCGTTCCCCCCAGGTGGCCTGGGAGGTGGCCCCCTCGAGGATGACT	100316904	Hs.633863	GO:0005634|GO:0005737|GO:0006351|GO:0006355	histone deacetylase complex subunit SAP25	2101.55	1047.18	11.1463	9.82592	2293.82	2004.88	2005.94	1609.08	861.296	671.148	10.7558	11.269	11.4141	10.4943	9.61737	9.36608
ASHGA5P031942	0.0153465	0.186539	2.84235	up	protein_coding	NM_015251	CCDS32494.1	ATMIN	RefSeq	4866	chr16	+	81069457	81080951		CAGGAGCCGCCGCCGCCGCCTCGGGCCCGTGGGTGCCCCCGGGACCCCGACTGAGGGGCA	23300	Hs.16349	GO:0005634|GO:0006351|GO:0006974|GO:0008270|GO:0045502|GO:0045893	ATM interactor	10745.3	4796.04	13.5117	12.0047	13210.4	9833.09	9192.28	7429.03	3813.51	3145.6	13.304	13.564	13.6673	12.7083	11.7362	11.5695
ASHGA5P040723	0.0327768	0.258997	3.28456	up	protein_coding	NM_001496	CCDS4201.1	GFRA3	RefSeq	1980	chr5	-	137588068	137610253		ACACAGTGACCAGCAAACCCTGGAAAATGAATCTCAGCAAACTGAACATGCTCAAACCAG	2676	Hs.58042	GO:0001764|GO:0005102|GO:0005737|GO:0005886|GO:0007165|GO:0007399|GO:0007422|GO:0008046|GO:0009897|GO:0019898|GO:0031225|GO:0043231|GO:0048485	GDNF family receptor alpha-3 preproprotein	35.4333	13.5625	5.11148	3.39577	48.0162	33.6428	24.641	18.3081	17.3795	5	4.89916	5.41984	5.01543	3.43365	4.26255	2.49113
ASHGA5P005962	0.000565877	0.0516987	21.6584	up	protein_coding	NM_006274	CCDS6570.1	CCL19	RefSeq	684	chr9	-	34689566	34691274		TCATCCAGAGACTGCAGAGGACCTCAGCCAAGATGAAGCGCCGCAGCAGTTAACCTATGA	6363	Hs.50002	GO:0001768|GO:0001771|GO:0002407|GO:0002408|GO:0002606|GO:0005576|GO:0005615|GO:0006874|GO:0006954|GO:0006955|GO:0007154|GO:0007257|GO:0008009|GO:0009615|GO:0010560|GO:0014070|GO:0031295|GO:0031732|GO:0031735|GO:0032320|GO:0032735|GO:0032760|GO:0034695|GO:0042102|GO:0042346|GO:0043089|GO:0043123|GO:0043552|GO:0045627|GO:0045807|GO:0045860|GO:0046330|GO:0048020|GO:0048260|GO:0048469|GO:0050718|GO:…	C-C motif chemokine 19 precursor	2090.02	106.654	11.1053	6.66846	1647.32	2293.09	2329.63	126.474	101.59	91.8979	10.2245	11.454	11.6374	6.61269	6.68799	6.7047
ASHGA5P049664	0.000172557	0.0377426	4.23363	up	protein_coding	NM_001067	CCDS45672.1	TOP2A	RefSeq	5753	chr17	-	38544772	38574202		AAACACAAATGGCTGAAGTTTTGCCTTCTCCGCGTGGTCAAAGAGTCATTCCACGAATAA	7153	Hs.156346	GO:0000228|GO:0000278|GO:0000712|GO:0000795|GO:0000819|GO:0003677|GO:0003682|GO:0003918|GO:0005080|GO:0005515|GO:0005524|GO:0005634|GO:0005654|GO:0005654|GO:0005730|GO:0005730|GO:0005814|GO:0006260|GO:0006261|GO:0006265|GO:0006266|GO:0006281|GO:0006312|GO:0006974|GO:0007059|GO:0007568|GO:0008022|GO:0008094|GO:0008144|GO:0009295|GO:0009330|GO:0019035|GO:0019899|GO:0030263|GO:0040016|GO:0042493|GO:…	DNA topoisomerase 2-alpha	845.322	224.818	9.8075	7.7256	1077.15	761.081	697.737	222.06	235.409	216.986	9.59278	9.89872	9.931	7.50624	7.82695	7.84362
ASHGA5P042036	0.00988477	0.152016	2.28942	up	protein_coding	NM_001185110	CCDS53389.1	CD1E	RefSeq	1349	chr1	+	158323485	158327343	ENST00000444681, NM_001042583, NM_001042584, NM_001042585, NM_001042586, NM_001042587, NM_001185107, NM_001185108, NM_001185112, NM_001185113, NM_001185115, NM_030893	TCGTGGATCAAAAACAGAGTATTGAAGAAGTGGAAGACACGCCTAAACCAACTCTGGTGA	913	Hs.249217	GO:0000139|GO:0005769|GO:0005770|GO:0005887|GO:0006955|GO:0019882|GO:0043202	T-cell surface glycoprotein CD1e, membrane-associated isoform l precursor	428.816	199.223	8.71136	7.51637	704.548	298.386	283.514	294.555	155.848	147.266	8.96913	8.54927	8.61566	7.96184	7.26231	7.32497
ASHGA5P005680	0.0060368	0.126024	2.13208	up	protein_coding	NM_006538	CCDS42731.1	BCL2L11	RefSeq	4926	chr2	+	111878490	111926022	NM_001204108, NM_138621, NM_138622, NM_138623	AGTGCAATGGCTTCCATGAGGCAGGCTGAACCTGCAGATATGCGCCCAGAGATATGGATC	10018	Hs.469658	GO:0001701|GO:0001782|GO:0001783|GO:0001822|GO:0002262|GO:0005515|GO:0005741|GO:0005829|GO:0005829|GO:0005874|GO:0005886|GO:0006915|GO:0006917|GO:0006917|GO:0006919|GO:0007160|GO:0007283|GO:0008017|GO:0008017|GO:0008584|GO:0008624|GO:0008633|GO:0012505|GO:0030879|GO:0032464|GO:0035148|GO:0042475|GO:0043029|GO:0043065|GO:0043525|GO:0043583|GO:0045787|GO:0046620|GO:0048011|GO:0048066|GO:0048070|GO:…	bcl-2-like protein 11 isoform 6	88.1704	43.3405	6.4713	5.37904	116.218	75.8416	72.452	49.2185	38.7531	42.0499	6.23403	6.56213	6.61775	5.09297	5.37224	5.67191
ASHGA5P000633	0.0175936	0.195464	4.45338	up	protein_coding	NM_001039933	CCDS42372.1	CD79B	RefSeq	1303	chr17	-	62006097	62009704	NM_000626	CGAGTCATGGGATTCAGCACCTTGGCACAGCTGAAGCAGAGGAACACGCTGAAGGATGGT	974	Hs.89575	GO:0004888|GO:0005634|GO:0005730|GO:0005737|GO:0005794|GO:0005886|GO:0005886|GO:0005887|GO:0006955|GO:0007165|GO:0009897|GO:0019815|GO:0050853	B-cell antigen receptor complex-associated protein beta chain isoform 3 precursor	103.861	27.4152	6.73257	4.57767	85.5398	119.178	106.866	46.8125	23.1701	12.2631	5.77291	7.22504	7.19975	5.01082	4.65429	4.06789
ASHGA5P017551	0.0100946	0.153053	3.59407	up	protein_coding	ENST00000443026	CCDS55091.1	ABCB5	GENCODE	2247	chr7	+	20686965	20700017		ACTGGAGAAGGATACCCCCAGGTATTCATTTTGACCTAATTTCACCTCAAGTGGAGAATC	340273	Hs.404102	GO:0055085|GO:0042391|GO:0005886|GO:0000139|GO:0005887|GO:0016324|GO:0046581|GO:0005524|GO:0016887|GO:0042626|GO:0015562	ATP-binding cassette, sub-family B (MDR/TAP), member 5 [Source:HGNC Symbol;Acc:46]	20.2844	5	4.2577	2.41209	22.4579	25.2609	13.1345	5	5	5	3.69121	5.02755	4.05434	2.32206	2.42307	2.49113
ASHGA5P005286	0.00675046	0.130959	2.33927	up	protein_coding	NM_002738	CCDS10619.1	PRKCB	RefSeq	8014	chr16	+	23847299	24231932		TATAAGCCAAAAGCTTGTGGGCGAAATGCTGAAAACTTCGACCGATTTTTCACCCGCCAT	5579	Hs.460355	GO:0003682|GO:0004674|GO:0004697|GO:0005080|GO:0005246|GO:0005515|GO:0005524|GO:0005634|GO:0005737|GO:0005829|GO:0005886|GO:0005886|GO:0006351|GO:0006357|GO:0006468|GO:0006816|GO:0006874|GO:0006915|GO:0007165|GO:0007268|GO:0007596|GO:0008270|GO:0010829|GO:0030168|GO:0030374|GO:0030949|GO:0035403|GO:0035408|GO:0035556|GO:0042113|GO:0042393|GO:0042953|GO:0043123|GO:0045766|GO:0046627|GO:0050681|GO:…	protein kinase C beta type isoform 2	431.604	206.336	8.81215	7.58609	565.684	383.408	345.72	176.651	232.41	209.947	8.62563	8.91026	8.90055	7.14796	7.81098	7.79933
ASHGA5P039985	0.0129935	0.170793	2.57476	up	protein_coding	NM_015393	CCDS47077.1	PARM1	RefSeq	5069	chr4	+	75858284	75975325		TTCCTAAGAACATTTCCATAGAGTCCAGAGAAGAGGAGATCACCAGCCCAGGTTCGAATT	25849	Hs.105460	GO:0000139|GO:0005634|GO:0005737|GO:0005769|GO:0005770|GO:0005794|GO:0005886|GO:0010008|GO:0016021|GO:0043231|GO:0051973	prostate androgen-regulated mucin-like protein 1 precursor	156.425	60.9504	7.21137	5.84693	261.38	99.4515	108.442	56.1438	60.1729	66.5346	7.45385	6.95807	7.22219	5.30144	5.97063	6.26872
ASHGA5P013715	0.00442722	0.111633	2.46947	up	protein_coding	NM_018221	CCDS46340.1	MOB1A	RefSeq	1336	chr2	-	74383210	74405995		CTTTGTTCAGGAGTTTAATCTGATTGATAGGCGTGAGCTGGCACCTCTTCAAGAATTAAT	55233	Hs.728829	GO:0005515|GO:0005829|GO:0035329|GO:0035329|GO:0046872	MOB kinase activator 1A	4532.2	2192.04	12.2634	10.9592	5040.93	4901.35	3654.33	1919.18	2302.16	2354.78	11.8969	12.5731	12.3201	10.7584	10.9865	11.1326
ASHGA5P014495	0.0408552	0.288352	2.00085	up	protein_coding	NM_001566	CCDS46372.1	INPP4A	RefSeq	3323	chr2	+	99061320	99198284		GCATGCGCAGCATTGGAACACGGGAGGTAGTCACCCAGAAGAACTTGAGCGGCCTGGTGC	3631	Hs.469386	GO:0005829|GO:0006644|GO:0006661|GO:0007165|GO:0016316|GO:0034597|GO:0044281	type I inositol 3,4-bisphosphate 4-phosphatase isoform b	37.1144	20.0551	5.07579	4.07517	64.1523	23.1531	24.0379	38.4514	12.5806	9.13347	5.33728	4.91134	4.97874	4.69002	3.82197	3.71352
ASHGA5P003219	0.018224	0.198737	2.77335	up	protein_coding	NM_004929	CCDS6251.1	CALB1	RefSeq	2531	chr8	-	91070837	91095107		GACGCTGACGGAAGTGGTTACCTGGAAGGAAAGGAGCTGCAGAACTTGATCCAGGAGCTC	793	Hs.65425	GO:0005499|GO:0005509|GO:0005515|GO:0005634|GO:0005829|GO:0007611|GO:0007626|GO:0010842|GO:0030424|GO:0030425|GO:0035502|GO:0043025|GO:0048167|GO:0071310|GO:0072205|GO:0072221|GO:0072286	calbindin	20.0826	9.54722	4.26671	2.79508	27.808	18.5713	13.8686	18.6417	5	5	4.04664	4.61553	4.13795	3.47102	2.42307	2.49113
ASHGA5P007138	0.033138	0.260137	2.65488	up	protein_coding	NM_148901	CCDS9.1	TNFRSF18	RefSeq	1003	chr1	-	1138887	1142089		CTTGGACAGACTGCTGCTGGAGGTGCCGCCGTCGACCGAAGACGCCAGAAGCTGCCAGTT	8784	Hs.212680	GO:0005031|GO:0005576|GO:0005887|GO:0006915|GO:0007165|GO:0009897|GO:0033209	tumor necrosis factor receptor superfamily member 18 isoform 2 precursor	188.796	85.9839	7.61622	6.20757	212.002	185.869	168.516	155.574	56.7091	45.6684	7.13509	7.86489	7.84866	6.94455	5.89425	5.7839
ASHGA5P038007	0.0154001	0.186735	2.66138	up	protein_coding	NM_001429	CCDS14010.1	EP300	RefSeq	8761	chr22	+	41488613	41576081		AGACTACAGAAGCAGAACATGCTACCAAATGCTGCAGGCATGGTTCCAGTTTCCATGAAT	2033	Hs.517517	GO:0000122|GO:0000123|GO:0000785|GO:0000978|GO:0001047|GO:0001102|GO:0001666|GO:0001756|GO:0001889|GO:0001934|GO:0002039|GO:0003677|GO:0003682|GO:0003700|GO:0003713|GO:0003713|GO:0003823|GO:0004402|GO:0004468|GO:0005515|GO:0005634|GO:0005654|GO:0005667|GO:0005730|GO:0005737|GO:0006351|GO:0006355|GO:0006915|GO:0007049|GO:0007219|GO:0007399|GO:0007507|GO:0007519|GO:0008013|GO:0008134|GO:0008270|GO:…	histone acetyltransferase p300	29.6233	10.1295	4.58559	3.17342	58.9044	16.6118	13.3537	17.7179	7.43276	5.23771	5.21406	4.4631	4.07962	3.37535	3.08257	3.06234
ASHGA5P052663	0.00471875	0.114776	2.4433	up	protein_coding	ENST00000375650	CCDS34415.1	HSPA1B	GENCODE	2520	chr6	+	31795511	31798031		AGGTGGATTAGGGGCCTTTGTTCTTTAGTATGTTTGTCTTTGAGGTGGACTGTTGGGACT	3304	Hs.719966	GO:0008285|GO:0030308|GO:0000902|GO:0010467|GO:0016070|GO:0016071|GO:0006916|GO:0006402|GO:0042026|GO:0006986|GO:0090084|GO:0005634|GO:0005737|GO:0005829|GO:0005739|GO:0048471|GO:0005783|GO:0030529|GO:0016235|GO:0008180|GO:0016607|GO:0016234|GO:0004872|GO:0005515|GO:0005524|GO:0051082|GO:0031625|GO:0044183|GO:0047485	heat shock 70kDa protein 1B [Source:HGNC Symbol;Acc:5233]	2888.21	1236.86	11.4454	10.1566	4952.14	2053.17	1659.32	1378.44	1221	1111.14	11.8752	11.2984	11.1627	10.2749	10.1174	10.0775
ASHGA5P034309	0.0154009	0.186735	2.21105	up	protein_coding	NM_001014763	CCDS33085.1	ETFB	RefSeq	1318	chr19	-	51848408	51858096		ATTTGAGAAACACTCTTTCAGGCCTGAGAGGAGCAGTGACAACAGTAGGGATGATCAAGT	2109	Hs.348531	GO:0005739|GO:0005759|GO:0009055|GO:0022904|GO:0043231|GO:0044281	electron transfer flavoprotein subunit beta isoform 2	22.0169	10.533	4.40173	3.25699	27.4662	23.7946	14.79	17.3061	8.47187	5.82117	4.02382	4.94601	4.23534	3.33104	3.25865	3.18129
ASHGA5P014735	0.00014807	0.0357735	2.62693	up	protein_coding	NM_201279	CCDS46497.1	NRP2	RefSeq	6605	chr2	+	206547223	206662857		GCTTTTGCAGATGAATACGAGGTGGACTGGAGCAATTCTTCTTCTGCAACCTCAGGGTCT	8828	Hs.471200	GO:0001525|GO:0001755|GO:0001938|GO:0002116|GO:0004872|GO:0005021|GO:0005886|GO:0007155|GO:0007411|GO:0007411|GO:0007507|GO:0008201|GO:0010595|GO:0016020|GO:0016021|GO:0017154|GO:0019838|GO:0019955|GO:0030424|GO:0038084|GO:0038084|GO:0046872|GO:0048010|GO:0050919	neuropilin-2 isoform 3 precursor	360.78	147.614	8.52491	7.13153	515.542	299.783	267.015	157.725	140.197	144.921	8.48813	8.55757	8.52901	6.96751	7.12395	7.30313
ASHGA5P011930	0.00781526	0.139417	3.23777	up	protein_coding	NM_000147	CCDS244.2	FUCA1	RefSeq	2133	chr1	-	24171571	24194859		ACATCTGTATGGTATACCTCAAAGGGATCGGCTGTTTATGCCATTTTTCTGCACTGGCCA	2517	Hs.370858	GO:0004560|GO:0005737|GO:0005764|GO:0006004|GO:0006027|GO:0043169	tissue alpha-L-fucosidase precursor	16884.3	6227.91	14.1573	12.4623	14841.6	19612.5	16198.8	5850.34	6621.48	6211.9	13.4806	14.5549	14.4365	12.3714	12.5078	12.5078
ASHGA5P015974	0.00184354	0.0784913	4.78202	up	protein_coding	NM_001710	CCDS4729.1	CFB	RefSeq	2646	chr6	+	31913720	31919861		GTCAGCGTAGGAGGGGAGAAGCGGGACCTGGAGATAGAAGTAGTCCTATTTCACCCCAAC	629	Hs.69771	GO:0001848|GO:0004252|GO:0005576|GO:0005886|GO:0006508|GO:0006956|GO:0006957|GO:0006957|GO:0030449|GO:0045087	complement factor B preproprotein	5735.78	1238.82	12.3989	10.1412	10426.6	3581.14	3199.57	1491.69	1170.08	1054.69	12.9649	12.1017	12.13	10.3823	10.0436	9.99786
ASHGA5P008797	0.00128505	0.0699253	2.59865	up	protein_coding	NM_199169	CCDS13462.1	PMEPA1	RefSeq	4587	chr20	-	56223447	56285670		CAGGCAATGGCGGAGCTGGAGTTTGTTCAGATCATCATCATCGTGGTGGTGATGATGGTG	56937	Hs.517155	GO:0005886|GO:0007179|GO:0016021|GO:0030512|GO:0030521|GO:0031901|GO:0050699	transmembrane prostate androgen-induced protein isoform b	74.6667	30.8584	6.17935	4.80159	114.203	56.1098	53.6875	50.7705	23.4103	18.3944	6.21241	6.14257	6.18307	5.13861	4.66739	4.59875
ASHGA5P008866	0.0310448	0.252624	2.10208	up	protein_coding	NM_173059		ZAN	RefSeq	8416	chr7	+	100331248	100395419		ACCCTCTGCGAAAGCCCGTGTCTGCAGAACCCCTGTCAGAATGACGGGCAGTGTCGGGAG	7455	Hs.307004	GO:0005886|GO:0007339|GO:0016021|GO:0016337	zonadhesin isoform 6 precursor	57.4043	30.9348	5.86905	4.79723	67.1032	54.2176	50.8921	50.9891	18.581	23.2342	5.40707	6.09428	6.10579	5.14504	4.35274	4.89389
ASHGA5P006587	0.0286318	0.244144	3.48708	up	protein_coding	NM_001025433	CCDS32472.1	NQO1	RefSeq	2499	chr16	-	69743303	69760533	NM_000903	GATATTCCAGTTCCCCCTGCAGTGGTTTGGAGTCCCTGCCATTCTGAAAGGCTGGTTTGA	1728	Hs.406515	GO:0003955|GO:0004128|GO:0005515|GO:0005737|GO:0005829|GO:0006521|GO:0006805|GO:0006809|GO:0006979|GO:0007271|GO:0009636|GO:0034641|GO:0043086|GO:0043525|GO:0044281	NAD(P)H dehydrogenase [quinone] 1 isoform b	3788.83	928.316	11.5514	9.74936	8198.41	1727.36	1440.72	1049.7	860.746	874.501	12.6155	11.0555	10.9831	9.88934	9.61653	9.74222
ASHGA5P051417	0.0235838	0.22286	2.5308	up	protein_coding	NM_173681		ATG9B	RefSeq	4577	chr7	-	150709296	150721586		CCCGCCGCCGCCTTCCTGCGCACCGCTGCGCCCCCCGCGCCCCTGCGCACGCTGCTGGCC	285973	Hs.707300	GO:0000045|GO:0000421|GO:0016021|GO:0031410	autophagy-related protein 9B	15502	7866.77	14.0483	12.7088	18813.2	14041.8	13650.8	12166.4	6170.9	5262.99	13.8633	14.0842	14.1975	13.4317	12.4097	12.2849
ASHGA5P055473	0.0150508	0.185414	2.33307	up	protein_coding	NM_001184796	CCDS53801.1	ESYT1	RefSeq	4285	chr12	+	56521985	56538460		CCCACCACAGCTGAAGAAGGGGAACAAGGAACCCAACCCTATGGTACAACTGTCAATTCA	23344	Hs.632729	GO:0016021	extended synaptotagmin-1 isoform 1	91.5649	39.0249	6.35001	5.12778	165.865	60.4937	48.3358	64.8083	29.7755	22.4909	6.77091	6.24617	6.03294	5.52621	5.00214	4.85499
ASHGA5P041655	0.00363587	0.105345	3.22539	up	protein_coding	NM_000129	CCDS4496.1	F13A1	RefSeq	3863	chr6	-	6144310	6320924		ATCCTTTAAAAGAAACCCTGCGAAATGTCTGGGTACACCTGGATGGTCCTGGAGTAACAA	2162	Hs.335513	GO:0002576|GO:0003810|GO:0005576|GO:0007596|GO:0018149|GO:0030168|GO:0031093|GO:0046872	coagulation factor XIII A chain precursor	1665.97	599.541	10.8059	9.11645	1699.75	1818.22	1479.94	576.754	632.144	589.724	10.2719	11.1248	11.0211	8.98516	9.18006	9.18414
ASHGA5P004890	0.0446639	0.301808	2.76552	up	protein_coding	ENST00000298767	CCDS7375.1	WAPAL	GENCODE	6302	chr10	-	88195012	88281541		CTGGTACTAACAATGCAGAAAACTTGGATTTTACAGAGGACTTGCCTGGTGTGCCTGAAA	23063	Hs.203099	GO:0007067|GO:0051301|GO:0009636|GO:0008156|GO:0044419|GO:0071168|GO:0071922|GO:0045875|GO:0035562|GO:0005634|GO:0005737|GO:0043231|GO:0000785|GO:0015630|GO:0000795|GO:0008278|GO:0005515|GO:0005488	wings apart-like homolog (Drosophila) [Source:HGNC Symbol;Acc:23293]	271.84	78.6852	7.69617	6.22862	591.465	118.541	105.512	89.2388	76.8378	69.9792	8.69368	7.21621	7.17864	6.03508	6.31558	6.33521
ASHGA5P041362	0.0178045	0.196828	2.48586	up	protein_coding	NM_181705	CCDS4148.1	LYRM7	RefSeq	6213	chr5	+	130506640	130541119		GTTGAATTATTACTCAGAACATCTGTTATACAAGGTATTCACACAGACCACAATACACTG	90624	Hs.115467	GO:0005739	LYR motif-containing protein 7	287.454	130.225	8.23558	6.92183	335.207	283.182	243.972	109.625	143.637	137.413	7.83712	8.47538	8.39423	6.37854	7.15591	7.23105
ASHGA5P005575	0.00355318	0.10488	3.91829	up	protein_coding	ENST00000307407	CCDS34005.1	IL8	GENCODE	1705	chr4	+	74606222	74609433		GAAAACTGGGTGCAGAGGGTTGTGGAGAAGTTTTTGAAGAGGGCTGAGAATTCATAAAAA	3576	Hs.624	GO:0008285|GO:0006954|GO:0035556|GO:0007186|GO:0006955|GO:0001525|GO:0007165|GO:0019722|GO:0030155|GO:0007050|GO:0071222|GO:0006928|GO:0030968|GO:0090023|GO:0071356|GO:0031623|GO:0050930|GO:0071347|GO:0042119|GO:0044344|GO:0030593|GO:0045744|GO:0048566|GO:0002237|GO:0006987|GO:0045091|GO:0005576|GO:0005622|GO:0005615|GO:0005515|GO:0008009|GO:0005153	interleukin 8 [Source:HGNC Symbol;Acc:6025]	802.635	229.111	9.67623	7.70601	1193.93	652.547	561.428	168.388	263.635	255.309	9.75024	9.66962	9.60883	7.07218	7.97933	8.06651
ASHGA5P056018	0.0179124	0.197444	2.01322	up	protein_coding	NM_001530	CCDS9753.1	HIF1A	RefSeq	4082	chr14	+	62162118	62214977	NM_001243084	GATGCAAATCTAGTGAACAGAATGGAATGGAGCAAAAGACAATTATTTTAATACCCTCTG	3091	Hs.597216	GO:0000988|GO:0001077|GO:0001525|GO:0001666|GO:0001666|GO:0001755|GO:0001837|GO:0001892|GO:0001922|GO:0001938|GO:0001947|GO:0002052|GO:0002248|GO:0003151|GO:0003208|GO:0003700|GO:0003700|GO:0003705|GO:0003705|GO:0004871|GO:0005515|GO:0005634|GO:0005654|GO:0005667|GO:0005730|GO:0005737|GO:0005829|GO:0006089|GO:0006355|GO:0006879|GO:0007165|GO:0007219|GO:0007595|GO:0008134|GO:0008542|GO:0009434|GO:…	hypoxia-inducible factor 1-alpha isoform 1	3300.41	1980.17	11.7939	10.7844	3861.26	3393.74	2646.22	1458.83	2295.05	2186.63	11.5299	12.0232	11.8286	10.3501	10.9823	11.0207
ASHGA5P020672	0.0107123	0.156755	2.7594	up	protein_coding	NM_002164	CCDS47847.1	IDO1	RefSeq	1944	chr8	+	39771327	39786309		CAAATCCACGATCATGTGAACCCAAAAGCATTTTTCAGTGTTCTTCGCATATATTTGTCT	3620	Hs.840	GO:0002534|GO:0002666|GO:0002678|GO:0002830|GO:0004833|GO:0005829|GO:0006569|GO:0007565|GO:0007610|GO:0009055|GO:0016597|GO:0019441|GO:0019825|GO:0020037|GO:0030485|GO:0032421|GO:0032496|GO:0032693|GO:0032735|GO:0033555|GO:0033754|GO:0034276|GO:0034641|GO:0043065|GO:0044281|GO:0046007|GO:0046872|GO:0070233	indoleamine 2,3-dioxygenase 1	2081.39	910.224	11.1058	9.64141	2720.42	1797.43	1726.33	1381.99	686.63	662.053	11.0127	11.1042	11.2004	10.2806	9.29732	9.34634
ASHGA5P044825	0.0268876	0.237457	2.14096	up	protein_coding	NM_002350	CCDS6162.1	LYN	RefSeq	4158	chr8	+	56792385	56925006		CGTAATACTGAAAGAACTATTTATGTGAGAGATCCAACGTCCAATAAACAGCAAAGGCCA	4067	Hs.491767	GO:0001782|GO:0001817|GO:0001932|GO:0001933|GO:0002431|GO:0002513|GO:0002513|GO:0002553|GO:0002576|GO:0002762|GO:0002768|GO:0002768|GO:0002774|GO:0002902|GO:0004713|GO:0004713|GO:0004713|GO:0004715|GO:0004716|GO:0005161|GO:0005178|GO:0005515|GO:0005524|GO:0005634|GO:0005634|GO:0005737|GO:0005758|GO:0005794|GO:0005829|GO:0005886|GO:0006468|GO:0006974|GO:0006991|GO:0007165|GO:0007169|GO:0007596|GO:…	tyrosine-protein kinase Lyn isoform A	364.512	164.888	8.37184	7.27358	665.54	239.174	188.822	153.772	164.96	175.932	8.88212	8.22575	8.00764	6.92584	7.33661	7.55829
ASHGA5P003720	0.0132602	0.172545	2.20399	up	protein_coding	NM_004137	CCDS4373.1	KCNMB1	RefSeq	1518	chr5	-	169805166	169816638		TCGGGACCAGAACCAGCAGTGCTCCTACATCCCAGGCAGCGTGGACAATTACCAGACGGC	3779	Hs.484099	GO:0005886|GO:0006813|GO:0007268|GO:0007596|GO:0008076|GO:0015269|GO:0015459|GO:0051592	calcium-activated potassium channel subunit beta-1	155.228	79.538	7.3208	6.18068	200.476	137.062	128.147	123.812	51.6944	63.1079	7.05956	7.43705	7.4658	6.57744	5.76452	6.20009
ASHGA5P052751	0.00384867	0.106796	5.1313	up	protein_coding	NM_153840	CCDS34471.1	GPR110	RefSeq	3095	chr6	-	46967812	47010082		TGCAAAATCTTTCTGTCATCATTCGGCAAAACCCATCAACCACAGTGGGGAATCTGGCTT	266977	Hs.733762	GO:0004930|GO:0005634|GO:0005730|GO:0005886|GO:0007186|GO:0007218|GO:0016021|GO:0030054	probable G-protein coupled receptor 110 isoform 1 precursor	393.345	72.1179	8.44837	6.08905	749.228	224.139	206.666	74.0042	60.3402	82.0093	9.06302	8.14375	8.13835	5.7353	5.97531	6.55653
ASHGA5P005689	0.0321152	0.256436	3.2227	up	protein_coding	NM_138723	CCDS8645.1	BCL2L14	RefSeq	1930	chr12	+	12223877	12252627		TTCCAGACCAGGCCCAACATGTGTAGCACCAGTGGGTGTGACCTGGAAGAAATCCCCCTA	79370	Hs.210343	GO:0005515|GO:0005737|GO:0005829|GO:0006915|GO:0012505|GO:0016020|GO:0019901|GO:0042981|GO:0043229	apoptosis facilitator Bcl-2-like protein 14 isoform 1	88.1944	25.84	6.13087	4.44259	180.412	50.0868	34.0843	49.3281	14.7207	13.4714	6.89653	5.9836	5.51247	5.09647	4.0376	4.19371
ASHGA5P006969	0.0370359	0.275332	2.15238	up	protein_coding	NM_030926	CCDS2479.1	ITM2C	RefSeq	2123	chr2	+	231729620	231743963	NM_001012516	GCCGGCTAGGGAGGAGCAGCCCCCACAACATCGATCCAAGAGGGGGGGCTCAGTGGGCGG	81618	Hs.111577	GO:0001540|GO:0005515|GO:0005524|GO:0005764|GO:0005764|GO:0005765|GO:0005794|GO:0005886|GO:0010977|GO:0012502|GO:0016021|GO:0030182|GO:0030182|GO:0048471	integral membrane protein 2C isoform 1	96.808	47.4384	6.4581	5.35217	171.371	62.8151	56.2383	85.4532	31.8026	25.0594	6.82379	6.29981	6.25071	5.96788	5.09233	4.99631
ASHGA5P003706	0.00438652	0.111208	2.54494	up	protein_coding	NM_006633	CCDS34188.1	IQGAP2	RefSeq	5769	chr5	+	75699148	76003957		CGCTATGGCTCTATTGTGGACGATGAAAGGCTCTCTGCAGAGGAGATGGATGAGAGGAGG	10788	Hs.291030	GO:0003779|GO:0005095|GO:0005099|GO:0005516|GO:0005874|GO:0005902|GO:0007165|GO:0007264|GO:0015629	ras GTPase-activating-like protein IQGAP2	163.852	62.3017	7.23891	5.89128	281.492	126.019	84.0447	73.1424	61.4844	52.2783	7.57057	7.30972	6.83644	5.7167	5.99951	5.95763
ASHGA5P005347	0.00136004	0.0709181	2.05014	up	protein_coding	NM_001040158	CCDS4183.1	H2AFY	RefSeq	1937	chr5	-	134670070	134734928	NM_004893, NM_138610	TGGCCAGAAGCTGAACCTTATTCACAGTGAAATCAGTAATTTAGCCGGCTTTGAGGTGGA	9555	Hs.420272	GO:0000786|GO:0000793|GO:0001740|GO:0003677|GO:0003682|GO:0005515|GO:0006334|GO:0007549|GO:0016568|GO:0046982	core histone macro-H2A.1 isoform 2	3889.34	2187.2	11.9883	10.9525	5546.13	3271.61	2850.29	1851.05	2424.66	2285.89	12.0414	11.9694	11.954	10.6979	11.0659	11.0938
ASHGA5P037074	0.0103783	0.154567	2.13207	up	protein_coding	NM_002638	CCDS13344.1	PI3	RefSeq	579	chr20	+	43803539	43805185		TTAAAGGTCAAGATAAAGTCAAAGCGCAAGAGCCAGTCAAAGGTCCAGTCTCCACTAAGC	5266	Hs.112341	GO:0004866|GO:0004867|GO:0005578|GO:0007620|GO:0010951	elafin preproprotein	180.854	90.8238	7.51471	6.42246	255	140.913	146.649	85.2985	99.3241	87.8487	7.4158	7.4737	7.65464	5.96504	6.65851	6.64383
ASHGA5P005266	0.0110901	0.159217	2.22108	up	protein_coding	NM_198449	CCDS3953.1	EMB	RefSeq	4309	chr5	-	49692030	49737234		AGTGCCCCAGATTCGCCTTTTACAAGTCCACCTCTCAGAGAAGAAATAATGGCAAATAAC	133418	Hs.561411	GO:0007155|GO:0016021	embigin precursor	205.847	100.412	7.71057	6.55931	279.986	181.856	155.7	91.1597	113.251	96.8261	7.56082	7.83673	7.73416	6.07128	6.83623	6.77042
ASHGA5P001287	1.73268e-06	0.0128854	2.37668	up	protein_coding	NM_017565	CCDS11679.1	FAM20A	RefSeq	4285	chr17	-	66531256	66597095		AAGGTGGCCCGCTGGAACAGGCGACACAAGATGTACAGAGAGCAGATGAACCTTACCTCC	54757	Hs.268874	GO:0005576	protein FAM20A isoform a precursor	100.564	43.9278	6.62973	5.38078	147.549	78.6404	75.5017	59.1457	38.449	34.1889	6.59524	6.61305	6.68091	5.38152	5.35861	5.40221
ASHGA5P028049	0.00157348	0.0750094	2.87696	up	protein_coding	NM_024901	CCDS831.1	DENND2D	RefSeq	2062	chr1	-	111729800	111743281		TTGAACAGATACTTCAGATCTTTGCCTCTGCCGTGCTGGAGAGAAAAATCATCTTCCTGG	79961	Hs.557850		DENN domain-containing protein 2D	1184.96	434.536	10.1851	8.66059	1986.72	842.057	726.094	403.602	462.39	437.616	10.5218	10.0422	9.99137	8.45	8.74603	8.78575
ASHGA5P006819	0.0172256	0.194193	2.67805	up	protein_coding	NM_001168499	CCDS54190.1	CNDP2	RefSeq	4964	chr18	+	72166822	72190689		GAAAACAAAAGGAGATTCCTGTCAACGTCCGATTCTGCCTCGAAGGCATGGAGGAGTCAG	55748	Hs.149185	GO:0000096|GO:0004180|GO:0005829|GO:0006508|GO:0006750|GO:0006805|GO:0008237|GO:0016805|GO:0034641|GO:0034701|GO:0044281|GO:0046872	cytosolic non-specific dipeptidase isoform 2	434.245	152.759	8.57556	7.15438	842.308	226.809	233.618	211.667	129.71	116.901	9.23811	8.16066	8.32791	7.43196	7.01616	7.01501
ASHGA5P016573	0.0145706	0.18201	2.02699	up	protein_coding	NM_003710	CCDS45231.1	SPINT1	RefSeq	2436	chr15	+	41136245	41149853	NM_001032367	AAGAGTGCATTCTAGCCTGTCGGGGTGTGCAAGGCCCCTCCATGGAAAGGCGCCATCCAG	6692	Hs.233950	GO:0004867|GO:0005576|GO:0016020	kunitz-type protease inhibitor 1 isoform 2 precursor	257.75	138.402	7.99597	6.97663	391.772	196.432	185.047	216.589	103.555	95.0628	8.06416	7.94519	7.97856	7.46559	6.71641	6.74788
ASHGA5P048061	0.0299851	0.249428	2.0365	up	protein_coding	ENST00000433765	CCDS44581.1	CHRM4	GENCODE	1468	chr11	-	46406639	46408107		TAAAAAGACCTTCCGGCACCTGCTGCTGTGCCAGTATCGGAACATCGGCACTGCCAGGTA	1132	Hs.248100	GO:0007186|GO:0007165|GO:0008283|GO:0010033|GO:0007166|GO:0007213|GO:0007197|GO:0016021|GO:0005886|GO:0030054|GO:0005624|GO:0042383|GO:0045211|GO:0005887|GO:0043025|GO:0014069|GO:0032279|GO:0043679|GO:0044424|GO:0005085|GO:0016907|GO:0005515	cholinergic receptor, muscarinic 4 [Source:HGNC Symbol;Acc:1953]	454.273	211.976	8.67027	7.64418	859.795	240.455	262.568	237.22	203.542	195.167	9.27038	8.23621	8.50421	7.61619	7.61665	7.6997
ASHGA5P004248	0.0129981	0.170793	3.28219	up	protein_coding	NM_004998	CCDS32254.1	MYO1E	RefSeq	5125	chr15	-	59428167	59665071		AAATTCAGCAATACGCTTGAACTGAAGTTGAAAAAGGAAAACTGGGGCCCCTGGAGTGCA	4643	Hs.654506	GO:0000146|GO:0003094|GO:0003774|GO:0005515|GO:0005516|GO:0005524|GO:0005737|GO:0005856|GO:0005911|GO:0005912|GO:0006897|GO:0015629|GO:0016459|GO:0030048|GO:0032836|GO:0035091|GO:0042623|GO:0045334|GO:0051015|GO:0072015	unconventional myosin-Ie	28.756	11.4173	4.8232	3.10854	37.5446	26.6433	22.08	21.8208	7.43103	5	4.51703	5.10287	4.84972	3.75277	3.08174	2.49113
ASHGA5P012344	0.0173619	0.194352	2.565	up	protein_coding	NM_003039	CCDS99.1	SLC2A5	RefSeq	2454	chr1	-	9097004	9129887		TCTTTGGTCTTCGGAATCTCCTTGCAAACGTAGATGGCTGGCCGATCCTGCTGGGGCTGA	6518	Hs.530003	GO:0005353|GO:0005355|GO:0005886|GO:0005975|GO:0008645|GO:0015755|GO:0015758|GO:0016021|GO:0044281|GO:0055085	solute carrier family 2, facilitated glucose transporter member 5 isoform 1	88.6981	38.8613	6.51034	5.15138	92.215	91.7479	82.1315	61.5558	28.7246	26.3036	5.88403	6.84465	6.80235	5.44434	4.95038	5.05943
ASHGA5P034295	0.00218773	0.0874275	2.34379	up	protein_coding	NM_153719	CCDS12788.1	NUP62	RefSeq	3435	chr19	-	50410083	50432788	NM_001193357, NM_012346, NM_016553, NM_153718	TTTGCCTTGAATTTAAAACCACTGGCGCCAGCCGGGATCCCCAGCAATACAGCAGCTGCC	23636	Hs.574492	GO:0000922|GO:0003682|GO:0005487|GO:0005515|GO:0005635|GO:0005635|GO:0005643|GO:0005643|GO:0005737|GO:0005975|GO:0006351|GO:0006351|GO:0006913|GO:0007166|GO:0007166|GO:0007166|GO:0007569|GO:0008219|GO:0008219|GO:0008285|GO:0008285|GO:0008645|GO:0009755|GO:0009966|GO:0010827|GO:0015031|GO:0015758|GO:0016032|GO:0017056|GO:0019221|GO:0030159|GO:0030159|GO:0030529|GO:0031074|GO:0031965|GO:0042059|GO:…	nuclear pore glycoprotein p62	42.8459	18.1932	5.30927	4.08042	70.5891	31.9686	25.9801	28.011	12.5233	14.0452	5.4839	5.34669	5.09722	4.18008	3.81502	4.24617
ASHGA5P003339	0.000342368	0.0426325	9.57238	up	protein_coding	NM_001242	CCDS8545.1	CD27	RefSeq	1320	chr12	+	6554050	6560884		TGTGAGCCAGGAACATTCCTCGTGAAGGACTGTGACCAGCATAGAAAGGCTGCTCAGTGT	939	Hs.355307	GO:0004888|GO:0005515|GO:0005576|GO:0005887|GO:0006917|GO:0006917|GO:0007166|GO:0008588|GO:0009897|GO:0016064|GO:0043027|GO:0043154|GO:0045471|GO:0045579|GO:0046330	CD27 antigen precursor	155.108	18.3174	7.33866	4.07978	170.558	150.662	144.103	29.0592	12.8984	12.9946	6.81532	7.56858	7.63208	4.24059	3.85426	4.1445
ASHGA5P002964	0.0119723	0.164364	4.04723	up	protein_coding	NM_001012411	CCDS46774.1	SGOL1	RefSeq	3243	chr3	-	20209935	20227698	NM_001012409, NM_001012410, NM_001012412, NM_001012413, NM_138484	AGTGGCCAAGGCAAAAGATGGCCAAGGAAAGATGCCTGAAAAAGTCCTTTCAAGATAGTC	151648	Hs.105153	GO:0000087|GO:0000236|GO:0000278|GO:0000775|GO:0000776|GO:0000776|GO:0000777|GO:0000779|GO:0000780|GO:0000922|GO:0005515|GO:0005813|GO:0005829|GO:0007059|GO:0008608|GO:0010457|GO:0030892|GO:0045132|GO:0051301	shugoshin-like 1 isoform B1	23.3174	5	4.42902	2.41209	24.7026	31.6841	13.5654	5	5	5	3.84769	5.33491	4.10447	2.32206	2.42307	2.49113
ASHGA5P004404	0.000557906	0.0516987	2.02907	up	protein_coding	NM_005049	CCDS33579.1	PWP2	RefSeq	3277	chr21	+	45527207	45551063		CGCCATGGAGGAATTTTTGAACCGAAGAAAAATGACAGAGTTTGGCAACCTGGCACTAAT	5822	Hs.449076	GO:0004871|GO:0005730|GO:0005737|GO:0007165	periodic tryptophan protein 2 homolog	106.467	55.882	6.72351	5.70269	152.512	85.8252	81.0654	81.4313	46.4552	39.7595	6.64541	6.74298	6.78214	5.8891	5.62055	5.59841
ASHGA5P041945	0.0297424	0.248625	2.21667	up	protein_coding	NM_005973	CCDS1157.1	PRCC	RefSeq	2142	chr1	+	156737273	156770609		AAGCCAAAGAAGAGGAAAGAGCCCGTGAAGATCGCGGCGCCGGAGTTGCATAAGGGAGAT	5546	Hs.516948	GO:0005515|GO:0005634|GO:0005730|GO:0007049|GO:0007093|GO:0043231	proline-rich protein PRCC	65.3316	31.5441	5.90222	4.75383	113.504	41.9098	40.5811	58.4434	18.2368	17.9521	6.20396	5.73065	5.77205	5.3635	4.32931	4.56867
ASHGA5P012378	0.0238206	0.2238	2.51037	up	protein_coding	NM_000692	CCDS6615.1	ALDH1B1	RefSeq	3088	chr9	+	38392660	38398662		AACCAGAACCCAAGCGTGATCCTGAACCGGAGCCCGAGCCTGCTGCAGAGTGTCAGCATG	219	Hs.436219	GO:0004029|GO:0005634|GO:0005730|GO:0005739|GO:0005759|GO:0005975|GO:0006068|GO:0043231	aldehyde dehydrogenase X, mitochondrial precursor	208.113	93.169	7.6619	6.334	335.04	143.6	145.698	166.588	59.0416	53.8776	7.83658	7.50301	7.64611	7.05625	5.94531	6.00044
ASHGA5P012027	0.01429	0.180906	2.52707	up	protein_coding	NM_001136153	CCDS47408.1	ATF6B	RefSeq	2613	chr6	-	32083044	32096017	NM_004381	ACAACCTGCTTAGCCCGGAGGACTGGGACAGCACCTTGTATTCTGGCCTAGATGAAGTGG	1388	Hs.42853	GO:0003700|GO:0005622|GO:0005634|GO:0005730|GO:0005789|GO:0005925|GO:0006351|GO:0006986|GO:0007165|GO:0016021|GO:0043565|GO:0046983	cyclic AMP-dependent transcription factor ATF-6 beta isoform b	59.7885	26.3833	5.86861	4.53114	82.802	58.1209	38.4426	46.8762	14.8019	17.4719	5.72305	6.19225	5.69054	5.01256	4.04684	4.53403
ASHGA5P001587	0.00153844	0.0746312	17.8705	up	protein_coding	NM_000582	CCDS3626.1	SPP1	RefSeq	1616	chr4	+	88896801	88904563		AGCCCCACAGACCCTTCCAAGTAAGTCCAACGAAAGCCATGACCACATGGATGATATGGA	6696	Hs.313	GO:0001649|GO:0005125|GO:0005576|GO:0005615|GO:0006954|GO:0007155|GO:0007566|GO:0010811|GO:0030593|GO:0031214|GO:0031988|GO:0033280|GO:0042995|GO:0045177|GO:0045780|GO:0046697|GO:0048471|GO:0048545|GO:0048685|GO:0050840	osteopontin isoform OPN-b precursor	7078.23	398.493	12.6104	8.45094	13882.9	3912.43	3439.38	248.7	478.724	468.055	13.3753	12.228	12.228	7.68741	8.79035	8.87506
ASHGA5P047958	6.34334e-05	0.0322454	4.31221	up	protein_coding	NM_006516	CCDS477.1	SLC2A1	RefSeq	3687	chr1	-	43391045	43424847		TTCTTCATCTTCACCTACTTCAAAGTTCCTGAGACTAAAGGCCGGACCTTCGATGAGATC	6513	Hs.473721	GO:0001939|GO:0005355|GO:0005886|GO:0005901|GO:0005911|GO:0005975|GO:0006112|GO:0006766|GO:0006767|GO:0006970|GO:0008645|GO:0015758|GO:0016020|GO:0016021|GO:0016323|GO:0019852|GO:0019900|GO:0030496|GO:0033300|GO:0042149|GO:0042470|GO:0042802|GO:0042910|GO:0044281|GO:0050796|GO:0055056|GO:0055085	solute carrier family 2, facilitated glucose transporter member 1	281.363	71.6312	8.18669	6.07826	366.578	249.097	228.415	96.7778	60.358	57.7579	7.97338	8.29002	8.29666	6.17205	5.97565	6.08708
ASHGA5P038959	0.0132548	0.172545	2.49722	up	protein_coding	NM_020754	CCDS43135.1	ARHGAP31	RefSeq	8096	chr3	+	119013219	119138323		TTCAATCGAACAGTTACCACCGGTGGATTTTTCATTCCAGCAACAAAGATGCACTCCACC	57514	Hs.668218	GO:0005096|GO:0005829|GO:0005925|GO:0007264|GO:0017124|GO:0030027|GO:0051056	rho GTPase-activating protein 31	30.7945	12.8629	4.91615	3.59583	43.2275	23.5207	25.6353	15.203	10.7671	12.6185	4.73812	4.93262	5.07772	3.08174	3.6008	4.10494
ASHGA5P041381	0.00152669	0.0746312	2.9687	up	protein_coding	NM_021982	CCDS43363.1	SEC24A	RefSeq	6400	chr5	+	133984474	134063601		AAGCTGATGTCTCCAACTGGTGGTCGAATGTCTGTCTTTCAAACACAACTCCCAACTCTT	10802	Hs.595540	GO:0000139|GO:0002474|GO:0003674|GO:0005789|GO:0005829|GO:0006886|GO:0006888|GO:0006888|GO:0008270|GO:0012507|GO:0016044|GO:0018279|GO:0019886|GO:0030127|GO:0043687|GO:0044267|GO:0048208|GO:0048471	protein transport protein Sec24A isoform 1	365.47	121.271	8.42228	6.85245	639.155	242.449	214.808	139.761	114.437	109.616	8.81791	8.2495	8.19942	6.77282	6.85043	6.93408
ASHGA5P005183	5.29819e-05	0.0322454	4.86349	up	protein_coding	NM_016459	CCDS47273.1	MZB1	RefSeq	845	chr5	-	138723256	138725605		TGGCTTACCAGATGTGGCAAAATCTGGCAAAGGCAGAGACCAAACTTCATACCTCAAACT	51237	Hs.409563	GO:0002642|GO:0005515|GO:0005737|GO:0005788|GO:0006915|GO:0034663	plasma cell-induced resident endoplasmic reticulum protein precursor	496.164	112.781	9.02712	6.74513	642.735	407.748	438.009	140.072	102.969	95.3026	8.82945	8.99785	9.25408	6.7758	6.70829	6.7513
ASHGA5P010052	0.0091308	0.147965	2.04079	up	protein_coding	NM_007126	CCDS6573.1	VCP	RefSeq	3859	chr9	-	35056064	35072739		ATCATCTTCATTGATGAGCTAGATGCCATCGCTCCCAAAAGAGAGAAAACTCATGGCGAG	7415	Hs.529782	GO:0000502|GO:0005102|GO:0005515|GO:0005524|GO:0005634|GO:0005634|GO:0005730|GO:0005737|GO:0005783|GO:0005829|GO:0006281|GO:0006302|GO:0006888|GO:0006919|GO:0006974|GO:0008289|GO:0016567|GO:0016567|GO:0016887|GO:0018279|GO:0019903|GO:0019904|GO:0030433|GO:0030433|GO:0030968|GO:0030970|GO:0031334|GO:0031593|GO:0032436|GO:0035861|GO:0042802|GO:0042981|GO:0043161|GO:0043231|GO:0045184|GO:0045732|GO:…	transitional endoplasmic reticulum ATPase	317.149	152.501	8.20562	7.17649	556.409	213.107	181.932	160.977	157.394	139.133	8.59987	8.06393	7.95305	7.0036	7.27661	7.24926
ASHGA5P012557	0.047505	0.309919	3.33555	up	protein_coding	NM_001025434	CCDS32471.1	NQO1	RefSeq	2487	chr16	-	69743303	69760533		AACAAAAGAAGCTGGAAGCCGCAGACCTTGTGATATTCCAGAGTAAGAAGGCAGTGCTTT	1728	Hs.406515	GO:0003955|GO:0004128|GO:0005515|GO:0005737|GO:0005829|GO:0006521|GO:0006805|GO:0006809|GO:0006979|GO:0007271|GO:0009636|GO:0034641|GO:0043086|GO:0043525|GO:0044281	NAD(P)H dehydrogenase [quinone] 1 isoform c	2323.78	549.88	10.7354	8.99749	5280.16	897.265	793.906	621.131	545.804	482.706	11.9608	10.1234	10.1221	9.0922	8.98388	8.91639
ASHGA5P029186	0.00926664	0.149055	2.5926	up	protein_coding	NM_001005464	CCDS30850.1	HIST2H3A	RefSeq	507	chr1	-	149812258	149812765		AAGAAGTGGCGGTTCGGCCGGAGGTTCCATCGTATCCAAAAGGCTCTTTTCAGAGCCACC	333932	Hs.706618		histone H3.2	19.1349	8.29121	4.22726	2.85286	24.7906	15.835	16.7792	14.0638	5	5.80985	3.85377	4.39879	4.42923	2.95602	2.42307	3.17949
ASHGA5P001338	0.00117188	0.0677321	3.73687	up	protein_coding	NM_000785	CCDS8954.1	CYP27B1	RefSeq	2503	chr12	-	58156116	58160976		TATATTATCCCCAAAAATACGCTGGTCACTCTGTGTCACTATGCCACTTCAAGGGACCCT	1594	Hs.524528	GO:0004498|GO:0005506|GO:0005737|GO:0005739|GO:0005739|GO:0005741|GO:0006766|GO:0006805|GO:0006816|GO:0008202|GO:0008285|GO:0009055|GO:0010956|GO:0010980|GO:0020037|GO:0030282|GO:0030308|GO:0030500|GO:0032496|GO:0033280|GO:0034341|GO:0034612|GO:0042359|GO:0042359|GO:0042368|GO:0042369|GO:0043627|GO:0044281|GO:0045618|GO:0046697|GO:0055074|GO:0070314|GO:0070564	25-hydroxyvitamin D-1 alpha hydroxylase, mitochondrial	113.376	29.406	6.71164	4.80981	194.678	76.0369	69.4137	34.1805	31.8007	22.2368	7.01605	6.56512	6.55374	4.49632	5.0922	4.84091
ASHGA5P029180	0.00502987	0.11758	4.64486	up	protein_coding	NM_001024599	CCDS30846.1	HIST2H2BF	RefSeq	1875	chr1	-	149782116	149783928		GTTTCCTTAACCCTATCAGCCCATGTTTTTCTTTTCTTGGTGAAAGCTGAGCACTTCATA	440689	Hs.632451	GO:0000786|GO:0003677|GO:0005634|GO:0006334|GO:0046982	histone H2B type 2-F isoform a	558.73	109.688	8.91571	6.70008	1102.81	309.094	264.287	112.033	101.228	115.803	9.62976	8.60483	8.51254	6.41389	6.68313	7.00321
ASHGA5P051918	0.00492766	0.117307	4.53344	up	protein_coding	NM_001017388	CCDS3445.1	TLR10	RefSeq	3484	chr4	-	38773859	38784611	NM_001195106, NM_001195107, NM_030956	AATCCTTGGAAATACAATGAGACTCATCAGAAACATTTACATATTTTGTAGTATTGTTAT	81793	Hs.120551	GO:0002755|GO:0004888|GO:0005622|GO:0005886|GO:0006954|GO:0006955|GO:0016020|GO:0016021|GO:0045087	toll-like receptor 10 isoform a	31.352	6.50967	4.92693	2.74633	42.2305	30.5374	21.2881	5	9.52902	5	4.70129	5.28478	4.79473	2.32206	3.4258	2.49113
ASHGA5P008461	0.0170118	0.192852	3.44884	up	protein_coding	NM_024746	CCDS1530.2	HHIPL2	RefSeq	2582	chr1	-	222695601	222721444		AAATCAGAGAGGGTCATCTTGGAGATTGAAGAACCAGCCTCAAACCATAATGGCGGACAA	79802	Hs.665660	GO:0005576|GO:0005975|GO:0016901|GO:0048038	HHIP-like protein 2 precursor	24.8313	8.02999	4.62593	2.83982	26.0295	19.2309	29.2335	13.0035	5	6.08649	3.93431	4.66385	5.27961	2.86416	2.42307	3.23222
ASHGA5P001643	0.0167631	0.191712	2.95092	up	protein_coding	NM_057158	CCDS6073.1	DUSP4	RefSeq	6440	chr8	-	29190578	29206322		GAGTCTCAAGGCGGCTATGAGAGGTTTTCCTCCGAGTACCCAGAATTCTGTTCTAAAACC	1846	Hs.417962	GO:0000165|GO:0000188|GO:0001706|GO:0002224|GO:0002755|GO:0002756|GO:0004725|GO:0005634|GO:0005654|GO:0006470|GO:0008063|GO:0008330|GO:0010033|GO:0017017|GO:0034130|GO:0034134|GO:0034138|GO:0034142|GO:0035666|GO:0045087|GO:0048011|GO:0051403	dual specificity protein phosphatase 4 isoform 2	31.744	10.1725	4.81217	3.25101	57.3231	17.3319	20.577	12.591	6.94722	10.9791	5.17142	4.52074	4.74435	2.82641	2.99087	3.93574
ASHGA5P010893	0.0451319	0.302361	2.40113	up	protein_coding	ENST00000368046	CCDS1208.1	CD48	GENCODE	1126	chr1	-	160648535	160681641		TGTACCCTGGCCCGGTCCTTTGGAGTAGAATGGATTGCAAGTTGGCTAGTGGTCACGGTG	962	Hs.243564	GO:0007165|GO:0042110|GO:0045576|GO:0050900|GO:0007596|GO:0006952|GO:0005886|GO:0005887|GO:0043234|GO:0045121|GO:0009897|GO:0046658|GO:0004872|GO:0005515|GO:0003823|GO:0043499	CD48 molecule [Source:HGNC Symbol;Acc:1683]	6819.96	3550.16	12.8891	11.6254	6235.3	7575.36	6649.22	2362.68	4340.54	3947.25	12.211	13.2369	13.2194	11.0677	11.9273	11.881
ASHGA5P002427	0.00229944	0.088453	2.16087	up	protein_coding	NM_004136	CCDS10302.1	IREB2	RefSeq	6367	chr15	+	78730517	78793798		TCCAGACAGAACCTTTAGGTACTGACCCCACCGGCAAGAACATTTACCTGCATGATATTT	3658	Hs.436031	GO:0003723|GO:0003723|GO:0005515|GO:0005737|GO:0006826|GO:0008152|GO:0030350|GO:0046872|GO:0051539	iron-responsive element-binding protein 2	419.678	211.447	8.74383	7.63222	607.17	322.615	329.25	197.772	229.145	207.424	8.74029	8.66596	8.82525	7.324	7.78903	7.78363
ASHGA5P008033	0.0252487	0.229887	2.92055	up	protein_coding	NM_033130	CCDS12832.1	SIGLEC10	RefSeq	3400	chr19	-	51913274	51921057	NM_001171156	CAGCTGCCAGATAAGAAGGGACTCATCTCAACGGCATTCTCCAACGGAGCGTTTCTGGGA	89790	Hs.284813	GO:0005576|GO:0005886|GO:0007155|GO:0016021|GO:0030246	sialic acid-binding Ig-like lectin 10 isoform 1 precursor	141.472	53.2872	7.19416	5.64792	123.213	148.257	152.947	70.5707	52.4556	36.8354	6.32676	7.54813	7.70758	5.65902	5.7838	5.50092
ASHGA5P034070	0.0298955	0.249334	2.05702	up	protein_coding	NM_002730	CCDS12304.1	PRKACA	RefSeq	2689	chr19	-	14202506	14228559		CCGCCGCCGCCGCGATGGGCAACGCCGCCGCCGCCAAGAAGGGCAGCGAGCAGGAGAGCG	5566	Hs.631630	GO:0000086|GO:0000278|GO:0001707|GO:0004691|GO:0004691|GO:0005515|GO:0005524|GO:0005634|GO:0005739|GO:0005794|GO:0005813|GO:0005829|GO:0005886|GO:0005952|GO:0005975|GO:0006006|GO:0006094|GO:0006112|GO:0006468|GO:0006629|GO:0006833|GO:0007165|GO:0007173|GO:0007202|GO:0007243|GO:0007596|GO:0008543|GO:0016020|GO:0018105|GO:0019433|GO:0019901|GO:0031594|GO:0031625|GO:0034199|GO:0043457|GO:0044281|GO:…	cAMP-dependent protein kinase catalytic subunit alpha isoform 1	11782.9	7104.63	13.6468	12.6062	13305.6	10796.1	11247.1	9756.22	6480.87	5076.79	13.3104	13.6874	13.9426	13.0994	12.4798	12.2395
ASHGA5P046792	0.0255762	0.231004	2.99092	up	protein_coding	NM_172246	CCDS35190.1	CSF2RA	RefSeq	1676	chrY	+	1337692	1378828	NM_001161529, NM_001161531, NM_001161532, NM_006140, NM_172245, NM_172249, NR_027760	TACTCAGAAGCGGGAGTCTCCGAGAGAAGAAAAGCAGGTGGAAGGAGAGGAAGCGGATGC	1438	Hs.520937	GO:0004872|GO:0004896|GO:0005576|GO:0005886|GO:0005887	granulocyte-macrophage colony-stimulating factor receptor subunit alpha isoform b precursor	27.4636	12.0003	4.70374	3.12315	42.3949	16.9407	23.0551	24.7434	6.25765	5	4.70696	4.48896	4.91531	3.96575	2.91258	2.49113
ASHGA5P030745	0.0135885	0.174934	3.5504	up	protein_coding	NM_198925	CCDS45347.1	SEMA4B	RefSeq	3780	chr15	+	90744561	90772892	NM_020210	TGAGTCAGAGAAGAGGCCACTCAGCATCCAAGACAGCTTCGTGGAGGTATCCCCAGTGTG	10509	Hs.474935	GO:0004872|GO:0007399|GO:0016021|GO:0030154	semaphorin-4B precursor	291.824	101.147	8.25106	6.42308	363.791	253.405	258.278	186.579	63.3489	53.5128	7.9603	8.31235	8.48053	7.23506	6.0434	5.99079
ASHGA5P011399	0.0181239	0.198597	2.38892	up	protein_coding	ENST00000543964	CCDS53557.1	ENTPD1	GENCODE	12387	chr10	+	97515408	97637023	ENST00000371207, NM_001098175, NM_001164179, NM_001776	ACGGCAGGCATGCGGTTGCTCAGGATGGAAAGTGAAGAGTTGGCAGACAGGGTTCTGGAT	953	Hs.740368	GO:0007186|GO:0006200|GO:0030168|GO:0009181|GO:0005605|GO:0016787|GO:0017111|GO:0017110	ectonucleoside triphosphate diphosphohydrolase 1 [Source:HGNC Symbol;Acc:3363]	236.516	114.018	7.91425	6.65789	321.632	214.146	173.772	192.984	79.2142	69.8552	7.7762	8.07453	7.89201	7.28486	6.35557	6.33323
ASHGA5P010330	0.00880783	0.145367	28.8834	up	protein_coding	NM_001040060	CCDS34027.1	SPP1	RefSeq	1560	chr4	+	88896801	88904563		AGTTCTGAGGAAAAGCAGAATGCTGTGTCCTCTGAAGAAACCAATGACTTTAAACAAGAG	6696	Hs.313	GO:0001649|GO:0005125|GO:0005576|GO:0005615|GO:0006954|GO:0007155|GO:0007566|GO:0010811|GO:0030593|GO:0031214|GO:0031988|GO:0033280|GO:0042995|GO:0045177|GO:0045780|GO:0046697|GO:0048471|GO:0048545|GO:0048685|GO:0050840	osteopontin isoform OPN-c precursor	1292.94	51.6721	10.1435	5.29136	2565.3	667	646.508	18.0845	72.9608	63.971	10.9129	9.7045	9.81316	3.41141	6.24543	6.21723
ASHGA5P007248	0.0327146	0.258997	2.30485	up	protein_coding	NM_173570	CCDS33827.1	ZDHHC23	RefSeq	3778	chr3	+	113666747	113681827		CAGAGGGCAGGTGCAAATCATGACACAGAAGGGCAGTATGAAGCCTGTGAAGAAAAAGAA	254887	Hs.21902	GO:0008270|GO:0016021|GO:0016746	probable palmitoyltransferase ZDHHC23	16.7858	6.96481	3.73997	2.5353	34.0173	5.48864	10.8515	10.8944	5	5	4.36154	3.09107	3.76731	2.6917	2.42307	2.49113
ASHGA5P002008	0.00146815	0.0734942	2.52258	up	protein_coding	ENST00000326853	CCDS2076.1	SULT1C2	GENCODE	2828	chr2	+	108905094	108926371	ENST00000251481	TTTCAGCTGGAACTTGAAGGGACCCCAACCCTGAGACACTATGGCCCTGACCTCAGACCT	6819	Hs.436123	GO:0044281|GO:0009308|GO:0006805|GO:0050427|GO:0051923|GO:0005737|GO:0005829|GO:0015630|GO:0008146	sulfotransferase family, cytosolic, 1C, member 2 [Source:HGNC Symbol;Acc:11456]	266.467	105.702	7.98093	6.64603	454.029	172.992	172.38	133.477	103.55	80.079	8.2937	7.76658	7.88251	6.69915	6.71621	6.52273
ASHGA5P006374	0.00565586	0.122648	5.54184	up	protein_coding	NM_144707	CCDS2012.1	PROM2	RefSeq	3830	chr2	+	95940200	95957055		AGGGCCTTGTGGGAGTGATCTGGTGGCCAGAACAGGATTTTGCACGGCCCCTTTTATCCT	150696	Hs.469313	GO:0016021|GO:0016323|GO:0016324|GO:0031528|GO:0060170|GO:0071914	prominin-2 precursor	824.007	166.835	9.76879	7.29843	655.496	962.046	854.48	203.703	156.29	140.512	8.85817	10.2325	10.2157	7.36789	7.26562	7.26177
ASHGA5P021694	0.00300387	0.0986193	3.04071	up	protein_coding	ENST00000538489	CCDS53424.1	UHMK1	GENCODE	8446	chr1	+	162467594	162499419		GAATATGAAGGTCTTTGTTGAGTATGCAAATGCTGGTGATTCCAAAGCTGCGCAGAAATT	127933	Hs.127310	GO:0006468|GO:0007050|GO:0018105|GO:0046777|GO:0031175|GO:0046825|GO:0045948|GO:0005634|GO:0030424|GO:0032839|GO:0071598|GO:0003723|GO:0005515|GO:0005524|GO:0004674|GO:0016740|GO:0004672|GO:0004713|GO:0016772|GO:0043021	U2AF homology motif (UHM) kinase 1 [Source:HGNC Symbol;Acc:19683]	35.9417	11.8934	5.09279	3.48838	55.5907	28.5805	23.6538	14.8808	10.517	10.2826	5.1282	5.19669	4.95347	3.04123	3.56723	3.85667
ASHGA5P013020	0.0274592	0.239339	2.95745	up	protein_coding	NM_001164269	CCDS53931.1	RAD51	RefSeq	2147	chr15	+	40987377	41024356		GAAGTGGAGCTAATGGCAATGCAGATGCAGCTTGAAGCAAATGCAGATACTTCAGTGGAA	5888	Hs.631709	GO:0000724|GO:0000724|GO:0000730|GO:0000793|GO:0000794|GO:0000800|GO:0003684|GO:0003690|GO:0003697|GO:0005515|GO:0005524|GO:0005634|GO:0005634|GO:0005654|GO:0005737|GO:0005739|GO:0005759|GO:0006268|GO:0006281|GO:0006302|GO:0006310|GO:0006312|GO:0007126|GO:0007131|GO:0008022|GO:0016605|GO:0042802|GO:0043142|GO:0048471|GO:0051106|GO:0051260	DNA repair protein RAD51 homolog 1 isoform 2	27.0715	9.14796	4.72385	3.1595	29.7365	31.6887	19.7892	10.7987	7.27463	9.37055	4.15171	5.33501	4.68483	2.68737	3.04999	3.74114
ASHGA5P006256	0.00177813	0.0773297	2.32517	up	protein_coding	NM_012092	CCDS2363.1	ICOS	RefSeq	2652	chr2	+	204801470	204826298		AAATCTAGACTCACAGATGTGACCCTATAATATGGAACTCTGGCACCCAGGCATGAAGCA	29851	Hs.56247	GO:0005576|GO:0005886|GO:0005887|GO:0006955|GO:0009897|GO:0016021|GO:0031295	inducible T-cell costimulator precursor	67.7609	31.3437	6.07416	4.85683	94.3392	55.606	53.3374	48.3217	21.9375	23.772	5.91999	6.12927	6.17322	5.06494	4.57848	4.92706
ASHGA5P046433	0.0299753	0.249428	2.76914	up	protein_coding	NM_000351	CCDS14127.1	STS	RefSeq	6377	chrX	+	7137471	7272682		AAGCCAACGCTCCGATCATGAGTTTCTCTTCCATTACTGCAACGCCTACTTAAATGCTGT	412	Hs.522578	GO:0004773|GO:0005635|GO:0005764|GO:0005768|GO:0005783|GO:0005788|GO:0005789|GO:0005794|GO:0005886|GO:0006644|GO:0006665|GO:0006687|GO:0006706|GO:0007565|GO:0007611|GO:0008284|GO:0008484|GO:0008544|GO:0009268|GO:0014070|GO:0016020|GO:0016021|GO:0043231|GO:0043434|GO:0043588|GO:0043627|GO:0043687|GO:0044267|GO:0044281|GO:0046872	steryl-sulfatase precursor	238.605	78.0011	7.67023	6.20079	471.813	127.105	116.897	69.5856	82.1993	82.2185	8.35456	7.32147	7.33467	5.63732	6.40522	6.55984
ASHGA5P006086	0.028782	0.244393	2.06025	up	protein_coding	NM_002070	CCDS2813.1	GNAI2	RefSeq	2200	chr3	+	50273646	50296786		GAAGTTGCTGCTGTTGGGTGCTGGGGAGTCAGGGAAGAGCACCATCGTCAAGCAGATGAA	2771	Hs.77269	GO:0000186|GO:0001664|GO:0001973|GO:0003924|GO:0004871|GO:0005515|GO:0005525|GO:0005634|GO:0005737|GO:0005813|GO:0005829|GO:0005834|GO:0005886|GO:0005886|GO:0006184|GO:0006184|GO:0007049|GO:0007165|GO:0007186|GO:0007193|GO:0007194|GO:0007213|GO:0007214|GO:0007243|GO:0007268|GO:0007584|GO:0007596|GO:0008283|GO:0008284|GO:0030168|GO:0030496|GO:0031234|GO:0031683|GO:0045121|GO:0046872|GO:0050805|GO:…	guanine nucleotide-binding protein G(i) subunit alpha-2 isoform 1	267.092	144.572	8.05376	7.01094	400.825	205.492	194.961	239.626	100.865	93.2249	8.09449	8.01	8.05679	7.6325	6.67661	6.72372
ASHGA5P049830	0.0144847	0.181804	2.16053	up	protein_coding	NM_001050	CCDS11691.1	SSTR2	RefSeq	2996	chr17	+	71161159	71168062		CAGTATCTGAACTGCTTGGGGGGTGGGAAAGAACCAAGCCATGCTCTGTCTACTGGCAAT	6752	Hs.514451	GO:0004994|GO:0005515|GO:0005737|GO:0005886|GO:0005887|GO:0006937|GO:0007187|GO:0007193|GO:0007267|GO:0007283|GO:0007584|GO:0007586|GO:0008285|GO:0021549|GO:0030165|GO:0030432|GO:0030900|GO:0038170|GO:0042594|GO:0071385|GO:0071392	somatostatin receptor type 2	52.6133	26.737	5.72743	4.61604	66.4833	41.3017	50.055	42.3077	17.3368	20.5665	5.39234	5.7099	6.08005	4.84956	4.25887	4.7397
ASHGA5P011423	0.0125735	0.168186	2.43345	up	protein_coding	NM_013995	CCDS14600.1	LAMP2	RefSeq	4076	chrX	-	119570348	119603204		TATTCTACAGCCCAAGAGTGTTCGCTGGATGATGACACCATTCTAATCCCAATTATAGTT	3920	Hs.496684	GO:0002576|GO:0005764|GO:0005765|GO:0005770|GO:0005886|GO:0007596|GO:0016020|GO:0016021|GO:0030168|GO:0030670|GO:0031088|GO:0031088|GO:0031902	lysosome-associated membrane glycoprotein 2 isoform B precursor	349.546	160.199	8.52729	7.24428	360.969	373.041	314.629	174.376	164.82	141.402	7.94786	8.87236	8.76164	7.1274	7.33542	7.27003
ASHGA5P014846	0.0467232	0.307401	2.18482	up	protein_coding	ENST00000413988	CCDS12657.1	EXOC3L2	GENCODE	1719	chr19	-	45715878	45737469		ACAATCAGGTCTACCCCAGAGAGGTCCTAGGGCTGGTGGACATGGCCGCCCTGGAGAATG	90332	Hs.337557	GO:0008150|GO:0005575|GO:0003674	exocyst complex component 3-like 2 [Source:HGNC Symbol;Acc:30162]	48.9479	24.8687	5.48045	4.35294	84.701	29.4532	32.6895	49.0076	14.1717	11.4268	5.75652	5.2376	5.44723	5.0866	3.98525	3.98696
ASHGA5P039969	0.0394595	0.283615	3.07418	up	protein_coding	NM_152997	CCDS3537.1	FDCSP	RefSeq	573	chr4	+	71091787	71100968		CCCCTACAACTCCCCTTCCTAGCGAAAAGTAAACAAGAAGGAAAAGTCACGATAAACCTG	260436	Hs.733448	GO:0005576	follicular dendritic cell secreted peptide precursor	1959.25	716.311	10.9815	9.36127	1379.34	2232.01	2266.4	890.386	672.949	585.598	9.94869	11.4045	11.5913	9.63669	9.27109	9.17604
ASHGA5P055996	0.0408547	0.288352	5.16365	up	protein_coding	NM_005192	CCDS9716.1	CDKN3	RefSeq	906	chr14	+	54863672	54886934		ATACAAACAAGTGAGTTTGACTCATCAGATGAAGAGCCTATTGAAGATGAACAGACTCCA	1033	Hs.84113	GO:0000079|GO:0000082|GO:0004722|GO:0004725|GO:0005515|GO:0007050|GO:0008138|GO:0008285|GO:0035335|GO:0048471	cyclin-dependent kinase inhibitor 3 isoform 1	301.326	68.1245	8.26947	5.90108	218.316	365.614	320.048	39.6907	87.6493	77.0335	7.17961	8.84442	8.78438	4.74253	6.49318	6.46753
ASHGA5P055729	0.00872015	0.14486	19.7502	up	protein_coding	NM_006783	CCDS9291.1	GJB6	RefSeq	2110	chr13	-	20796100	20805372	NM_001110219, NM_001110220, NM_001110221	CCCAAGCTAAACATTTCAAGGTAAAATGTAGCTGCGTCATAAGGAGACTTCTGTCTTCTC	10804	Hs.511757	GO:0005886|GO:0005922|GO:0007154|GO:0007605|GO:0016021|GO:0042471|GO:0043231	gap junction beta-6 protein	123.508	6.40724	6.81033	2.50653	51.8377	173.672	145.015	9.22173	5	5	5.01761	7.77288	7.6405	2.60539	2.42307	2.49113
ASHGA5P027560	0.00620362	0.127293	4.80947	up	protein_coding	ENST00000412676	CCDS44965.1	CMKLR1	GENCODE	5110	chr12	-	108681820	108714439	NM_001142343, NM_001142344	ACAGGGACTGATTGGCTGAGGACTCACATTGGAGAGCTGCAGACAACATAACGGTGAATG	1240	Hs.197143	GO:0001501|GO:0007186|GO:0006955|GO:0006935|GO:0032088|GO:0032695|GO:0010759|GO:0070098|GO:0050848|GO:0016021|GO:0005886|GO:0005887|GO:0004872|GO:0005515|GO:0004930|GO:0004950	chemokine-like receptor 1 [Source:HGNC Symbol;Acc:2121]	31.3582	8.74354	4.97457	2.70869	32.3937	33.3235	28.3573	16.2306	5	5	4.28615	5.40637	5.23118	3.21188	2.42307	2.49113
ASHGA5P006283	0.00812624	0.1414	3.30319	up	protein_coding	NM_033379	CCDS7260.1	CDK1	RefSeq	1752	chr10	+	62538211	62554610		TCACTTGTTAAGGTAGTAACACTCTGGTACAGATCTCCAGAAGTATTGCTGGGGTCAGCT	983	Hs.732435	GO:0000075|GO:0000082|GO:0000083|GO:0000086|GO:0000165|GO:0000186|GO:0000187|GO:0000226|GO:0000278|GO:0002224|GO:0002755|GO:0002756|GO:0004672|GO:0004693|GO:0004693|GO:0005515|GO:0005524|GO:0005634|GO:0005654|GO:0005737|GO:0005739|GO:0005815|GO:0005829|GO:0005876|GO:0006260|GO:0006281|GO:0006461|GO:0006915|GO:0007067|GO:0007095|GO:0007098|GO:0007173|GO:0007264|GO:0007265|GO:0007344|GO:0007411|GO:…	cyclin-dependent kinase 1 isoform 2	588.992	207.432	9.29842	7.57456	674.668	555.122	537.185	159.903	237.9	224.494	8.90375	9.44297	9.54855	6.99341	7.84171	7.88856
ASHGA5P006636	0.0103238	0.154062	3.55432	up	protein_coding	NM_022754	CCDS4394.1	SFXN1	RefSeq	2991	chr5	+	174905513	174955621		CTCAGAAAAGTTCCATGTCTGTGACAAGCTTGGAGGCCGAGTTGCAAGCTAAGATCCAAG	94081	Hs.369440	GO:0005739|GO:0005743|GO:0006826|GO:0008324|GO:0016021|GO:0030218|GO:0055072	sideroflexin-1	183.015	56.442	7.57128	5.74171	194.858	197.185	157.001	52.6713	55.7261	60.9285	7.01742	7.95043	7.746	5.19816	5.87056	6.15641
ASHGA5P014619	0.00108016	0.0667545	2.85231	up	protein_coding	ENST00000411896	CCDS46046.1	GRAMD1A	GENCODE	2607	chr19	+	35491245	35517373		CAACAGCAAGATGCTGAGCCCCACTTATAAGCAGCGTAATGAGGACTTCCGGAAACTGTT	57655	Hs.515351	GO:0016021	GRAM domain containing 1A [Source:HGNC Symbol;Acc:29305]	196.53	73.7836	7.64918	6.13705	261.203	165.972	162.414	79.8766	70.0938	71.3803	7.45261	7.70517	7.78974	5.85954	6.18744	6.36416
ASHGA5P008189	5.3506e-05	0.0322454	2.35894	up	protein_coding	NM_001379	CCDS12228.1	DNMT1	RefSeq	5377	chr19	-	10244021	10305755		GAGGCTAAGCCTGAACCTTCACCTAGCCCCAGGATTACAAGGAAAAGCACCAGGCAAACC	1786	Hs.202672	GO:0000122|GO:0003677|GO:0003723|GO:0003886|GO:0005515|GO:0005634|GO:0005657|GO:0005721|GO:0006306|GO:0006351|GO:0008134|GO:0008270|GO:0008327|GO:0009008|GO:0010216|GO:0010628|GO:0016458|GO:0016568|GO:0042127|GO:0051571|GO:0051573|GO:0071230	DNA (cytosine-5)-methyltransferase 1 isoform b	336.421	154.094	8.42796	7.18982	474.344	278.868	256.051	168.679	157.518	136.083	8.36453	8.45111	8.46824	7.07519	7.27755	7.21673
ASHGA5P019054	0.00141218	0.0720954	2.20046	up	protein_coding	NM_021203	CCDS3081.1	SRPRB	RefSeq	2880	chr3	+	133502876	133540336		TGTGCTGTATACAGAGTCAACAATAACAGGGGCAATAGTCTGACCTTGATTGACCTTCCC	58477	Hs.12152	GO:0005525|GO:0005737|GO:0005789|GO:0006412|GO:0006614|GO:0006987|GO:0007264|GO:0010467|GO:0016021|GO:0030968|GO:0044267	signal recognition particle receptor subunit beta	494.238	240.271	8.95836	7.82056	745.84	408.725	328.148	231.153	247.926	241.733	9.05565	9.00154	8.81791	7.57489	7.89876	7.98801
ASHGA5P007401	0.0389618	0.281844	2.0317	up	protein_coding	NM_001193485	CCDS54385.1	LIMS1	RefSeq	4689	chr2	+	109271267	109303702	ENST00000393310, NM_001193482, NM_001193483, NM_001193484, NM_004987	TAACACTCAAGAATAAGTTTGTGGAGTTTGACATGAAGCCAGTCTGTAAGAAGTGCTATG	3987	Hs.597715	GO:0005515|GO:0005829|GO:0005925|GO:0005925|GO:0007569|GO:0008270|GO:0034329|GO:0045892|GO:0048471|GO:0071560	LIM and senescent cell antigen-like-containing domain protein 1 isoform a	626.865	360.129	9.36724	8.34455	754.743	659.695	466.156	262.215	418.081	400.09	9.07373	9.6859	9.34208	7.76959	8.60483	8.65922
ASHGA5P042592	0.0115056	0.161993	3.22701	up	protein_coding	ENST00000368605	CCDS34519.1	FAM26F	GENCODE	1109	chr6	+	116782555	116784934		AACCAGGCCAAGGCGTCGGACGTGCAGGACCTCCTGAAGGATCTGAAGGCTCAGTCGCAG	441168	Hs.381220	GO:0016021	family with sequence similarity 26, member F [Source:HGNC Symbol;Acc:33391]	1317.33	483.758	10.4784	8.78817	1301.64	1378.78	1271.56	370.741	549.799	530.733	9.87069	10.7601	10.8043	8.32573	8.99231	9.04649
ASHGA5P049627	0.00513142	0.117811	8.41594	up	protein_coding	NM_001034836	CCDS42299.1	RDM1	RefSeq	815	chr17	-	34249481	34257780	NM_001163125	GTTGTTCTAGGTAAGACTGTCTTGATCATCCTTGAAGTACTTCAGTTTCAGTAAGCAAAT	201299	Hs.194411	GO:0000166|GO:0003677|GO:0003723|GO:0005730|GO:0005737|GO:0006281|GO:0006310|GO:0015030|GO:0016605	RAD52 motif-containing protein 1 isoform 2	117.656	15.0217	6.88167	3.80855	159.58	109.809	83.5793	11.6089	16.8773	16.5788	6.71266	7.10512	6.82724	2.73683	4.22134	4.46747
ASHGA5P005443	0.0224048	0.217611	2.10438	up	protein_coding	NM_004327	CCDS13806.1	BCR	RefSeq	6927	chr22	+	23522551	23660224		CCAGGTCCAGCTGGACCCGCAGGCCCTGCAGGACAGAGACTGGCAGCGCACCGTCATCGC	613	Hs.517461	GO:0004674|GO:0004713|GO:0005089|GO:0005096|GO:0005515|GO:0005524|GO:0005543|GO:0005829|GO:0006468|GO:0007165|GO:0007264|GO:0016301|GO:0035023|GO:0043547|GO:0051056	breakpoint cluster region protein isoform 1	63.6745	33.0429	5.91602	4.84262	103.324	41.0436	46.6564	59.4647	20.7985	18.8655	6.06541	5.70197	5.98067	5.38925	4.50721	4.63141
ASHGA5P032423	0.017084	0.193376	4.95045	up	protein_coding	NM_005557	CCDS11401.1	KRT16	RefSeq	1720	chr17	-	39766030	39769079		CAGTACGAGCAGATGGCAGAGAAAAACCGCAGAGACGCTGAGACCTGGTTCCTGAGCAAG	3868	Hs.655160	GO:0005200|GO:0005515|GO:0005882|GO:0007010|GO:0008283|GO:0008544|GO:0045104	keratin, type I cytoskeletal 16	157.775	32.2118	6.99171	4.68415	324.644	78.2792	70.4023	63.8797	20.7131	12.0428	7.79168	6.6071	6.57634	5.5021	4.50234	4.048
ASHGA5P013309	0.0360066	0.272215	3.04738	up	protein_coding	NM_138790	CCDS9995.2	PLD4	RefSeq	1964	chr14	+	105391186	105399573		TGTGGACGTGAAAGTCTTCATCGTGCCGGTGGGGAACCATTCCAACATCCCATTCAGCAG	122618	Hs.407101	GO:0004630|GO:0006644|GO:0006655|GO:0016021|GO:0016042|GO:0044281|GO:0046474|GO:0070290	phospholipase D4	47.2488	20.0697	5.58794	3.98036	52.5574	40.2606	48.9284	41.7125	9.76653	8.73001	5.03851	5.67617	6.04913	4.82298	3.45962	3.65849
ASHGA5P049375	0.0421874	0.292973	2.96546	up	protein_coding	NM_001242757		SLC22A31	RefSeq	1860	chr16	-	89262168	89266529		CTGCTGCCTGAGAGCCGAAGCCGGGGGCTGCCCCAGTCACTGCAGGACGCCGACCGCCTG	146429	Hs.447544	GO:0006811|GO:0016021|GO:0022857	putative solute carrier family 22 member 31	659.08	272.041	9.35416	7.7859	1054.07	484.826	438.345	515.427	173.684	127.012	9.5621	9.24575	9.25462	8.81791	7.40991	7.12988
ASHGA5P008884	0.0104213	0.155102	2.16387	up	protein_coding	NM_199359	CCDS13541.1	TPD52L2	RefSeq	2299	chr20	+	62496580	62522898	NM_001243892, NM_199361, NM_199363	TCTCTAGCGCCTACAAGAAGACTCAGGAAACTCTTTCACAGGCAGGACAGAAGACTTCAG	7165	Hs.473296	GO:0005515|GO:0005737|GO:0042127|GO:0042803|GO:0048471	tumor protein D54 isoform f	117.227	58.279	6.91029	5.79667	144.056	103.689	103.938	65.8036	50.2286	58.8049	6.55881	7.01719	7.15486	5.55039	5.72782	6.11181
ASHGA5P031779	0.0391055	0.282059	4.84023	up	protein_coding	NM_005611	CCDS10748.1	RBL2	RefSeq	4903	chr16	+	53468350	53525560		GCGGCGCGGGCCGAGGCCTGGGACAGCTACCGCAGCATGAGCGAAAGCTACACGCTGGAG	5934	Hs.513609	GO:0000080|GO:0000278|GO:0000785|GO:0003677|GO:0005515|GO:0005634|GO:0005654|GO:0005667|GO:0005730|GO:0005737|GO:0006351|GO:0006355|GO:0016568|GO:0043550|GO:0051726	retinoblastoma-like protein 2	50.8358	17.0859	5.6271	3.35202	69.8455	50.7687	31.8931	41.1575	5.10021	5	5.46793	6.00126	5.41212	4.8019	2.76305	2.49113
ASHGA5P048404	0.00816169	0.1414	23.7046	up	protein_coding	NM_002426		MMP12	RefSeq	1877	chr11	-	102733463	102745764		TGAAATTCAGCAAGATTAACACAGGCATGGCTGACATTTTGGTGGTTTTTGCCCGTGGAG	4321	Hs.1695	GO:0004175|GO:0004222|GO:0005509|GO:0005578|GO:0006508|GO:0008270|GO:0035313|GO:0060054	macrophage metalloelastase preproprotein	1017.13	40.8129	9.6413	5.07421	2199.61	470.073	381.713	19.1682	56.8618	46.4086	10.6818	9.19962	9.04251	3.52175	5.89648	5.80439
ASHGA5P010015	0.00109925	0.0669644	2.08748	up	protein_coding	NM_004509	CCDS2474.1	SP110	RefSeq	2519	chr2	-	231033644	231084827		GGACCAGCTGATTCGAGATTACGGTGAGCCCTTTCAGGAAGCAATGTGGTTGGACCTGGT	3431	Hs.145150	GO:0003677|GO:0004871|GO:0005634|GO:0005730|GO:0006351|GO:0006355|GO:0007165|GO:0008270|GO:0019048	sp110 nuclear body protein isoform a	318.809	163.518	8.32083	7.25907	471.994	266.566	217.866	219.514	139.105	131.935	8.35633	8.38551	8.22065	7.48736	7.11168	7.17816
ASHGA5P001363	0.0074488	0.13577	2.45567	up	protein_coding	NM_002046	CCDS8549.1	GAPDH	RefSeq	1401	chr12	+	6643584	6647537		TTTTGCGTCGCCAGCCGAGCCACATCGCTCAGACACCATGGGGAAGGTGAAGGTCGGAGT	2597	Hs.544577	GO:0000226|GO:0004365|GO:0004365|GO:0005515|GO:0005634|GO:0005737|GO:0005737|GO:0005737|GO:0005811|GO:0005829|GO:0005829|GO:0005886|GO:0005975|GO:0006006|GO:0006094|GO:0006096|GO:0006096|GO:0006096|GO:0008017|GO:0015630|GO:0035605|GO:0035606|GO:0044281|GO:0048471|GO:0050661|GO:0050821|GO:0051287|GO:0051402	glyceraldehyde-3-phosphate dehydrogenase isoform 1	2820.94	1371.21	11.5781	10.282	3097.82	2739.45	2625.56	1716.37	1101.16	1296.11	11.2115	11.7091	11.8137	10.588	9.96401	10.294
ASHGA5P020834	0.0220624	0.21551	2.02462	up	protein_coding	NM_001165959	CCDS54119.1	GSDMB	RefSeq	1583	chr17	-	38060847	38074903		CAGAGAGGAGGCGCAATGTTCAGCGTATTTGAGGAAATCACAAGAATTGTAGTTAAGGAG	55876	Hs.306777	GO:0005737	gasdermin-B isoform 4	325.718	155.982	8.21932	7.20168	585.505	223.655	167.993	154.125	159.697	154.124	8.67515	8.13969	7.84314	6.93005	7.29296	7.38202
ASHGA5P002271	0.0373917	0.276502	4.18293	up	protein_coding	NM_031966	CCDS3997.1	CCNB1	RefSeq	2177	chr5	+	68462836	68474070		TGGTGAATGGACACCAACTCTACAACATTACCTGTCATATACTGAAGAATCTCTTCTTCC	891	Hs.23960	GO:0000075|GO:0000079|GO:0000082|GO:0000086|GO:0000086|GO:0000236|GO:0000278|GO:0000922|GO:0000942|GO:0005113|GO:0005515|GO:0005634|GO:0005654|GO:0005737|GO:0005813|GO:0005829|GO:0007080|GO:0019901|GO:0031145|GO:0043148|GO:0045931|GO:0051301|GO:0051437|GO:0051439|GO:0051987|GO:0071174	G2/mitotic-specific cyclin-B1	3636.22	971.283	11.861	9.79653	2031.76	4963.37	3913.54	798.595	1073.91	1041.34	10.5553	12.5896	12.4382	9.48262	9.92744	9.97954
ASHGA5P043664	0.0102513	0.153639	2.27559	up	protein_coding	NM_001220765		IKZF1	RefSeq	6091	chr7	+	50344377	50472798	NM_001220768, NM_001220771, NM_006060	AGTGTGATATCTGTGGGATCATTTGCATCGGGCCCAATGTGCTCATGGTTCACAAAAGAA	10320	Hs.488251	GO:0003677|GO:0005634|GO:0005737|GO:0006351|GO:0006355|GO:0007049|GO:0007275|GO:0007498|GO:0008270|GO:0016568	DNA-binding protein Ikaros isoform 2	30.4764	14.4481	4.93365	3.74741	36.4491	25.2846	29.6954	21.7779	13.2295	8.33678	4.46836	5.02923	5.30336	3.7503	3.8904	3.60153
ASHGA5P010815	0.0190308	0.202136	2.2136	up	protein_coding	NM_001170723	CCDS53433.1	TEX35	RefSeq	850	chr1	+	178482211	178490946		AACTACAATCGGGCGCAGCTGCAGAACCTACCAGCAGTTCCGATTCATCACCTCCAAGCT	84066	Hs.534501	GO:0005634|GO:0015630	uncharacterized protein C1orf49 isoform 3	20.0892	10.7095	4.22226	3.07586	32.2677	14.2557	13.7441	18.5564	8.57217	5	4.27954	4.26255	4.12467	3.46177	3.27469	2.49113
ASHGA5P008940	0.0155008	0.187309	3.34643	up	protein_coding	ENST00000348983	CCDS4203.1	CDC25C	GENCODE	1896	chr5	-	137620958	137667516		TAGCTGGGATGACAATGGAAACTTGGTGGACAGTGAAATGAAATATTTGGGCAGTCCCAT	995	Hs.656	GO:0007067|GO:0051301|GO:0000278|GO:0008283|GO:0000075|GO:0006260|GO:0007089|GO:0051726|GO:0000086|GO:0006470|GO:0000079|GO:0035335|GO:0000087|GO:0044419|GO:0007088|GO:0005634|GO:0005622|GO:0005829|GO:0005654|GO:0005515|GO:0004725|GO:0019901|GO:0050699	cell division cycle 25 homolog C (S. pombe) [Source:HGNC Symbol;Acc:1727]	22.5269	9.02147	4.48266	2.74004	24.6315	22.7462	20.203	17.0644	5	5	3.84256	4.88844	4.71697	3.3059	2.42307	2.49113
ASHGA5P051929	0.0242525	0.225166	2.70855	up	protein_coding	ENST00000381799	CCDS3458.1	RHOH	GENCODE	1999	chr4	+	40198526	40246281		TAAACCCCAAGAGACTTCACACAACACTTATGTATGCACCCCAAAGACTAATGGGGAGAG	399	Hs.654594	GO:0007264|GO:0051056|GO:0015031|GO:0006355|GO:0007165|GO:0006184|GO:0042326|GO:0045576|GO:0043124|GO:0030217|GO:0005737|GO:0005886|GO:0005622|GO:0005829|GO:0005739|GO:0016020|GO:0001772|GO:0005515|GO:0005525|GO:0003924|GO:0017048|GO:0005095|GO:0019210	ras homolog family member H [Source:HGNC Symbol;Acc:686]	2791.56	1241.77	11.5523	10.1148	2585.19	3191.97	2597.54	873.06	1389.22	1463.02	10.9282	11.9319	11.7968	9.6055	10.2882	10.4506
ASHGA5P009966	0.00230047	0.088453	4.90793	up	protein_coding	NM_001122607	CCDS46646.1	RUNX1	RefSeq	2722	chr21	-	36193573	36260987		CAGATGCAGGAGGAAGACACAGCACCCTGGAGATGTTAAGGCAGAAGTCAGTTCTTCTGT	861	Hs.149261	GO:0000975|GO:0001501|GO:0001701|GO:0001889|GO:0002318|GO:0003677|GO:0003700|GO:0003700|GO:0005509|GO:0005515|GO:0005524|GO:0005604|GO:0005634|GO:0005634|GO:0005730|GO:0006351|GO:0007417|GO:0008134|GO:0009966|GO:0030097|GO:0030097|GO:0030099|GO:0030853|GO:0030854|GO:0031069|GO:0035162|GO:0042803|GO:0043231|GO:0045766|GO:0045893|GO:0045944|GO:0046982|GO:0048266|GO:0048935|GO:0060216|GO:0070491|GO:…	runt-related transcription factor 1 isoform AML1a	481.796	91.5376	8.74641	6.4513	918.44	261.452	265.495	100.435	86.3852	87.7923	9.36026	8.35798	8.52099	6.23668	6.47422	6.64298
ASHGA5P012203	0.00264734	0.0936008	4.08437	up	protein_coding	NM_019590	CCDS31165.1	KIAA1217	RefSeq	7773	chr10	+	24497719	24836772		TACGTCGATACCTTCAGCTTCACGTAAGGGCTCCAGCGGGGCCCCACAGACGAGCAGGAT	56243	Hs.445885	GO:0003674|GO:0005737|GO:0048706	sickle tail protein homolog isoform 1	350.154	94.999	8.53174	6.50163	365.113	361.235	324.115	102.82	98.0699	84.1066	7.96673	8.82907	8.79943	6.27412	6.64148	6.58928
[truncated: 78 more rows]

## Sheet: down_Cancer_vs_PreC
# Fold Change cut-off: 2.0 # P-value cut-off: 0.05 # Condition pairs: Cancer_vs_PreC # Column A: ProbeName it represents probe name. # Column B: P-value, P-value calculated from unpaired t-test. # Column C: FDR, FDR is calculated from Benjamini Hochberg FDR. # Column D: FCAbsolute, the absolute ratio (no log scale) of normalized intensities between two conditions. # Column E: Regulation, it depic…
Cancer_vs_PreC 2.0 fold down regulated mRNAs
[truncated: 846 more rows]
