# Supplementary material for: Novel cytoplasmic lncRNA IKBKBAS promotes lung adenocarcinoma metastasis by upregulating IKKβ and consequential activation of NF-κB signaling pathway
Source: Cell Death Dis. 2021 Oct 26;12(11):1004. doi: 10.1038/s41419-021-04304-4 (PMC8548314; doi:10.1038/s41419-021-04304-4)
Supplement: Supplementary file 9 — Supplementary Table 3 [file 41419_2021_4304_MOESM9_ESM.xlsx]

## Sheet: Oligos
Oligos used in this study
	Primers for RT-qPCR
	Names	Sequence 5' to 3'
	β-actin	S: AGTTGCGTTACACCCTTTCTTG
		AS: CACCTTCACCGTTCCAGTTTT
	IKKβ	S: CCTGCTGGCCATGGAGTACT
		AS: CGCAGACCACAGCAGTTCTC
	IKBKBAS	S:TTCTGCCCCTACAGTTTCG
		AS:CTGGCTTGTTTCAACTTTGC
	GAPDH	S:GCACCGTCAAGGCTGAGAAC
		AS:TGGTGAAGACGCCAGTGGA
	U6	S:GCTTCGGCAGCACATATACTAAAAT
		AS:CGCTTCACGAATTTGCGTGTCAT
	Bulge-Loop miRNA Primers for qPCR from RiboBio Co. Ltd
	Names	ID
	Bulge-Loop hsa-miR-512-5p Primer Set	MQPS0001713-1
	Bulge-Loop hsa-miR-4741 Primer Set	MQPS0001572-1
	Bulge-Loop hsa-miR-185-3p Primer Set	MQPS0000718-1
	Bulge-Loop hsa-miR-486-3p Primer Set	MQPS0001636-1
	Bulge-Loop hsa-miR-219b-5p Primer Set	MQP-0101; miR8002311; miR8002312
	Bulge-Loop hsa-miR-4478 Primer Set	MQPS0001395-1
	Bulge-Loop hsa-miR-6805-5p Primer Set	MQP-0101; miR8002878; miR8002879
	Gene Specific Primers for 5'/3' RACE
	Names	Sequence 5' to 3'
	5’ RACE GSP-1	GATTACGCCAAGCTTCATCTGGGTCACCGAAACTGTAGGGGCAG
	5’ RACE GSP-2	GATTACGCCAAGCTTCCTTTGTCCACTAATGTAATCCCA
	3’ RACE GSP-3	GATTACGCCAAGCTTCGTGAGGCGCTCAGCCTGAGGTTATCG
	3’RACE GSP-4	GATTACGCCAAGCTTCTGCCCCTACAGTTCGGTGACCCAGATG
	Primers for ChIP
	Names	Sequence 5' to 3'
	ChIP-IKBKBAS-p65	F: CCCCGTTACACCCTGTTCTC
		R: GGGCAGTTCTAGCCAACAGT
	Primers for Molecular Cloning
	Names	Sequence 5' to 3'
	pcDNA3.1(+)-IKBKBAS	F:CCCAAGCTT AGGGACTGTTGGCTAGAACTGCCCTTG
		R:CCGCTCGAG AAGTCTGTTTTGCTGGAACTTTTAATAAGGAATCTCAGG
	pcDNA3.1(+)-IKBKBAS-AS	F:CCCAAGCTT AAGTCTGTTTTGCTGGAACTTTTAATAAGGAATCTCAGG
	IKBKBAS-AS	R:CCGCTCGAG AGGGACTGTTGGCTAGAACTGCCCTTG
	pGL4.10-IKBKB Promoter	F:CCGCTCGAGTGTGTAAGCA CTCTATAGATGTGAGCTATT AT
	IKBKB Promoter	R:CCCAAGCTTTCTTTACAATGTTCCCATAAATCGC
	pGL4.10-IKBKBAS Promoter	F:CCGCTCGAGTGAAAACATT AAAATGCGG
	IKBKBAS Promoter	R:CCCAAGCTTGCAGTTCTAGCCAACAGTC
	pcDNA3.1(+)-IKKβ 3’UTR	F:CCCAAGCTT TTACAGACGGAAGAAGAAGAGCACA
		R:CCGCTCGAG GTAGGTAAAAACACAATTTTAGCAGCAGT
	pcDNA3.1(+)‑IKKβ 3’UTR-AS	F:CCCAAGCTT GTAGGTAAAAACACAATTTTAGCAGCAGT
		R:CCGCTCGAG TTACAGACGGAAGAAGAAGAGCACA
	miRNA mimic and inhibitor from RiboBio Co. Ltd
	Names	Sequence 5' to 3'
	micrON mimic NC	ID: miR1N0000001-1-5
	micrOFF inhibitor NC	ID: miR2N0000001-1-5
	hsa-miR-512-5p mimics	CACUCAGCCUUGAGGGCACUUUC
	hsa-miR-512-5p inhibitor	GAAAGUGCCCUCAAGGCUGAGUG
	hsa-miR-4741 mimics	CGGGCUGUCCGGAGGGGUCGGCU
	hsa-miR-4741 inhibitor	AGCCGACCCCUCCGGACAGCCCG
	hsa-miR-486-3p mimics	CGGGGCAGCUCAGUACAGGAU
	hsa-miR-486-3p inhibitor	AUCCUGUACUGAGCUGCCCCG
	hsa-miR-185-3p mimics	AGGGGCUGGCUUUCCUCUGGUC
	hsa-miR-185-3p inhibitor	GACCAGAGGAAAGCCAGCCCCU
	Probes for lncRNA FISH assay from RiboBio Co. Ltd
	Names	ID
	RiboTM h-U6 FISH Probe Mix	lnc110101
	RiboTM h-18S FISH Probe Mix	lnc110102
	RiboTM IKBKBAS FISH Probe Mix	lnc1100105
	RiboTM IKBKBAS-AS FISH Probe Mix	lnc1100158
	IKBKBAS and β-actin probes used for Northern Blot
	Names	Sequence 5' to 3'
	IKBKBAS probe 1 (259/292)	ATATCCTTTCTGTGTTTCCGGCTGGGACTTCCTC
	IKBKBAS probe 2 (531/572)	AACTTGTCTGGCTTGTTTCAACTTTGCCTGCA
	β-actin probe	CAAGAAAGGGTGTAACGCAACT
	siRNAs
	Names	Sequence 5' to 3'
	si-IKBKBAS-1	S:GGAUUACAUUAGUGGACAATT
		AS:UUGUCCACUAAUGUAAUCCTT
	si-IKBKBAS-2	S:GCAACAGAUGAGUAAGAAATT
		AS:UUUCUUACUCAUCUGUUGCTT
	NF-κB and Oct2A probes used for EMSA
	NF-κB	S: AGTTGAGGGGACTTTCCCAGGC
		AS: GCCTGGGAAAGTCCCCTCAAC
	Oct2A	S:GTACGGAGTATCCAGCTCCGTAGCATGCAAATCCTCTGG
		AS:TCGACCAGAGGATTTGCATGCTACGGAGCTGGATACTCC

## Sheet: Antibodies
Antibodies used in this study
	Names	Cat#	Company
	Anti-IKKβ	8943	Cell signaling technology
	Anti-β-actin	sc-47778	Santa Cruz
	Anti-phospho-IKKβ (phospho Y199)	ab59195	abcam
	Anti-IκBα	4814	Cell signaling technology
	Anti-phospho-IκBα (Ser32/36)	9246	Cell signaling technology
	Anti-GADPH	5174	Cell signaling technology
	Anti-Histone H3	4499	Cell signaling technology
	RIPAb+ Ago2 - RIP Validated Antibody and Primer Set	03-110	Milipore
	Anti-p65	8242S	Cell signaling technology
